# Supplementary material for: 4-(4-Acetyl-5-methyl-1H-1,2,3-triazol-1-yl)benzo­nitrile: crystal structure and Hirshfeld surface analysis
Source: Acta Crystallogr E Crystallogr Commun. 2018 Aug 10;74(Pt 9):1195–200. doi: 10.1107/S2056989018010885 (PMC6127723; doi:10.1107/S2056989018010885)
Supplement: Supplementary file 1 [file e-74-01195-sup1.cif]

##############################################################################
#                                                                            #
# This CIF contains the data in a paper accepted for publication in          #
# Acta Crystallographica Section E. It conforms to the requirements of       #
# Notes for Authors for Acta Crystallographica Section E, and has been       #
# peer reviewed under the auspices of the IUCr Commission on Journals.       #
#                                                                            #
# Full details of the Crystallographic Information File format               #
# are given in the paper "The Crystallographic Information File (CIF):       #
# a New Standard Archive File for Crystallography" by S. R. Hall, F. H.      #
# Allen and I. D. Brown [Acta Cryst. (1991), A47, 655-685].                  #
#                                                                            #
# The current version of the core CIF dictionary is obtainable from          #
# ftp://ftp.iucr.org/pub/cif_core.dic.                                       #
#                                                                            #
# Software is freely available for graphical display of the structure(s)     #
# in this CIF. For information consult the CIF software page                 #
# http://www.iucr.org/resources/cif/software.                                #
#                                                                            #
# This file may be used for bona fide research purposes within the           #
# scientific community so long as proper attribution is given to the journal # 
# article from which it was obtained.                                        #
#                                                                            #
##############################################################################
data_I
_database_code_depnum_ccdc_archive 'CCDC 1859008'
_audit_creation_method     SHELXL-2014/6
_chemical_name_systematic
;
4-(4-Acetyl-5-methyl-1<i>H</i>-1,2,3-triazol-1-yl)benzonitrile
;
_chemical_name_common     ?
_chemical_formula_moiety     'C12 H10 N4 O'
_chemical_formula_sum     'C12 H10 N4 O'
_chemical_formula_iupac     'C12 H10 N4 O'
_chemical_formula_weight     226.24
_chemical_melting_point     ?
_shelx_space_group_comment
;
The symmetry employed for this shelxl refinement is uniquely defined
by the following loop, which should always be used as a source of
symmetry information in preference to the above space-group names.
They are only intended as comments.
;
_space_group_crystal_system     monoclinic
_space_group_name_H-M_alt     'P 21/n'
_space_group_name_Hall     '-P 2yn'
loop_
    _space_group_symop_operation_xyz
    'x, y, z'
    '-x+1/2, y+1/2, -z+1/2'
    '-x, -y, -z'
    'x-1/2, -y-1/2, z-1/2'
_cell_length_a     11.8533(5)
_cell_length_b     6.8299(3)
_cell_length_c     14.7329(6)
_cell_angle_alpha     90
_cell_angle_beta     107.4770(10)
_cell_angle_gamma     90
_cell_volume     1137.67(8)
_cell_formula_units_Z     4
_cell_measurement_reflns_used     9978
_cell_measurement_theta_min     2.63
_cell_measurement_theta_max     26.29
_cell_measurement_temperature     293(2)
_exptl_crystal_description     irregular
_exptl_crystal_colour     colourless
_exptl_crystal_size_max     0.443
_exptl_crystal_size_mid     0.267
_exptl_crystal_size_min     0.116
_exptl_crystal_density_diffrn     1.321
_exptl_crystal_density_meas     ?
_exptl_crystal_density_method     ?
_exptl_crystal_F_000     472
_exptl_absorpt_coefficient_mu     0.090
_exptl_absorpt_correction_type     multi-scan
_exptl_absorpt_process_details
;
(SADABS; Sheldrick, 1996)
;
_shelx_estimated_absorpt_T_min     0.961
_shelx_estimated_absorpt_T_max     0.990
_exptl_absorpt_correction_T_min     0.7255
_exptl_absorpt_correction_T_max     0.7454
_diffrn_ambient_temperature     293(2)
_diffrn_radiation_type     MoK\a
_diffrn_radiation_wavelength     0.71073
_diffrn_measurement_device_type     'Bruker APEXII CCD'
_diffrn_measurement_method     '\f and \w scans'
_diffrn_detector_area_resol_mean     ?
_diffrn_reflns_number     30812
_diffrn_reflns_av_R_equivalents     0.0228
_diffrn_reflns_theta_min     1.943
_diffrn_reflns_theta_max     26.380
_diffrn_reflns_theta_full     25.242
_diffrn_measured_fraction_theta_max     0.999
_diffrn_measured_fraction_theta_full     0.999
_diffrn_reflns_limit_h_min     -14
_diffrn_reflns_limit_h_max     14
_diffrn_reflns_limit_k_min     -8
_diffrn_reflns_limit_k_max     8
_diffrn_reflns_limit_l_min     -18
_diffrn_reflns_limit_l_max     18
_refine_special_details     ?
_reflns_number_total     2333
_reflns_number_gt     2083
_reflns_threshold_expression     'I > 2\s(I)'
_refine_ls_structure_factor_coef     Fsqd
_refine_ls_matrix_type     full
_refine_ls_R_factor_all     0.0485
_refine_ls_R_factor_gt     0.0441
_refine_ls_wR_factor_gt     0.1220
_refine_ls_wR_factor_ref     0.1264
_refine_ls_goodness_of_fit_ref     1.102
_refine_ls_restrained_S_all     1.102
_refine_ls_number_reflns     2333
_refine_ls_number_parameters     156
_refine_ls_number_restraints     0
_refine_ls_hydrogen_treatment     constr
_refine_ls_weighting_scheme     calc
_refine_ls_weighting_details
              'w=1/[\s^2^(Fo^2^)+(0.0573P)^2^+0.3916P] where P=(Fo^2^+2Fc^2^)/3'
_atom_sites_solution_hydrogens     geom
_atom_sites_solution_primary     direct
_atom_sites_solution_secondary     ?
_refine_ls_shift/su_max     0.000
_refine_ls_shift/su_mean     0.000
_refine_diff_density_max     0.208
_refine_diff_density_min     -0.202
_refine_ls_extinction_method     none
_refine_ls_extinction_coef     .
loop_
    _atom_type_symbol
    _atom_type_description
    _atom_type_scat_dispersion_real
    _atom_type_scat_dispersion_imag
    _atom_type_scat_source
    'C' 'C' 0.0033 0.0016
                         'International Tables Vol C Tables 4.2.6.8 and 6.1.1.4'
    'H' 'H' 0.0000 0.0000
                         'International Tables Vol C Tables 4.2.6.8 and 6.1.1.4'
    'N' 'N' 0.0061 0.0033
                         'International Tables Vol C Tables 4.2.6.8 and 6.1.1.4'
    'O' 'O' 0.0106 0.0060
                         'International Tables Vol C Tables 4.2.6.8 and 6.1.1.4'
_computing_data_collection
;
APEX2 (Bruker, 2009)
;
_computing_cell_refinement
;
SAINT (Bruker, 2009)
;
_computing_data_reduction
;
SAINT (Bruker, 2009)
;
_computing_structure_solution
;
SIR2014 (Burla <i>et al.</i>, 2015)
;
_computing_structure_refinement
;
SHELXL2014 (Sheldrick, 2015)
;
_computing_molecular_graphics
;
ORTEP-3 for Windows (Farrugia, 2012) and DIAMOND (Brandenburg,
2006)
;
_computing_publication_material
;
<i>MarvinSketch</i> (ChemAxon, 2010) and publCIF (Westrip, 2010)
;
loop_
    _atom_site_type_symbol
    _atom_site_label
    _atom_site_fract_x
    _atom_site_fract_y
    _atom_site_fract_z
    _atom_site_U_iso_or_equiv
    _atom_site_adp_type
    _atom_site_calc_flag
    _atom_site_occupancy
    _atom_site_disorder_assembly
    _atom_site_disorder_group
    O O1 0.39515(11) 0.7197(2) 0.36712(11) 0.0785(5) Uani d 1 . .
    N N1 0.73587(10) 0.95924(17) 0.48424(8) 0.0357(3) Uani d 1 . .
    N N2 0.70535(11) 1.13354(19) 0.43684(10) 0.0476(3) Uani d 1 . .
    N N3 0.59641(11) 1.11608(19) 0.38456(10) 0.0462(3) Uani d 1 . .
    N N4 1.27442(13) 0.8725(3) 0.80947(11) 0.0623(4) Uani d 1 . .
    C C1 0.64418(11) 0.8326(2) 0.46207(10) 0.0364(3) Uani d 1 . .
    C C2 0.55549(12) 0.9350(2) 0.39775(10) 0.0364(3) Uani d 1 . .
    C C3 0.43345(13) 0.8728(2) 0.34833(11) 0.0451(4) Uani d 1 . .
    C C4 0.64687(15) 0.6346(3) 0.50374(14) 0.0614(5) Uani d 1 . .
    H H4A 0.7168 0.6210 0.5570 0.092 Uiso calc 1 . .
    H H4B 0.6473 0.5378 0.4566 0.092 Uiso calc 1 . .
    H H4C 0.5782 0.6168 0.5246 0.092 Uiso calc 1 . .
    C C5 0.35961(15) 1.0069(3) 0.27426(14) 0.0668(6) Uani d 1 . .
    H H5A 0.3902 1.0108 0.2209 0.100 Uiso calc 1 . .
    H H5B 0.3615 1.1361 0.3004 0.100 Uiso calc 1 . .
    H H5C 0.2795 0.9602 0.2538 0.100 Uiso calc 1 . .
    C C6 0.85161(11) 0.9389(2) 0.55064(9) 0.0354(3) Uani d 1 . .
    C C7 0.92321(13) 0.7849(2) 0.54291(11) 0.0454(4) Uani d 1 . .
    H H7 0.8976 0.6944 0.4938 0.054 Uiso calc 1 . .
    C C8 1.03376(14) 0.7662(2) 0.60904(11) 0.0482(4) Uani d 1 . .
    H H8 1.0827 0.6622 0.6050 0.058 Uiso calc 1 . .
    C C9 1.07120(12) 0.9032(2) 0.68124(10) 0.0403(3) Uani d 1 . .
    C C10 0.99970(13) 1.0600(3) 0.68695(11) 0.0494(4) Uani d 1 . .
    H H10 1.0261 1.1532 0.7347 0.059 Uiso calc 1 . .
    C C11 0.88901(13) 1.0776(2) 0.62138(11) 0.0472(4) Uani d 1 . .
    H H11 0.8401 1.1820 0.6249 0.057 Uiso calc 1 . .
    C C12 1.18561(13) 0.8846(3) 0.75178(11) 0.0470(4) Uani d 1 . .
loop_
    _atom_site_aniso_label
    _atom_site_aniso_U_11
    _atom_site_aniso_U_22
    _atom_site_aniso_U_33
    _atom_site_aniso_U_12
    _atom_site_aniso_U_13
    _atom_site_aniso_U_23
    O1 0.0477(7) 0.0734(9) 0.0927(10) -0.0232(7) -0.0117(7) 0.0290(8)
    N1 0.0288(6) 0.0351(6) 0.0380(6) -0.0012(4) 0.0023(5) 0.0037(5)
    N2 0.0366(6) 0.0393(7) 0.0589(8) -0.0023(5) 0.0022(6) 0.0124(6)
    N3 0.0334(6) 0.0443(7) 0.0534(7) 0.0003(5) 0.0020(5) 0.0125(6)
    N4 0.0443(8) 0.0714(11) 0.0552(9) 0.0006(7) -0.0094(7) -0.0012(7)
    C1 0.0307(6) 0.0376(7) 0.0364(7) -0.0032(5) 0.0036(5) 0.0021(6)
    C2 0.0302(7) 0.0401(7) 0.0361(7) -0.0003(5) 0.0054(5) 0.0049(6)
    C3 0.0317(7) 0.0553(9) 0.0424(8) -0.0039(6) 0.0024(6) 0.0068(7)
    C4 0.0469(9) 0.0476(10) 0.0732(12) -0.0105(7) -0.0071(8) 0.0224(8)
    C5 0.0377(8) 0.0836(14) 0.0641(11) -0.0017(9) -0.0074(8) 0.0234(10)
    C6 0.0273(6) 0.0391(7) 0.0358(7) -0.0026(5) 0.0033(5) 0.0015(6)
    C7 0.0376(8) 0.0462(8) 0.0436(8) 0.0026(6) -0.0009(6) -0.0114(6)
    C8 0.0383(8) 0.0475(9) 0.0512(9) 0.0077(6) 0.0019(7) -0.0067(7)
    C9 0.0301(7) 0.0493(8) 0.0365(7) -0.0029(6) 0.0025(5) 0.0008(6)
    C10 0.0388(8) 0.0544(9) 0.0477(8) -0.0026(7) 0.0018(7) -0.0157(7)
    C11 0.0356(8) 0.0460(8) 0.0538(9) 0.0032(6) 0.0038(7) -0.0120(7)
    C12 0.0385(8) 0.0526(9) 0.0434(8) -0.0017(7) 0.0025(7) -0.0012(7)
_geom_special_details
;
 All esds (except the esd in the dihedral angle between two l.s. planes)
 are estimated using the full covariance matrix.  The cell esds are taken
 into account individually in the estimation of esds in distances, angles
 and torsion angles; correlations between esds in cell parameters are only
 used when they are defined by crystal symmetry.  An approximate (isotropic)
 treatment of cell esds is used for estimating esds involving l.s. planes.
;
loop_
    _geom_bond_atom_site_label_1
    _geom_bond_atom_site_label_2
    _geom_bond_site_symmetry_2
    _geom_bond_distance
    _geom_bond_publ_flag
    O1 C3 . 1.205(2) ?
    N1 C1 . 1.3500(17) ?
    N1 N2 . 1.3726(17) ?
    N1 C6 . 1.4326(16) ?
    N2 N3 . 1.2952(17) ?
    N3 C2 . 1.3634(19) ?
    N4 C12 . 1.140(2) ?
    C1 C2 . 1.3762(19) ?
    C1 C4 . 1.482(2) ?
    C2 C3 . 1.4734(19) ?
    C3 C5 . 1.491(2) ?
    C4 H4A . 0.9600 ?
    C4 H4B . 0.9600 ?
    C4 H4C . 0.9600 ?
    C5 H5A . 0.9600 ?
    C5 H5B . 0.9600 ?
    C5 H5C . 0.9600 ?
    C6 C7 . 1.378(2) ?
    C6 C11 . 1.379(2) ?
    C7 C8 . 1.384(2) ?
    C7 H7 . 0.9300 ?
    C8 C9 . 1.385(2) ?
    C8 H8 . 0.9300 ?
    C9 C10 . 1.384(2) ?
    C9 C12 . 1.4452(19) ?
    C10 C11 . 1.381(2) ?
    C10 H10 . 0.9300 ?
    C11 H11 . 0.9300 ?
loop_
    _geom_angle_atom_site_label_1
    _geom_angle_atom_site_label_2
    _geom_angle_atom_site_label_3
    _geom_angle_site_symmetry_1
    _geom_angle_site_symmetry_3
    _geom_angle
    _geom_angle_publ_flag
    C1 N1 N2 . . 111.26(11) ?
    C1 N1 C6 . . 129.75(12) ?
    N2 N1 C6 . . 118.91(11) ?
    N3 N2 N1 . . 106.62(11) ?
    N2 N3 C2 . . 109.42(12) ?
    N1 C1 C2 . . 103.53(12) ?
    N1 C1 C4 . . 124.68(12) ?
    C2 C1 C4 . . 131.77(13) ?
    N3 C2 C1 . . 109.16(12) ?
    N3 C2 C3 . . 121.99(13) ?
    C1 C2 C3 . . 128.84(14) ?
    O1 C3 C2 . . 121.25(14) ?
    O1 C3 C5 . . 121.51(15) ?
    C2 C3 C5 . . 117.25(14) ?
    C1 C4 H4A . . 109.5 ?
    C1 C4 H4B . . 109.5 ?
    H4A C4 H4B . . 109.5 ?
    C1 C4 H4C . . 109.5 ?
    H4A C4 H4C . . 109.5 ?
    H4B C4 H4C . . 109.5 ?
    C3 C5 H5A . . 109.5 ?
    C3 C5 H5B . . 109.5 ?
    H5A C5 H5B . . 109.5 ?
    C3 C5 H5C . . 109.5 ?
    H5A C5 H5C . . 109.5 ?
    H5B C5 H5C . . 109.5 ?
    C7 C6 C11 . . 121.37(13) ?
    C7 C6 N1 . . 120.33(12) ?
    C11 C6 N1 . . 118.29(13) ?
    C6 C7 C8 . . 119.25(14) ?
    C6 C7 H7 . . 120.4 ?
    C8 C7 H7 . . 120.4 ?
    C7 C8 C9 . . 119.71(14) ?
    C7 C8 H8 . . 120.1 ?
    C9 C8 H8 . . 120.1 ?
    C10 C9 C8 . . 120.56(13) ?
    C10 C9 C12 . . 118.92(14) ?
    C8 C9 C12 . . 120.52(14) ?
    C11 C10 C9 . . 119.66(14) ?
    C11 C10 H10 . . 120.2 ?
    C9 C10 H10 . . 120.2 ?
    C6 C11 C10 . . 119.42(14) ?
    C6 C11 H11 . . 120.3 ?
    C10 C11 H11 . . 120.3 ?
    N4 C12 C9 . . 177.85(18) ?
loop_
    _geom_torsion_atom_site_label_1
    _geom_torsion_atom_site_label_2
    _geom_torsion_atom_site_label_3
    _geom_torsion_atom_site_label_4
    _geom_torsion_site_symmetry_1
    _geom_torsion_site_symmetry_2
    _geom_torsion_site_symmetry_3
    _geom_torsion_site_symmetry_4
    _geom_torsion
    _geom_torsion_publ_flag
    C1 N1 N2 N3 . . . . -0.81(17) ?
    C6 N1 N2 N3 . . . . -177.77(12) ?
    N1 N2 N3 C2 . . . . 0.54(17) ?
    N2 N1 C1 C2 . . . . 0.72(16) ?
    C6 N1 C1 C2 . . . . 177.26(13) ?
    N2 N1 C1 C4 . . . . -177.72(16) ?
    C6 N1 C1 C4 . . . . -1.2(2) ?
    N2 N3 C2 C1 . . . . -0.10(18) ?
    N2 N3 C2 C3 . . . . 179.34(14) ?
    N1 C1 C2 N3 . . . . -0.38(16) ?
    C4 C1 C2 N3 . . . . 177.90(17) ?
    N1 C1 C2 C3 . . . . -179.78(14) ?
    C4 C1 C2 C3 . . . . -1.5(3) ?
    N3 C2 C3 O1 . . . . -173.09(17) ?
    C1 C2 C3 O1 . . . . 6.2(3) ?
    N3 C2 C3 C5 . . . . 6.9(2) ?
    C1 C2 C3 C5 . . . . -173.75(16) ?
    C1 N1 C6 C7 . . . . 57.1(2) ?
    N2 N1 C6 C7 . . . . -126.64(15) ?
    C1 N1 C6 C11 . . . . -123.36(17) ?
    N2 N1 C6 C11 . . . . 52.95(19) ?
    C11 C6 C7 C8 . . . . 1.7(2) ?
    N1 C6 C7 C8 . . . . -178.73(14) ?
    C6 C7 C8 C9 . . . . -0.6(3) ?
    C7 C8 C9 C10 . . . . -1.0(3) ?
    C7 C8 C9 C12 . . . . 179.08(15) ?
    C8 C9 C10 C11 . . . . 1.5(3) ?
    C12 C9 C10 C11 . . . . -178.55(15) ?
    C7 C6 C11 C10 . . . . -1.2(2) ?
    N1 C6 C11 C10 . . . . 179.25(14) ?
    C9 C10 C11 C6 . . . . -0.4(3) ?
loop_
    _geom_hbond_atom_site_label_D
    _geom_hbond_atom_site_label_H
    _geom_hbond_atom_site_label_A
    _geom_hbond_site_symmetry_A
    _geom_hbond_distance_DH
    _geom_hbond_distance_HA
    _geom_hbond_distance_DA
    _geom_hbond_angle_DHA
    C3 O1 Cg1 3_676 1.205(2) 3.6880(16) 3.7359(17) 82.92(10)
    C12 N4 Cg1 4_565 1.140(2) 3.6794(19) 3.8468(19) 89.72(13)
_shelx_hkl_file
;
   0   1   0   -0.02    0.00
   0   1   0   -0.02    0.00
   0   1   0   -0.02    0.00
   0  -1   0   -0.02    0.00
   0  -1   0   -0.02    0.00
   0  -1   0   -0.02    0.00
   0   2   0   14.84    0.32
   0   2   0   15.30    0.33
   0   2   0   14.78    0.32
   0   2   0   15.48    0.32
   0   2   0   14.53    0.33
   0   2   0   15.11    0.33
   0  -2   0   15.01    0.32
   0  -2   0   15.32    0.32
   0  -2   0   15.48    0.33
   0  -2   0   14.86    0.32
   0  -2   0   14.71    0.32
   0  -2   0   14.59    0.33
   0   3   0   -0.01    0.01
   0   3   0    0.00    0.01
   0   3   0    0.05    0.01
   0   3   0   -0.01    0.01
   0   3   0   -0.01    0.01
   0   3   0    0.01    0.01
   0  -3   0    0.00    0.01
   0  -3   0   -0.01    0.01
   0  -3   0    0.01    0.01
   0  -3   0    0.00    0.01
   0   4   0   34.74    0.76
   0   4   0   36.22    0.75
   0   4   0   34.26    0.74
   0   4   0   34.46    0.75
   0   4   0   34.16    0.75
   0   4   0   34.58    0.75
   0  -4   0   35.31    0.75
   0  -4   0   35.38    0.75
   0  -4   0   34.72    0.75
   0  -4   0   34.88    0.75
   0  -4   0   35.27    0.75
   0   5   0    0.02    0.02
   0   5   0    0.02    0.02
   0   5   0    0.03    0.02
   0   5   0    0.02    0.02
   0   5   0    0.04    0.02
   0  -5   0    0.04    0.02
   0  -5   0    0.00    0.02
   0  -5   0    0.02    0.02
   0   6   0    5.16    0.17
   0   6   0    5.06    0.17
   0   6   0    5.06    0.16
   0  -6   0    5.21    0.17
   0  -6   0    5.13    0.17
   0  -6   0    4.91    0.16
   0   7   0    0.01    0.03
   0   7   0    0.06    0.03
   0   7   0    0.01    0.03
   0  -7   0    0.07    0.03
   0  -7   0    0.07    0.03
   0   8   0    0.08    0.04
   0   8   0    0.08    0.04
   0   8   0    0.24    0.06
   0  -8   0    0.17    0.05
   0  -8   0    0.18    0.04
   0  -8   0    0.15    0.05
  -1  -8   0    0.50    0.07
  -1  -8   0    0.53    0.07
   1   8   0    0.63    0.08
   1   8   0    0.50    0.07
  -1  -7   0    5.11    0.19
  -1  -7   0    5.34    0.19
   1   7   0    5.26    0.20
   1   7   0    5.06    0.19
   1   7   0    5.22    0.18
  -1  -6   0   24.25    0.58
  -1  -6   0   24.60    0.58
  -1  -6   0   25.04    0.58
   1   6   0   25.86    0.60
   1   6   0   24.91    0.57
   1   6   0   25.24    0.59
  -1  -5   0    0.55    0.05
  -1  -5   0    0.58    0.05
  -1  -5   0    0.59    0.05
   1   5   0    0.60    0.05
   1   5   0    0.62    0.04
   1   5   0    0.64    0.06
   1   5   0    0.63    0.05
   1   5   0    0.56    0.04
  -1  -4   0    0.04    0.02
  -1  -4   0    0.03    0.02
  -1  -4   0    0.01    0.01
  -1  -4   0    0.02    0.02
   1   4   0    0.04    0.02
   1   4   0    0.03    0.01
   1   4   0    0.05    0.02
   1   4   0    0.04    0.02
   1   4   0    0.03    0.02
   1   4   0    0.02    0.02
  -1  -3   0    0.37    0.03
  -1  -3   0    0.35    0.03
  -1  -3   0    0.37    0.01
  -1  -3   0    0.36    0.03
  -1  -3   0    0.42    0.03
  -1  -3   0    0.33    0.03
   1   3   0    0.36    0.03
   1   3   0    0.36    0.03
   1   3   0    0.39    0.03
   1   3   0    0.39    0.03
   1   3   0    0.38    0.02
   1   3   0    0.35    0.02
   1   3   0    0.37    0.03
  -1  -2   0  112.83    2.32
  -1  -2   0  105.35    2.45
  -1  -2   0  104.35    2.83
  -1  -2   0  115.47    2.33
  -1  -2   0  106.38    2.28
  -1  -2   0  113.06    2.32
   1   2   0  110.17    2.26
   1   2   0  107.65    2.28
   1   2   0  108.18    2.29
   1   2   0  113.16    2.31
   1   2   0  109.60    2.28
   1   2   0  108.17    2.28
   1   2   0  109.67    2.28
  -1  -1   0    2.78    0.07
  -1  -1   0    3.00    0.08
  -1  -1   0    3.04    0.07
  -1  -1   0    3.05    0.08
   1   1   0    3.01    0.08
   1   1   0    3.01    0.08
   1   1   0    2.95    0.07
  -1   0   0    0.00    0.00
  -1   0   0    0.00    0.00
  -1   0   0   -0.01    0.00
   1   0   0    0.00    0.00
   1   0   0    0.00    0.00
   1   0   0    0.00    0.00
   1   0   0    0.00    0.00
   1   0   0    0.00    0.00
  -1   1   0    3.04    0.07
  -1   1   0    2.99    0.07
  -1   1   0    3.01    0.07
  -1   1   0    3.00    0.07
  -1   1   0    2.97    0.07
  -1   1   0    2.90    0.07
   1  -1   0    3.03    0.07
   1  -1   0    3.06    0.07
   1  -1   0    3.00    0.07
   1  -1   0    3.00    0.07
   1  -1   0    2.84    0.07
   1  -1   0    2.90    0.07
   1  -1   0    2.98    0.07
   1  -1   0    2.95    0.07
  -1   2   0  108.98    2.31
  -1   2   0  112.94    2.32
  -1   2   0  106.56    2.29
  -1   2   0  108.79    2.29
  -1   2   0  115.08    2.32
  -1   2   0  111.24    2.32
   1  -2   0  110.03    2.33
   1  -2   0  114.29    2.38
   1  -2   0  110.70    2.29
   1  -2   0  104.41    2.30
   1  -2   0  107.69    2.29
   1  -2   0  111.18    2.32
  -1   3   0    0.41    0.03
  -1   3   0    0.35    0.03
  -1   3   0    0.34    0.03
  -1   3   0    0.33    0.02
  -1   3   0    0.35    0.03
   1  -3   0    0.36    0.03
   1  -3   0    0.37    0.03
   1  -3   0    0.36    0.03
   1  -3   0    0.42    0.03
   1  -3   0    0.40    0.03
  -1   4   0    0.01    0.02
  -1   4   0    0.06    0.02
  -1   4   0    0.06    0.02
  -1   4   0    0.03    0.01
  -1   4   0    0.03    0.02
  -1   4   0    0.03    0.01
   1  -4   0    0.01    0.02
   1  -4   0    0.04    0.01
   1  -4   0    0.04    0.02
   1  -4   0    0.01    0.01
   1  -4   0    0.03    0.02
  -1   5   0    0.64    0.05
  -1   5   0    0.66    0.05
  -1   5   0    0.61    0.04
  -1   5   0    0.60    0.04
  -1   5   0    0.59    0.05
   1  -5   0    0.68    0.05
   1  -5   0    0.66    0.05
   1  -5   0    0.60    0.05
  -1   6   0   25.08    0.58
  -1   6   0   24.70    0.57
  -1   6   0   24.95    0.58
   1  -6   0   25.18    0.58
   1  -6   0   24.81    0.56
   1  -6   0   25.00    0.58
   1  -6   0   24.52    0.57
  -1   7   0    4.95    0.18
  -1   7   0    5.13    0.17
  -1   7   0    4.97    0.18
   1  -7   0    5.17    0.17
   1  -7   0    4.89    0.17
   1  -7   0    4.87    0.18
  -1   8   0    0.44    0.06
  -1   8   0    0.59    0.08
  -1   8   0    0.57    0.06
   1  -8   0    0.52    0.07
   1  -8   0    0.48    0.06
  -2  -8   0    0.32    0.06
  -2  -8   0    0.36    0.06
   2   8   0    0.32    0.07
   2   8   0    0.13    0.05
  -2  -7   0    0.22    0.05
  -2  -7   0    0.26    0.05
   2   7   0    0.25    0.05
   2   7   0    0.17    0.05
  -2  -6   0    4.07    0.15
  -2  -6   0    4.00    0.15
  -2  -6   0    3.98    0.14
   2   6   0    3.89    0.16
   2   6   0    4.11    0.15
  -2  -5   0    0.09    0.03
  -2  -5   0    0.06    0.02
  -2  -5   0    0.09    0.02
   2   5   0    0.07    0.02
   2   5   0    0.07    0.02
   2   5   0    0.09    0.03
   2   5   0    0.07    0.03
  -2  -4   0    6.17    0.16
  -2  -4   0    5.77    0.16
  -2  -4   0    5.69    0.17
  -2  -4   0    5.79    0.16
  -2  -4   0    5.71    0.13
   2   4   0    5.59    0.17
   2   4   0    5.77    0.17
   2   4   0    6.23    0.17
   2   4   0    5.63    0.16
  -2  -3   0   21.53    0.46
  -2  -3   0   20.96    0.46
  -2  -3   0   20.74    0.47
  -2  -3   0   20.67    0.45
   2   3   0   20.59    0.47
   2   3   0   20.63    0.45
   2   3   0   21.09    0.45
   2   3   0   20.78    0.47
   2   3   0   21.03    0.46
   2   3   0   21.89    0.46
  -2  -2   0   17.35    0.38
  -2  -2   0   17.01    0.39
  -2  -2   0   17.36    0.39
  -2  -2   0   18.92    0.39
  -2  -2   0   17.51    0.39
   2   2   0   17.97    0.39
   2   2   0   18.08    0.39
   2   2   0   17.57    0.39
   2   2   0   17.58    0.38
   2   2   0   17.71    0.37
  -2  -1   0    3.05    0.08
  -2  -1   0    3.03    0.08
  -2  -1   0    3.23    0.08
  -2  -1   0    3.17    0.08
  -2  -1   0    3.03    0.08
   2   1   0    3.16    0.08
   2   1   0    3.07    0.08
   2   1   0    3.04    0.09
   2   1   0    3.16    0.08
   2   1   0    3.06    0.08
   2   1   0    3.11    0.07
  -2   0   0    2.25    0.06
  -2   0   0    2.16    0.06
  -2   0   0    2.19    0.06
  -2   0   0    2.21    0.06
  -2   0   0    2.28    0.06
  -2   0   0    2.21    0.05
   2   0   0    2.08    0.06
   2   0   0    2.30    0.06
   2   0   0    2.19    0.06
   2   0   0    2.20    0.06
   2   0   0    2.29    0.06
   2   0   0    2.22    0.05
   2   0   0    2.18    0.06
  -2   1   0    3.03    0.08
  -2   1   0    3.08    0.08
  -2   1   0    3.11    0.07
  -2   1   0    3.08    0.07
  -2   1   0    2.98    0.08
  -2   1   0    3.02    0.08
  -2   1   0    3.12    0.07
  -2   1   0    3.07    0.08
   2  -1   0    3.06    0.08
   2  -1   0    3.16    0.08
   2  -1   0    3.12    0.08
   2  -1   0    3.01    0.08
   2  -1   0    3.11    0.07
   2  -1   0    3.19    0.07
   2  -1   0    3.18    0.07
  -2   2   0   17.69    0.39
  -2   2   0   18.06    0.38
  -2   2   0   17.83    0.38
  -2   2   0   17.33    0.38
  -2   2   0   18.61    0.38
  -2   2   0   17.51    0.38
   2  -2   0   17.76    0.38
   2  -2   0   17.63    0.38
   2  -2   0   16.97    0.37
   2  -2   0   17.86    0.38
   2  -2   0   17.73    0.38
   2  -2   0   18.04    0.38
  -2   3   0   20.59    0.45
  -2   3   0   20.75    0.45
  -2   3   0   20.43    0.45
  -2   3   0   21.06    0.45
  -2   3   0   20.69    0.46
  -2   3   0   21.04    0.45
  -2   3   0   20.98    0.45
   2  -3   0   21.11    0.45
   2  -3   0   20.24    0.46
   2  -3   0   20.87    0.46
   2  -3   0   21.16    0.45
   2  -3   0   20.76    0.45
   2  -3   0   20.06    0.46
   2  -3   0   20.78    0.45
   2  -3   0   21.51    0.45
  -2   4   0    5.86    0.15
  -2   4   0    5.83    0.15
  -2   4   0    5.75    0.13
  -2   4   0    6.00    0.16
  -2   4   0    5.79    0.16
  -2   4   0    5.87    0.15
  -2   4   0    5.89    0.16
   2  -4   0    5.78    0.16
   2  -4   0    5.67    0.16
   2  -4   0    5.68    0.15
   2  -4   0    5.72    0.15
   2  -4   0    5.59    0.16
  -2   5   0    0.08    0.02
  -2   5   0    0.05    0.02
  -2   5   0    0.03    0.02
  -2   5   0    0.04    0.02
  -2   5   0    0.04    0.02
   2  -5   0    0.05    0.02
   2  -5   0    0.07    0.02
   2  -5   0    0.03    0.02
   2  -5   0    0.07    0.02
   2  -5   0    0.09    0.03
  -2   6   0    4.26    0.14
  -2   6   0    3.77    0.14
  -2   6   0    4.25    0.15
   2  -6   0    4.08    0.13
   2  -6   0    3.95    0.15
   2  -6   0    3.78    0.14
   2  -6   0    3.96    0.14
  -2   7   0    0.21    0.04
  -2   7   0    0.26    0.05
  -2   7   0    0.17    0.04
   2  -7   0    0.22    0.04
   2  -7   0    0.23    0.04
   2  -7   0    0.24    0.05
  -2   8   0    0.29    0.06
  -2   8   0    0.22    0.05
  -2   8   0    0.27    0.05
   2  -8   0    0.26    0.06
   2  -8   0    0.23    0.04
  -3  -8   0    0.00    0.03
  -3  -8   0   -0.05    0.03
   3   8   0    0.00    0.04
   3   8   0   -0.03    0.03
  -3  -7   0    0.66    0.07
  -3  -7   0    0.61    0.07
   3   7   0    0.52    0.08
   3   7   0    0.60    0.07
  -3  -6   0    1.47    0.09
  -3  -6   0    1.65    0.08
  -3  -6   0    1.43    0.09
   3   6   0    1.53    0.10
   3   6   0    1.47    0.09
  -3  -5   0    3.61    0.09
  -3  -5   0    3.60    0.13
  -3  -5   0    3.42    0.12
  -3  -5   0    3.21    0.13
   3   5   0    3.23    0.10
   3   5   0    3.66    0.13
   3   5   0    3.62    0.12
   3   5   0    3.44    0.14
  -3  -4   0   16.07    0.38
  -3  -4   0   16.03    0.38
  -3  -4   0   16.38    0.37
  -3  -4   0   15.99    0.36
  -3  -4   0   15.43    0.35
   3   4   0   16.26    0.37
   3   4   0   15.69    0.39
   3   4   0   14.91    0.36
   3   4   0   15.93    0.38
  -3  -3   0    0.21    0.02
  -3  -3   0    0.28    0.03
  -3  -3   0    0.23    0.03
  -3  -3   0    0.19    0.02
  -3  -3   0    0.19    0.03
   3   3   0    0.25    0.03
   3   3   0    0.23    0.03
   3   3   0    0.22    0.02
   3   3   0    0.22    0.03
   3   3   0    0.23    0.03
   3   3   0    0.18    0.03
  -3  -2   0    0.20    0.03
  -3  -2   0    0.18    0.01
  -3  -2   0    0.18    0.02
  -3  -2   0    0.23    0.03
  -3  -2   0    0.16    0.02
   3   2   0    0.26    0.02
   3   2   0    0.22    0.02
   3   2   0    0.17    0.02
   3   2   0    0.22    0.01
   3   2   0    0.22    0.03
   3   2   0    0.19    0.02
  -3  -1   0    5.19    0.13
  -3  -1   0    5.24    0.13
  -3  -1   0    4.99    0.13
  -3  -1   0    5.47    0.13
  -3  -1   0    5.24    0.13
   3   1   0    5.31    0.13
   3   1   0    5.34    0.14
   3   1   0    5.27    0.13
   3   1   0    5.05    0.13
   3   1   0    5.22    0.11
  -3   0   0   -0.04    0.01
  -3   0   0   -0.04    0.01
  -3   0   0   -0.04    0.00
  -3   0   0   -0.04    0.01
  -3   0   0   -0.05    0.01
  -3   0   0   -0.04    0.01
   3   0   0   -0.04    0.00
   3   0   0   -0.05    0.01
   3   0   0   -0.04    0.01
   3   0   0   -0.03    0.01
   3   0   0   -0.05    0.01
   3   0   0   -0.02    0.01
   3   0   0   -0.03    0.01
  -3   1   0    5.22    0.13
  -3   1   0    5.13    0.12
  -3   1   0    5.17    0.12
  -3   1   0    4.95    0.12
  -3   1   0    5.11    0.12
  -3   1   0    5.17    0.11
  -3   1   0    5.27    0.12
  -3   1   0    5.19    0.13
   3  -1   0    5.19    0.12
   3  -1   0    5.17    0.12
   3  -1   0    5.17    0.12
   3  -1   0    5.16    0.13
   3  -1   0    5.15    0.12
   3  -1   0    4.92    0.12
  -3   2   0    0.21    0.02
  -3   2   0    0.20    0.02
  -3   2   0    0.22    0.01
  -3   2   0    0.20    0.02
  -3   2   0    0.24    0.03
  -3   2   0    0.21    0.02
  -3   2   0    0.22    0.02
   3  -2   0    0.22    0.02
   3  -2   0    0.23    0.02
   3  -2   0    0.19    0.02
   3  -2   0    0.20    0.02
   3  -2   0    0.22    0.01
   3  -2   0    0.18    0.02
  -3   3   0    0.23    0.03
  -3   3   0    0.23    0.02
  -3   3   0    0.17    0.02
  -3   3   0    0.19    0.02
  -3   3   0    0.18    0.02
  -3   3   0    0.22    0.02
  -3   3   0    0.20    0.02
  -3   3   0    0.19    0.02
   3  -3   0    0.21    0.02
   3  -3   0    0.28    0.03
   3  -3   0    0.14    0.02
   3  -3   0    0.22    0.02
   3  -3   0    0.22    0.02
   3  -3   0    0.23    0.02
   3  -3   0    0.21    0.02
   3  -3   0    0.18    0.02
  -3   4   0   15.76    0.35
  -3   4   0   15.50    0.36
  -3   4   0   15.35    0.35
  -3   4   0   15.71    0.35
  -3   4   0   15.19    0.36
   3  -4   0   15.64    0.35
   3  -4   0   15.61    0.35
   3  -4   0   15.46    0.36
   3  -4   0   15.28    0.36
   3  -4   0   15.64    0.35
  -3   5   0    3.40    0.09
  -3   5   0    3.51    0.11
  -3   5   0    3.41    0.12
  -3   5   0    3.42    0.11
  -3   5   0    3.44    0.11
  -3   5   0    3.44    0.12
   3  -5   0    3.28    0.11
   3  -5   0    3.28    0.12
   3  -5   0    3.30    0.12
   3  -5   0    3.32    0.11
   3  -5   0    3.60    0.12
  -3   6   0    1.50    0.08
  -3   6   0    1.39    0.08
  -3   6   0    1.46    0.08
   3  -6   0    1.40    0.09
   3  -6   0    1.43    0.08
   3  -6   0    1.53    0.07
   3  -6   0    1.59    0.08
  -3   7   0    0.66    0.07
  -3   7   0    0.65    0.07
  -3   7   0    0.54    0.06
   3  -7   0    0.53    0.05
   3  -7   0    0.62    0.07
   3  -7   0    0.70    0.07
   3  -7   0    0.65    0.07
  -3   8   0    0.02    0.03
  -3   8   0    0.01    0.03
  -3   8   0   -0.03    0.03
   3  -8   0    0.03    0.04
  -4  -8   0    0.06    0.04
  -4  -8   0    0.05    0.03
   4   8   0    0.10    0.04
   4   8   0    0.08    0.06
  -4  -7   0    0.02    0.03
  -4  -7   0    0.00    0.02
   4   7   0    0.01    0.03
   4   7   0    0.00    0.02
   4   7   0   -0.01    0.03
  -4  -6   0    0.07    0.03
  -4  -6   0    0.10    0.03
  -4  -6   0    0.09    0.03
   4   6   0    0.01    0.03
   4   6   0    0.05    0.03
   4   6   0    0.03    0.03
  -4  -5   0    3.18    0.11
  -4  -5   0    3.28    0.13
  -4  -5   0    3.45    0.13
   4   5   0    3.30    0.11
   4   5   0    3.13    0.10
   4   5   0    3.04    0.13
   4   5   0    3.16    0.12
   4   5   0    3.11    0.13
  -4  -4   0    1.03    0.05
  -4  -4   0    0.92    0.06
  -4  -4   0    1.00    0.06
  -4  -4   0    1.03    0.06
   4   4   0    1.05    0.06
   4   4   0    1.07    0.06
   4   4   0    0.96    0.06
   4   4   0    0.89    0.04
   4   4   0    0.95    0.06
  -4  -3   0    7.31    0.18
  -4  -3   0    7.49    0.20
  -4  -3   0    7.86    0.20
  -4  -3   0    7.32    0.21
  -4  -3   0    7.62    0.20
  -4  -3   0    7.05    0.20
   4   3   0    7.17    0.20
   4   3   0    7.61    0.19
   4   3   0    7.24    0.19
   4   3   0    7.89    0.20
   4   3   0    7.49    0.21
  -4  -2   0    5.74    0.13
  -4  -2   0    5.51    0.15
  -4  -2   0    5.73    0.16
  -4  -2   0    6.07    0.16
  -4  -2   0    5.94    0.16
   4   2   0    5.75    0.16
   4   2   0    5.87    0.15
   4   2   0    5.75    0.15
   4   2   0    5.84    0.13
   4   2   0    5.99    0.17
   4   2   0    5.81    0.15
  -4  -1   0    7.93    0.21
  -4  -1   0    8.38    0.20
  -4  -1   0    7.85    0.19
  -4  -1   0    8.03    0.20
  -4  -1   0    7.97    0.20
   4   1   0    8.15    0.20
   4   1   0    7.94    0.17
   4   1   0    7.86    0.20
   4   1   0    7.99    0.20
   4   1   0    8.41    0.19
  -4   0   0   66.91    1.36
  -4   0   0   65.19    1.38
  -4   0   0   62.94    1.35
  -4   0   0   64.38    1.36
  -4   0   0   66.41    1.36
   4   0   0   63.77    1.36
   4   0   0   67.52    1.36
   4   0   0   66.11    1.35
   4   0   0   66.00    1.40
   4   0   0   65.38    1.38
   4   0   0   66.98    1.35
   4   0   0   65.08    1.36
  -4   1   0    8.16    0.19
  -4   1   0    7.99    0.19
  -4   1   0    8.41    0.17
  -4   1   0    7.80    0.20
  -4   1   0    8.00    0.19
  -4   1   0    7.97    0.19
   4  -1   0    8.11    0.20
   4  -1   0    8.11    0.18
   4  -1   0    8.60    0.20
   4  -1   0    7.97    0.19
   4  -1   0    7.84    0.18
   4  -1   0    8.08    0.19
  -4   2   0    5.76    0.16
  -4   2   0    5.98    0.14
  -4   2   0    5.61    0.14
  -4   2   0    5.86    0.13
  -4   2   0    5.82    0.15
  -4   2   0    5.78    0.15
  -4   2   0    5.76    0.14
  -4   2   0    5.72    0.14
   4  -2   0    5.59    0.15
   4  -2   0    5.71    0.15
   4  -2   0    6.04    0.14
   4  -2   0    5.70    0.15
   4  -2   0    5.66    0.14
   4  -2   0    5.99    0.15
   4  -2   0    6.02    0.17
  -4   3   0    7.71    0.18
  -4   3   0    7.45    0.18
  -4   3   0    7.24    0.20
  -4   3   0    7.31    0.18
  -4   3   0    7.55    0.21
  -4   3   0    7.33    0.18
  -4   3   0    7.63    0.20
  -4   3   0    7.32    0.18
   4  -3   0    7.34    0.19
   4  -3   0    7.39    0.18
   4  -3   0    7.33    0.17
   4  -3   0    7.55    0.18
   4  -3   0    7.33    0.19
   4  -3   0    7.29    0.18
  -4   4   0    1.00    0.06
  -4   4   0    1.03    0.05
  -4   4   0    0.98    0.05
  -4   4   0    0.92    0.05
  -4   4   0    0.97    0.05
   4  -4   0    1.00    0.06
   4  -4   0    1.01    0.05
   4  -4   0    1.04    0.05
   4  -4   0    0.98    0.04
   4  -4   0    0.98    0.06
  -4   5   0    3.27    0.10
  -4   5   0    3.16    0.11
  -4   5   0    3.27    0.11
  -4   5   0    3.36    0.11
  -4   5   0    3.30    0.12
  -4   5   0    3.39    0.11
   4  -5   0    3.40    0.13
   4  -5   0    3.13    0.12
   4  -5   0    3.20    0.11
   4  -5   0    3.40    0.11
   4  -5   0    3.36    0.10
  -4   6   0    0.02    0.02
  -4   6   0    0.07    0.03
  -4   6   0    0.01    0.02
   4  -6   0    0.06    0.03
   4  -6   0    0.05    0.03
   4  -6   0    0.06    0.02
   4  -6   0    0.05    0.02
  -4   7   0   -0.04    0.02
  -4   7   0    0.01    0.03
  -4   7   0    0.03    0.03
   4  -7   0    0.00    0.03
   4  -7   0    0.01    0.02
   4  -7   0   -0.05    0.03
  -4   8   0    0.01    0.03
  -4   8   0    0.04    0.04
  -4   8   0    0.07    0.03
   4  -8   0    0.03    0.03
   4  -8   0    0.02    0.03
  -5  -7   0    0.28    0.05
  -5  -7   0    0.24    0.05
   5   7   0    0.23    0.04
   5   7   0    0.23    0.06
   5   7   0    0.22    0.05
  -5  -6   0    0.99    0.08
  -5  -6   0    0.92    0.06
  -5  -6   0    0.87    0.09
   5   6   0    0.99    0.08
   5   6   0    1.12    0.11
   5   6   0    0.96    0.07
  -5  -5   0    0.90    0.05
  -5  -5   0    0.64    0.06
  -5  -5   0    0.67    0.07
   5   5   0    0.73    0.06
   5   5   0    0.84    0.07
   5   5   0    0.88    0.04
   5   5   0    0.86    0.07
  -5  -4   0    1.43    0.06
  -5  -4   0    1.35    0.08
  -5  -4   0    1.38    0.08
  -5  -4   0    1.37    0.07
   5   4   0    1.36    0.08
   5   4   0    1.41    0.08
   5   4   0    1.36    0.07
   5   4   0    1.39    0.05
   5   4   0    1.43    0.07
  -5  -3   0    1.72    0.08
  -5  -3   0    1.78    0.08
  -5  -3   0    1.67    0.08
  -5  -3   0    1.68    0.06
  -5  -3   0    1.61    0.08
   5   3   0    1.71    0.08
   5   3   0    1.66    0.08
   5   3   0    1.71    0.07
   5   3   0    1.67    0.07
  -5  -2   0    4.63    0.11
  -5  -2   0    4.63    0.14
  -5  -2   0    4.64    0.14
  -5  -2   0    4.48    0.14
  -5  -2   0    4.88    0.14
   5   2   0    4.45    0.10
   5   2   0    4.67    0.13
   5   2   0    4.58    0.14
   5   2   0    4.43    0.14
   5   2   0    4.48    0.13
   5   2   0    5.03    0.15
  -5  -1   0    0.10    0.02
  -5  -1   0    0.14    0.02
  -5  -1   0    0.12    0.02
  -5  -1   0    0.15    0.02
   5   1   0    0.10    0.02
   5   1   0    0.11    0.02
   5   1   0    0.10    0.02
   5   1   0    0.09    0.02
   5   1   0    0.08    0.02
   5   1   0    0.11    0.02
  -5   0   0    0.02    0.01
  -5   0   0    0.00    0.01
  -5   0   0    0.00    0.01
  -5   0   0    0.02    0.01
  -5   0   0    0.00    0.01
  -5   0   0    0.00    0.01
   5   0   0    0.02    0.01
   5   0   0    0.00    0.01
   5   0   0    0.01    0.01
   5   0   0    0.01    0.01
   5   0   0    0.00    0.00
   5   0   0    0.01    0.01
   5   0   0    0.00    0.01
  -5   1   0    0.14    0.01
  -5   1   0    0.10    0.02
  -5   1   0    0.13    0.02
  -5   1   0    0.10    0.02
  -5   1   0    0.11    0.02
  -5   1   0    0.14    0.02
  -5   1   0    0.10    0.02
  -5   1   0    0.09    0.02
   5  -1   0    0.11    0.02
   5  -1   0    0.13    0.02
   5  -1   0    0.13    0.02
   5  -1   0    0.10    0.02
   5  -1   0    0.13    0.02
   5  -1   0    0.17    0.02
   5  -1   0    0.16    0.02
  -5   2   0    4.35    0.12
  -5   2   0    4.65    0.13
  -5   2   0    4.57    0.11
  -5   2   0    4.50    0.11
  -5   2   0    4.56    0.13
  -5   2   0    4.31    0.12
  -5   2   0    4.48    0.12
  -5   2   0    4.43    0.14
   5  -2   0    4.74    0.13
   5  -2   0    4.68    0.12
   5  -2   0    4.57    0.11
   5  -2   0    4.79    0.12
   5  -2   0    4.64    0.13
   5  -2   0    4.40    0.12
  -5   3   0    1.57    0.07
  -5   3   0    1.63    0.06
  -5   3   0    1.62    0.06
  -5   3   0    1.70    0.06
  -5   3   0    1.68    0.06
  -5   3   0    1.61    0.06
   5  -3   0    1.60    0.07
   5  -3   0    1.65    0.06
   5  -3   0    1.66    0.06
   5  -3   0    1.74    0.07
  -5   4   0    1.31    0.06
  -5   4   0    1.47    0.06
  -5   4   0    1.42    0.06
  -5   4   0    1.32    0.07
  -5   4   0    1.34    0.06
   5  -4   0    1.37    0.06
   5  -4   0    1.37    0.07
   5  -4   0    1.43    0.05
   5  -4   0    1.34    0.07
   5  -4   0    1.38    0.06
  -5   5   0    0.90    0.05
  -5   5   0    0.81    0.06
  -5   5   0    0.83    0.05
  -5   5   0    0.83    0.05
  -5   5   0    0.78    0.05
  -5   5   0    0.83    0.05
   5  -5   0    0.80    0.05
   5  -5   0    0.80    0.04
   5  -5   0    0.86    0.06
   5  -5   0    0.76    0.05
   5  -5   0    0.88    0.06
  -5   6   0    0.87    0.07
  -5   6   0    1.02    0.06
  -5   6   0    1.01    0.07
   5  -6   0    0.88    0.07
   5  -6   0    0.89    0.07
   5  -6   0    0.90    0.06
   5  -6   0    0.94    0.05
  -5   7   0    0.22    0.05
  -5   7   0    0.18    0.04
  -5   7   0    0.18    0.04
   5  -7   0    0.12    0.04
   5  -7   0    0.24    0.05
  -6  -7   0    0.04    0.04
  -6  -7   0    0.10    0.03
   6   7   0    0.03    0.04
  -6  -6   0    0.87    0.06
  -6  -6   0    0.94    0.09
  -6  -6   0    0.89    0.09
   6   6   0    0.96    0.09
   6   6   0    1.08    0.07
   6   6   0    0.95    0.10
  -6  -5   0   13.38    0.37
  -6  -5   0   13.74    0.33
  -6  -5   0   13.40    0.36
   6   5   0   14.05    0.37
   6   5   0   14.10    0.32
   6   5   0   13.13    0.38
   6   5   0   13.51    0.34
  -6  -4   0    0.27    0.04
  -6  -4   0    0.26    0.04
  -6  -4   0    0.26    0.04
  -6  -4   0    0.24    0.03
   6   4   0    0.24    0.04
   6   4   0    0.22    0.04
   6   4   0    0.20    0.04
   6   4   0    0.24    0.02
  -6  -3   0    1.77    0.08
  -6  -3   0    1.64    0.08
  -6  -3   0    1.71    0.08
  -6  -3   0    1.65    0.05
   6   3   0    1.72    0.08
   6   3   0    1.77    0.09
   6   3   0    1.57    0.08
   6   3   0    1.61    0.08
  -6  -2   0    0.98    0.06
  -6  -2   0    1.11    0.06
  -6  -2   0    1.19    0.06
  -6  -2   0    1.01    0.03
  -6  -2   0    0.99    0.06
   6   2   0    1.05    0.05
   6   2   0    0.98    0.06
   6   2   0    0.97    0.06
   6   2   0    1.10    0.06
   6   2   0    1.03    0.03
  -6  -1   0   -0.02    0.01
  -6  -1   0    0.03    0.02
  -6  -1   0    0.00    0.01
  -6  -1   0    0.03    0.02
  -6  -1   0    0.02    0.02
   6   1   0    0.02    0.02
   6   1   0    0.02    0.01
   6   1   0    0.02    0.01
   6   1   0    0.03    0.01
   6   1   0    0.02    0.02
   6   1   0    0.02    0.01
  -6   0   0   29.46    0.63
  -6   0   0   29.19    0.64
  -6   0   0   28.77    0.64
  -6   0   0   29.19    0.63
  -6   0   0   29.31    0.63
  -6   0   0   28.97    0.63
  -6   0   0   29.58    0.65
   6   0   0   28.47    0.63
   6   0   0   29.21    0.62
   6   0   0   28.95    0.64
   6   0   0   28.04    0.62
   6   0   0   28.86    0.63
   6   0   0   29.21    0.63
  -6   1   0    0.03    0.02
  -6   1   0    0.00    0.01
  -6   1   0    0.02    0.01
  -6   1   0    0.01    0.01
  -6   1   0    0.00    0.01
  -6   1   0    0.01    0.01
  -6   1   0    0.00    0.01
  -6   1   0    0.00    0.01
   6  -1   0    0.00    0.01
   6  -1   0    0.01    0.01
   6  -1   0    0.01    0.01
   6  -1   0    0.01    0.01
   6  -1   0    0.01    0.01
   6  -1   0    0.01    0.01
   6  -1   0    0.00    0.01
  -6   2   0    0.94    0.06
  -6   2   0    1.02    0.04
  -6   2   0    0.89    0.05
  -6   2   0    0.98    0.04
  -6   2   0    1.03    0.05
  -6   2   0    1.02    0.05
  -6   2   0    0.93    0.05
   6  -2   0    0.99    0.05
   6  -2   0    1.04    0.06
   6  -2   0    1.13    0.05
   6  -2   0    0.96    0.05
   6  -2   0    0.97    0.04
   6  -2   0    0.99    0.05
  -6   3   0    1.72    0.08
  -6   3   0    1.69    0.07
  -6   3   0    1.72    0.05
  -6   3   0    1.68    0.07
  -6   3   0    1.50    0.06
  -6   3   0    1.69    0.06
  -6   3   0    1.67    0.07
   6  -3   0    1.67    0.07
   6  -3   0    1.60    0.07
   6  -3   0    1.72    0.06
   6  -3   0    1.72    0.06
  -6   4   0    0.28    0.03
  -6   4   0    0.28    0.03
  -6   4   0    0.27    0.03
  -6   4   0    0.18    0.03
  -6   4   0    0.32    0.05
   6  -4   0    0.22    0.04
   6  -4   0    0.26    0.03
   6  -4   0    0.21    0.04
   6  -4   0    0.26    0.03
  -6   5   0   13.41    0.33
  -6   5   0   13.88    0.35
  -6   5   0   13.89    0.33
  -6   5   0   13.13    0.33
   6  -5   0   13.73    0.35
   6  -5   0   13.14    0.32
   6  -5   0   13.58    0.35
   6  -5   0   13.48    0.30
  -6   6   0    0.93    0.06
  -6   6   0    0.99    0.06
  -6   6   0    0.94    0.08
   6  -6   0    1.00    0.08
   6  -6   0    0.98    0.08
  -6   7   0   -0.03    0.02
  -6   7   0    0.01    0.03
  -6   7   0    0.09    0.04
   6  -7   0    0.06    0.03
   6  -7   0    0.07    0.04
  -7  -7   0    0.09    0.04
   7   7   0    0.07    0.04
  -7  -6   0    0.38    0.05
  -7  -6   0    0.26    0.05
  -7  -6   0    0.31    0.06
   7   6   0    0.38    0.05
   7   6   0    0.50    0.08
  -7  -5   0    7.07    0.23
  -7  -5   0    7.53    0.24
  -7  -5   0    7.19    0.19
   7   5   0    6.92    0.24
   7   5   0    7.14    0.22
   7   5   0    7.20    0.25
  -7  -4   0    2.89    0.09
  -7  -4   0    3.02    0.13
  -7  -4   0    3.00    0.12
  -7  -4   0    2.84    0.13
   7   4   0    2.76    0.13
   7   4   0    2.85    0.11
   7   4   0    2.74    0.12
   7   4   0    2.59    0.09
  -7  -3   0    0.03    0.01
  -7  -3   0   -0.04    0.02
  -7  -3   0    0.01    0.02
  -7  -3   0    0.01    0.02
   7   3   0    0.01    0.02
   7   3   0    0.02    0.01
   7   3   0    0.00    0.02
   7   3   0   -0.01    0.02
  -7  -2   0    0.00    0.02
  -7  -2   0    0.01    0.02
  -7  -2   0    0.02    0.02
  -7  -2   0    0.01    0.02
   7   2   0    0.01    0.02
   7   2   0    0.00    0.02
   7   2   0   -0.03    0.02
   7   2   0    0.00    0.01
  -7  -1   0   25.48    0.57
  -7  -1   0   25.46    0.58
  -7  -1   0   24.93    0.57
  -7  -1   0   26.45    0.58
   7   1   0   25.47    0.58
   7   1   0   25.17    0.58
   7   1   0   25.94    0.57
   7   1   0   25.45    0.58
  -7   0   0    0.01    0.01
  -7   0   0    0.01    0.02
  -7   0   0    0.02    0.02
  -7   0   0    0.03    0.02
  -7   0   0    0.02    0.02
   7   0   0   -0.01    0.01
   7   0   0    0.00    0.01
   7   0   0   -0.01    0.01
   7   0   0   -0.01    0.01
  -7   1   0   24.44    0.55
  -7   1   0   25.50    0.52
  -7   1   0   24.98    0.56
  -7   1   0   25.59    0.56
  -7   1   0   24.86    0.55
  -7   1   0   24.20    0.57
   7  -1   0   26.00    0.55
   7  -1   0   25.45    0.55
   7  -1   0   25.22    0.57
   7  -1   0   24.41    0.55
   7  -1   0   25.75    0.54
  -7   2   0   -0.01    0.01
  -7   2   0    0.00    0.01
  -7   2   0    0.01    0.01
  -7   2   0    0.00    0.02
  -7   2   0    0.01    0.01
  -7   2   0    0.03    0.01
  -7   2   0    0.02    0.01
   7  -2   0    0.01    0.01
   7  -2   0    0.02    0.01
   7  -2   0    0.01    0.01
   7  -2   0   -0.03    0.02
   7  -2   0    0.00    0.01
  -7   3   0   -0.01    0.02
  -7   3   0    0.00    0.01
  -7   3   0    0.02    0.01
  -7   3   0   -0.02    0.01
  -7   3   0    0.00    0.01
  -7   3   0    0.01    0.01
  -7   3   0    0.00    0.01
   7  -3   0    0.00    0.01
   7  -3   0    0.00    0.01
   7  -3   0   -0.01    0.02
   7  -3   0   -0.01    0.01
   7  -3   0   -0.01    0.01
  -7   4   0    2.76    0.10
  -7   4   0    3.01    0.10
  -7   4   0    2.72    0.10
  -7   4   0    2.59    0.10
  -7   4   0    2.76    0.12
   7  -4   0    2.83    0.11
   7  -4   0    2.85    0.11
   7  -4   0    2.77    0.09
  -7   5   0    7.41    0.22
  -7   5   0    6.77    0.19
  -7   5   0    6.77    0.19
   7  -5   0    6.94    0.22
   7  -5   0    7.18    0.22
   7  -5   0    6.80    0.19
  -7   6   0    0.40    0.05
  -7   6   0    0.42    0.05
  -7   6   0    0.28    0.05
   7  -6   0    0.47    0.06
   7  -6   0    0.31    0.05
  -7   7   0    0.12    0.03
  -7   7   0    0.08    0.04
  -7   7   0    0.06    0.03
   7  -7   0    0.10    0.04
   7  -7   0    0.10    0.04
  -8  -7   0    0.65    0.09
   8   7   0    0.73    0.10
  -8  -6   0    0.10    0.07
  -8  -6   0    0.14    0.05
   8   6   0    0.14    0.05
   8   6   0    0.18    0.04
  -8  -5   0    3.60    0.16
  -8  -5   0    3.47    0.15
   8   5   0    3.54    0.14
   8   5   0    3.54    0.17
  -8  -4   0    4.39    0.17
  -8  -4   0    4.33    0.12
  -8  -4   0    4.74    0.17
   8   4   0    4.60    0.16
   8   4   0    4.40    0.17
   8   4   0    4.44    0.18
  -8  -3   0    1.52    0.09
  -8  -3   0    1.67    0.09
  -8  -3   0    1.65    0.09
  -8  -3   0    1.67    0.05
   8   3   0    1.88    0.09
   8   3   0    1.69    0.05
   8   3   0    1.63    0.09
   8   3   0    1.74    0.10
  -8  -2   0    2.15    0.10
  -8  -2   0    2.20    0.10
  -8  -2   0    2.26    0.10
  -8  -2   0    2.14    0.10
   8   2   0    2.16    0.10
   8   2   0    1.98    0.10
   8   2   0    2.31    0.10
   8   2   0    2.27    0.10
  -8  -1   0   34.89    0.78
  -8  -1   0   34.10    0.78
  -8  -1   0   34.75    0.78
  -8  -1   0   36.25    0.78
  -8  -1   0   34.40    0.78
   8   1   0   35.54    0.78
   8   1   0   35.94    0.75
   8   1   0   34.95    0.78
   8   1   0   35.15    0.77
   8   1   0   34.68    0.78
  -8   0   0    0.62    0.05
  -8   0   0    0.55    0.05
  -8   0   0    0.50    0.04
  -8   0   0    0.55    0.05
  -8   0   0    0.57    0.05
   8   0   0    0.51    0.05
   8   0   0    0.54    0.04
   8   0   0    0.58    0.04
   8   0   0    0.57    0.05
  -8   1   0   34.96    0.72
  -8   1   0   34.54    0.77
  -8   1   0   35.09    0.76
  -8   1   0   35.07    0.78
  -8   1   0   35.07    0.76
   8  -1   0   34.85    0.76
   8  -1   0   34.45    0.74
   8  -1   0   35.89    0.75
   8  -1   0   34.32    0.77
   8  -1   0   35.20    0.76
  -8   2   0    2.21    0.09
  -8   2   0    2.17    0.07
  -8   2   0    2.12    0.06
  -8   2   0    2.36    0.09
  -8   2   0    2.35    0.09
  -8   2   0    2.18    0.09
  -8   2   0    2.27    0.10
   8  -2   0    2.22    0.10
   8  -2   0    2.26    0.08
   8  -2   0    2.40    0.09
   8  -2   0    2.25    0.08
   8  -2   0    2.20    0.08
  -8   3   0    1.68    0.08
  -8   3   0    1.63    0.07
  -8   3   0    1.43    0.09
  -8   3   0    1.77    0.08
  -8   3   0    1.72    0.08
  -8   3   0    1.60    0.05
   8  -3   0    1.67    0.09
   8  -3   0    1.64    0.08
   8  -3   0    1.61    0.08
   8  -3   0    1.65    0.07
  -8   4   0    4.45    0.14
  -8   4   0    4.57    0.14
  -8   4   0    4.23    0.13
  -8   4   0    4.27    0.16
   8  -4   0    4.38    0.15
   8  -4   0    4.31    0.15
   8  -4   0    4.31    0.13
  -8   5   0    3.64    0.15
  -8   5   0    3.45    0.12
  -8   5   0    3.34    0.12
   8  -5   0    3.28    0.14
   8  -5   0    3.49    0.14
  -8   6   0    0.14    0.04
  -8   6   0    0.13    0.03
  -8   6   0    0.12    0.03
   8  -6   0    0.15    0.04
   8  -6   0    0.17    0.04
  -8   7   0    0.70    0.07
  -8   7   0    0.88    0.07
  -8   7   0    0.87    0.09
   8  -7   0    0.95    0.10
   8  -7   0    0.78    0.09
  -9  -6   0    0.83    0.10
   9   6   0    0.82    0.11
  -9  -5   0    0.23    0.05
  -9  -5   0    0.19    0.05
   9   5   0    0.17    0.04
   9   5   0    0.17    0.05
  -9  -4   0    4.08    0.17
  -9  -4   0    4.13    0.17
   9   4   0    4.09    0.16
   9   4   0    3.95    0.18
  -9  -3   0    0.91    0.08
  -9  -3   0    0.98    0.08
   9   3   0    0.93    0.07
   9   3   0    0.91    0.08
   9   3   0    0.78    0.08
   9   3   0    1.05    0.08
  -9  -2   0   12.23    0.32
  -9  -2   0   11.62    0.32
  -9  -2   0   12.11    0.32
   9   2   0   11.87    0.32
   9   2   0   12.15    0.32
   9   2   0   12.40    0.33
   9   2   0   11.78    0.32
  -9  -1   0    0.83    0.06
  -9  -1   0    0.80    0.06
  -9  -1   0    0.91    0.07
  -9  -1   0    0.92    0.07
  -9  -1   0    0.86    0.06
   9   1   0    0.92    0.07
   9   1   0    0.79    0.06
   9   1   0    0.90    0.05
   9   1   0    0.85    0.07
  -9   0   0    0.04    0.02
  -9   0   0    0.01    0.02
  -9   0   0    0.02    0.02
  -9   0   0    0.01    0.02
  -9   0   0   -0.02    0.02
   9   0   0    0.01    0.02
   9   0   0   -0.01    0.01
   9   0   0   -0.03    0.02
   9   0   0    0.03    0.02
  -9   1   0    0.91    0.06
  -9   1   0    0.95    0.06
  -9   1   0    0.80    0.07
  -9   1   0    0.99    0.06
  -9   1   0    0.89    0.06
  -9   1   0    0.89    0.03
   9  -1   0    0.91    0.06
   9  -1   0    0.92    0.07
   9  -1   0    0.94    0.05
   9  -1   0    0.90    0.04
   9  -1   0    0.86    0.05
  -9   2   0   11.78    0.29
  -9   2   0   12.00    0.28
  -9   2   0   11.97    0.33
  -9   2   0   11.40    0.30
  -9   2   0   12.04    0.26
  -9   2   0   12.34    0.30
  -9   2   0   11.82    0.30
   9  -2   0   11.86    0.29
   9  -2   0   12.08    0.29
   9  -2   0   11.97    0.32
   9  -2   0   11.82    0.30
  -9   3   0    1.00    0.06
  -9   3   0    0.93    0.08
  -9   3   0    0.89    0.06
  -9   3   0    0.91    0.06
   9  -3   0    1.03    0.07
   9  -3   0    0.89    0.05
   9  -3   0    0.89    0.06
   9  -3   0    1.03    0.08
  -9   4   0    3.86    0.13
  -9   4   0    3.87    0.13
  -9   4   0    3.98    0.16
   9  -4   0    3.83    0.15
   9  -4   0    4.10    0.15
  -9   5   0    0.25    0.04
  -9   5   0    0.20    0.05
  -9   5   0    0.23    0.04
   9  -5   0    0.20    0.05
   9  -5   0    0.22    0.05
  -9   6   0    0.76    0.08
  -9   6   0    0.72    0.06
  -9   6   0    0.81    0.06
   9  -6   0    0.82    0.09
   9  -6   0    0.62    0.08
 -10  -6   0    0.34    0.07
  10   6   0    0.35    0.07
 -10  -5   0    0.43    0.07
 -10  -5   0    0.48    0.08
  10   5   0    0.42    0.06
  10   5   0    0.40    0.08
 -10  -4   0    0.74    0.08
 -10  -4   0    1.02    0.10
  10   4   0    0.90    0.08
  10   4   0    0.76    0.09
  10   4   0    0.85    0.07
 -10  -3   0    1.30    0.09
 -10  -3   0    1.20    0.09
  10   3   0    1.31    0.09
  10   3   0    1.07    0.08
  10   3   0    1.00    0.09
 -10  -2   0    1.50    0.09
 -10  -2   0    1.62    0.10
 -10  -2   0    1.53    0.09
  10   2   0    1.46    0.09
  10   2   0    1.47    0.09
  10   2   0    1.60    0.07
  10   2   0    1.65    0.10
 -10  -1   0    0.42    0.05
 -10  -1   0    0.44    0.06
 -10  -1   0    0.26    0.05
 -10  -1   0    0.48    0.07
  10   1   0    0.34    0.04
  10   1   0    0.38    0.05
  10   1   0    0.31    0.05
 -10   0   0    0.68    0.06
 -10   0   0    0.50    0.07
 -10   0   0    0.51    0.06
 -10   0   0    0.43    0.05
 -10   0   0    0.51    0.06
  10   0   0    0.54    0.06
  10   0   0    0.57    0.06
  10   0   0    0.53    0.05
  10   0   0    0.58    0.07
 -10   1   0    0.34    0.04
 -10   1   0    0.33    0.05
 -10   1   0    0.53    0.06
 -10   1   0    0.38    0.05
  10  -1   0    0.44    0.05
  10  -1   0    0.39    0.05
  10  -1   0    0.33    0.03
  10  -1   0    0.32    0.05
 -10   2   0    1.39    0.08
 -10   2   0    1.54    0.08
 -10   2   0    1.51    0.09
  10  -2   0    1.45    0.07
  10  -2   0    1.57    0.09
  10  -2   0    1.38    0.08
  10  -2   0    1.49    0.07
 -10   3   0    1.24    0.09
 -10   3   0    1.18    0.07
 -10   3   0    1.07    0.07
  10  -3   0    1.21    0.07
  10  -3   0    1.18    0.08
  10  -3   0    1.25    0.08
 -10   4   0    0.85    0.06
 -10   4   0    0.86    0.09
 -10   4   0    0.89    0.06
  10  -4   0    0.85    0.07
  10  -4   0    0.91    0.07
 -10   5   0    0.30    0.04
 -10   5   0    0.39    0.07
 -10   5   0    0.35    0.04
  10  -5   0    0.46    0.07
  10  -5   0    0.42    0.06
 -10   6   0    0.29    0.04
 -10   6   0    0.33    0.06
 -10   6   0    0.29    0.04
  10  -6   0    0.34    0.06
  10  -6   0    0.28    0.06
 -11  -5   0    0.08    0.04
 -11  -5   0    0.15    0.05
  11   5   0    0.18    0.06
 -11  -4   0    0.57    0.08
 -11  -4   0    0.47    0.07
  11   4   0    0.52    0.07
  11   4   0    0.49    0.08
  11   4   0    0.42    0.06
 -11  -3   0    0.02    0.03
 -11  -3   0    0.04    0.03
  11   3   0    0.02    0.02
  11   3   0    0.05    0.03
  11   3   0   -0.01    0.03
  11   3   0    0.06    0.03
 -11  -2   0    1.71    0.10
 -11  -2   0    1.87    0.11
 -11  -2   0    1.75    0.11
  11   2   0    2.03    0.11
  11   2   0    1.86    0.08
  11   2   0    1.84    0.11
 -11  -1   0    6.50    0.22
 -11  -1   0    6.82    0.22
 -11  -1   0    6.85    0.22
  11   1   0    6.50    0.22
  11   1   0    6.51    0.19
  11   1   0    6.86    0.22
 -11   0   0    0.24    0.04
 -11   1   0    6.32    0.20
 -11   1   0    6.55    0.20
 -11   1   0    6.20    0.22
  11  -1   0    6.47    0.20
  11  -1   0    6.62    0.22
  11  -1   0    6.52    0.20
 -11   2   0    1.86    0.09
 -11   2   0    1.85    0.11
 -11   2   0    1.83    0.09
  11  -2   0    1.71    0.10
  11  -2   0    1.72    0.09
  11  -2   0    1.71    0.08
 -11   3   0    0.02    0.03
 -11   3   0    0.04    0.03
 -11   3   0    0.07    0.03
  11  -3   0    0.00    0.03
  11  -3   0    0.01    0.02
  11  -3   0    0.01    0.02
 -11   4   0    0.47    0.05
 -11   4   0    0.40    0.05
 -11   4   0    0.56    0.08
  11  -4   0    0.51    0.06
  11  -4   0    0.38    0.06
 -11   5   0    0.15    0.04
 -11   5   0    0.18    0.04
 -11   5   0    0.10    0.05
  11  -5   0    0.15    0.04
  11  -5   0    0.08    0.04
 -12  -4   0    0.06    0.04
 -12  -4   0    0.00    0.04
  12   4   0    0.03    0.05
  12   4   0    0.04    0.04
  12   4   0    0.07    0.04
 -12  -3   0    0.04    0.03
 -12  -3   0    0.01    0.03
 -12  -3   0    0.02    0.03
  12   3   0    0.00    0.03
  12   3   0    0.07    0.04
 -12  -2   0    0.25    0.05
 -12  -2   0    0.34    0.06
 -12  -2   0    0.24    0.05
  12   2   0    0.26    0.04
  12   2   0    0.19    0.05
  12   2   0    0.42    0.06
 -12  -1   0    0.21    0.05
 -12  -1   0    0.20    0.05
 -12  -1   0    0.22    0.05
  12   1   0    0.13    0.03
  12   1   0    0.18    0.04
 -12   0   0    0.38    0.06
 -12   0   0    0.43    0.06
 -12   0   0    0.47    0.06
  12   0   0    0.40    0.06
  12   0   0    0.30    0.04
 -12   1   0    0.16    0.04
 -12   1   0    0.31    0.05
 -12   1   0    0.19    0.05
  12  -1   0    0.24    0.05
  12  -1   0    0.22    0.04
 -12   2   0    0.21    0.04
 -12   2   0    0.18    0.05
 -12   2   0    0.24    0.04
  12  -2   0    0.25    0.05
  12  -2   0    0.19    0.04
 -12   3   0    0.03    0.03
 -12   3   0    0.04    0.03
 -12   3   0    0.03    0.03
  12  -3   0    0.05    0.03
  12  -3   0    0.03    0.03
 -12   4   0    0.03    0.03
 -12   4   0    0.00    0.04
 -12   4   0    0.03    0.03
  12  -4   0    0.03    0.03
 -13  -3   0    0.06    0.04
 -13  -3   0   -0.01    0.03
 -13  -3   0   -0.01    0.04
  13   3   0    0.02    0.03
 -13  -2   0    0.02    0.03
 -13  -2   0   -0.05    0.03
 -13  -2   0    0.03    0.04
  13   2   0    0.03    0.02
  13   2   0    0.00    0.03
 -13  -1   0    0.15    0.04
 -13  -1   0    0.16    0.05
 -13  -1   0    0.11    0.05
  13   1   0    0.14    0.05
  13   1   0    0.11    0.03
 -13   0   0    0.23    0.05
  13   0   0    0.14    0.03
 -13   1   0    0.15    0.05
 -13   1   0    0.11    0.04
 -13   1   0    0.13    0.04
  13  -1   0    0.15    0.05
  13  -1   0    0.16    0.04
 -13   2   0   -0.01    0.02
 -13   2   0   -0.02    0.03
 -13   2   0    0.01    0.03
  13  -2   0    0.03    0.03
  13  -2   0    0.02    0.03
 -13   3   0    0.03    0.04
 -13   3   0    0.03    0.03
 -13   3   0    0.02    0.03
  13  -3   0    0.02    0.03
  13  -3   0    0.03    0.03
 -14  -1   0    0.22    0.05
 -14  -1   0    0.25    0.06
 -14  -1   0    0.32    0.07
  14   1   0    0.32    0.05
  14   1   0    0.28    0.06
 -14   0   0    3.67    0.16
 -14   0   0    3.35    0.17
 -14   0   0    3.22    0.15
  14   0   0    3.34    0.14
  14   0   0    3.59    0.17
 -14   1   0    0.25    0.05
 -14   1   0    0.18    0.04
 -14   1   0    0.31    0.06
  14  -1   0    0.24    0.05
  14  -1   0    0.28    0.06
  14  -1  -1    0.06    0.03
  14  -1  -1    0.07    0.04
 -14   1   1    0.01    0.04
 -14   1   1    0.04    0.03
 -14   1   1    0.06    0.04
  14   0  -1   -0.03    0.03
  14   0  -1    0.00    0.02
 -14   0   1    0.01    0.03
 -14   0   1   -0.04    0.03
 -14   0   1    0.04    0.03
  14   1  -1    0.04    0.03
  14   1  -1    0.11    0.04
 -14  -1   1    0.11    0.04
 -14  -1   1    0.06    0.04
 -14  -1   1    0.04    0.04
  13  -3  -1    0.12    0.04
  13  -3  -1    0.03    0.04
 -13   3   1    0.07    0.04
 -13   3   1    0.05    0.03
 -13   3   1    0.06    0.03
  13  -2  -1    0.00    0.03
  13  -2  -1    0.02    0.03
 -13   2   1    0.01    0.03
 -13   2   1   -0.02    0.03
 -13   2   1    0.00    0.02
  13  -1  -1    1.16    0.09
  13  -1  -1    1.09    0.08
 -13   1   1    1.04    0.08
 -13   1   1    1.00    0.08
 -13   1   1    1.08    0.09
  13   0  -1    0.00    0.03
  13   0  -1    0.02    0.02
 -13   0   1    0.04    0.03
 -13   0   1    0.00    0.03
 -13   0   1   -0.01    0.03
  13   1  -1    1.03    0.09
  13   1  -1    1.08    0.07
 -13  -1   1    0.99    0.08
 -13  -1   1    0.86    0.09
 -13  -1   1    1.00    0.10
  13   2  -1    0.04    0.04
  13   2  -1   -0.02    0.02
 -13  -2   1    0.01    0.03
 -13  -2   1    0.02    0.03
 -13  -2   1    0.03    0.04
  13   3  -1    0.12    0.05
 -13  -3   1    0.13    0.05
 -13  -3   1    0.10    0.05
 -13  -3   1    0.12    0.05
  12  -4  -1    0.06    0.04
 -12   4   1    0.04    0.03
 -12   4   1    0.03    0.03
 -12   4   1    0.06    0.04
  12  -3  -1    0.04    0.03
  12  -3  -1    0.11    0.04
 -12   3   1    0.08    0.03
 -12   3   1    0.06    0.03
 -12   3   1    0.03    0.03
  12  -2  -1    0.14    0.05
  12  -2  -1    0.14    0.04
 -12   2   1    0.11    0.03
 -12   2   1    0.17    0.05
 -12   2   1    0.14    0.04
  12  -1  -1    0.07    0.03
  12  -1  -1    0.07    0.03
 -12   1   1    0.09    0.04
 -12   1   1    0.12    0.04
 -12   1   1    0.00    0.03
  12   0  -1    0.02    0.02
  12   0  -1    0.03    0.03
  12   0  -1    0.00    0.02
 -12   0   1    0.01    0.03
 -12   0   1    0.00    0.03
 -12   0   1   -0.01    0.03
  12   1  -1    0.11    0.04
  12   1  -1    0.07    0.03
  12   1  -1    0.07    0.04
 -12  -1   1    0.05    0.03
 -12  -1   1    0.07    0.04
 -12  -1   1    0.08    0.03
  12   2  -1    0.05    0.04
  12   2  -1    0.14    0.03
  12   2  -1    0.13    0.04
 -12  -2   1    0.15    0.05
 -12  -2   1    0.16    0.05
 -12  -2   1    0.10    0.04
  12   3  -1    0.11    0.04
  12   3  -1    0.11    0.03
  12   3  -1    0.12    0.05
 -12  -3   1    0.06    0.04
 -12  -3   1    0.00    0.03
 -12  -3   1    0.13    0.04
  12   4  -1    0.11    0.04
  12   4  -1    0.08    0.05
 -12  -4   1    0.04    0.04
 -12  -4   1    0.11    0.04
 -12  -4   1    0.01    0.04
  11  -5  -1    2.63    0.13
  11  -5  -1    2.87    0.14
 -11   5   1    2.57    0.14
 -11   5   1    2.78    0.12
 -11   5   1    2.77    0.12
  11  -4  -1    0.08    0.03
  11  -4  -1    0.04    0.03
 -11   4   1    0.02    0.03
 -11   4   1    0.04    0.03
 -11   4   1    0.00    0.03
  11  -3  -1    0.86    0.07
  11  -3  -1    0.78    0.07
  11  -3  -1    0.82    0.06
 -11   3   1    0.84    0.07
 -11   3   1    0.78    0.08
 -11   3   1    0.86    0.06
  11  -2  -1    0.00    0.03
  11  -2  -1   -0.01    0.02
  11  -2  -1    0.02    0.03
 -11   2   1    0.08    0.03
 -11   2   1    0.00    0.02
 -11   2   1    0.01    0.03
  11  -1  -1    5.65    0.18
  11  -1  -1    5.76    0.19
  11  -1  -1    5.61    0.18
 -11   1   1    5.70    0.20
 -11   1   1    5.42    0.18
 -11   1   1    5.69    0.19
  11   0  -1    1.45    0.09
  11   0  -1    1.38    0.09
  11   0  -1    1.46    0.08
 -11   0   1    1.51    0.09
 -11   0   1    1.57    0.10
 -11   0   1    1.41    0.09
  11   1  -1    5.83    0.20
  11   1  -1    5.76    0.17
  11   1  -1    5.59    0.20
 -11  -1   1    5.62    0.20
 -11  -1   1    5.75    0.20
 -11  -1   1    5.61    0.19
  11   2  -1    0.03    0.03
  11   2  -1    0.04    0.02
  11   2  -1    0.02    0.03
 -11  -2   1   -0.02    0.03
 -11  -2   1   -0.02    0.03
 -11  -2   1    0.02    0.03
  11   3  -1    0.90    0.09
  11   3  -1    0.95    0.08
  11   3  -1    0.92    0.07
 -11  -3   1    0.87    0.08
 -11  -3   1    1.07    0.10
 -11  -3   1    0.74    0.08
  11   4  -1    0.03    0.04
  11   4  -1    0.05    0.03
  11   4  -1    0.10    0.04
 -11  -4   1    0.09    0.04
 -11  -4   1    0.03    0.04
  11   5  -1    2.81    0.15
 -11  -5   1    2.63    0.15
 -11  -5   1    2.50    0.15
  10  -6  -1    1.61    0.11
  10  -6  -1    1.80    0.12
 -10   6   1    1.79    0.09
 -10   6   1    1.81    0.10
 -10   6   1    1.51    0.11
  10  -5  -1    0.02    0.03
  10  -5  -1    0.03    0.03
 -10   5   1    0.00    0.03
 -10   5   1    0.00    0.02
 -10   5   1    0.05    0.03
  10  -4  -1    0.53    0.06
  10  -4  -1    0.45    0.06
 -10   4   1    0.56    0.06
 -10   4   1    0.45    0.05
 -10   4   1    0.51    0.07
  10  -3  -1    0.08    0.02
  10  -3  -1    0.07    0.03
  10  -3  -1    0.12    0.04
  10  -3  -1    0.08    0.03
 -10   3   1    0.09    0.04
 -10   3   1    0.09    0.03
 -10   3   1    0.09    0.03
  10  -2  -1    0.03    0.02
  10  -2  -1    0.01    0.02
  10  -2  -1    0.00    0.02
  10  -2  -1   -0.03    0.01
 -10   2   1    0.04    0.02
 -10   2   1    0.03    0.02
 -10   2   1    0.02    0.03
  10  -1  -1    5.13    0.13
  10  -1  -1    5.13    0.16
  10  -1  -1    4.90    0.15
  10  -1  -1    4.97    0.16
  10  -1  -1    4.83    0.17
 -10   1   1    5.02    0.16
 -10   1   1    4.83    0.17
 -10   1   1    5.04    0.16
 -10   1   1    5.28    0.18
  10   0  -1    0.00    0.02
  10   0  -1    0.00    0.02
  10   0  -1    0.00    0.02
  10   0  -1   -0.01    0.02
 -10   0   1   -0.02    0.02
 -10   0   1    0.00    0.02
 -10   0   1    0.02    0.02
 -10   0   1   -0.02    0.02
 -10   0   1    0.01    0.02
  10   1  -1    4.89    0.17
  10   1  -1    4.98    0.17
  10   1  -1    4.99    0.18
  10   1  -1    5.04    0.15
 -10  -1   1    5.02    0.17
 -10  -1   1    4.85    0.17
 -10  -1   1    4.85    0.17
  10   2  -1   -0.01    0.03
  10   2  -1    0.03    0.03
 -10  -2   1    0.01    0.03
 -10  -2   1   -0.02    0.02
 -10  -2   1    0.01    0.03
  10   3  -1    0.06    0.03
  10   3  -1    0.10    0.04
  10   3  -1    0.06    0.04
 -10  -3   1    0.03    0.03
 -10  -3   1    0.04    0.03
  10   4  -1    0.53    0.06
  10   4  -1    0.58    0.07
 -10  -4   1    0.59    0.08
 -10  -4   1    0.45    0.07
  10   5  -1    0.02    0.04
 -10  -5   1    0.08    0.04
 -10  -5   1    0.05    0.04
  10   6  -1    1.70    0.14
 -10  -6   1    1.69    0.13
   9  -6  -1   -0.02    0.03
   9  -6  -1    0.00    0.03
  -9   6   1    0.02    0.02
  -9   6   1   -0.01    0.03
  -9   6   1   -0.01    0.02
   9  -5  -1    1.23    0.08
   9  -5  -1    1.08    0.08
  -9   5   1    1.15    0.07
  -9   5   1    1.19    0.07
  -9   5   1    1.11    0.09
   9  -4  -1    0.01    0.02
   9  -4  -1    0.02    0.02
   9  -4  -1    0.00    0.03
  -9   4   1   -0.01    0.03
  -9   4   1    0.01    0.02
  -9   4   1    0.01    0.02
   9  -3  -1    0.06    0.03
   9  -3  -1    0.10    0.03
   9  -3  -1    0.10    0.03
   9  -3  -1    0.07    0.02
  -9   3   1    0.08    0.03
  -9   3   1    0.12    0.03
  -9   3   1    0.10    0.03
  -9   3   1    0.08    0.03
   9  -2  -1    1.61    0.09
   9  -2  -1    1.67    0.08
   9  -2  -1    1.65    0.07
   9  -2  -1    1.69    0.07
   9  -2  -1    1.61    0.07
  -9   2   1    1.67    0.09
  -9   2   1    1.62    0.05
  -9   2   1    1.67    0.08
  -9   2   1    1.73    0.09
  -9   2   1    1.67    0.08
  -9   2   1    1.60    0.06
  -9   2   1    1.64    0.08
   9  -1  -1    0.19    0.03
   9  -1  -1    0.18    0.04
   9  -1  -1    0.10    0.02
   9  -1  -1    0.13    0.03
   9  -1  -1    0.13    0.03
  -9   1   1    0.08    0.03
  -9   1   1    0.13    0.03
  -9   1   1    0.12    0.01
  -9   1   1    0.14    0.03
  -9   1   1    0.08    0.03
   9   0  -1    5.78    0.18
   9   0  -1    5.97    0.17
   9   0  -1    5.74    0.16
   9   0  -1    5.66    0.18
  -9   0   1    6.00    0.19
  -9   0   1    5.48    0.18
  -9   0   1    5.73    0.18
  -9   0   1    5.61    0.18
  -9   0   1    5.57    0.18
   9   1  -1    0.11    0.03
   9   1  -1    0.09    0.03
   9   1  -1    0.07    0.03
  -9  -1   1    0.18    0.04
  -9  -1   1    0.08    0.03
  -9  -1   1    0.10    0.03
  -9  -1   1    0.12    0.03
  -9  -1   1    0.09    0.03
   9   2  -1    1.61    0.09
   9   2  -1    1.78    0.09
   9   2  -1    1.51    0.09
   9   2  -1    1.64    0.09
  -9  -2   1    1.74    0.09
  -9  -2   1    1.68    0.09
  -9  -2   1    1.60    0.09
   9   3  -1    0.15    0.04
   9   3  -1    0.07    0.01
   9   3  -1    0.11    0.03
   9   3  -1    0.15    0.04
  -9  -3   1    0.07    0.03
  -9  -3   1    0.06    0.03
   9   4  -1   -0.02    0.02
   9   4  -1   -0.01    0.05
   9   4  -1    0.00    0.03
  -9  -4   1    0.00    0.03
  -9  -4   1   -0.01    0.03
   9   5  -1    1.02    0.11
   9   5  -1    1.14    0.08
  -9  -5   1    1.21    0.10
  -9  -5   1    1.04    0.09
   9   6  -1   -0.01    0.04
  -9  -6   1    0.02    0.04
   8  -7  -1    0.03    0.03
   8  -7  -1    0.01    0.03
  -8   7   1    0.00    0.03
  -8   7   1    0.01    0.03
  -8   7   1   -0.01    0.03
   8  -6  -1    0.44    0.06
   8  -6  -1    0.40    0.06
  -8   6   1    0.36    0.05
  -8   6   1    0.47    0.07
  -8   6   1    0.46    0.05
   8  -5  -1    0.10    0.03
   8  -5  -1    0.13    0.03
  -8   5   1    0.11    0.04
  -8   5   1    0.14    0.03
  -8   5   1    0.08    0.03
   8  -4  -1    0.91    0.06
   8  -4  -1    0.98    0.06
   8  -4  -1    0.89    0.07
  -8   4   1    0.99    0.08
  -8   4   1    0.88    0.07
  -8   4   1    0.91    0.06
  -8   4   1    0.85    0.06
   8  -3  -1    0.57    0.04
   8  -3  -1    0.57    0.05
   8  -3  -1    0.60    0.05
   8  -3  -1    0.50    0.05
   8  -3  -1    0.59    0.04
  -8   3   1    0.56    0.04
  -8   3   1    0.57    0.05
  -8   3   1    0.54    0.05
  -8   3   1    0.46    0.05
  -8   3   1    0.54    0.02
  -8   3   1    0.57    0.05
   8  -2  -1    3.03    0.10
   8  -2  -1    2.91    0.10
   8  -2  -1    2.87    0.09
   8  -2  -1    3.17    0.11
   8  -2  -1    3.03    0.11
  -8   2   1    3.02    0.12
  -8   2   1    3.11    0.11
  -8   2   1    2.87    0.11
  -8   2   1    3.03    0.11
  -8   2   1    2.95    0.08
  -8   2   1    2.97    0.08
  -8   2   1    2.98    0.11
   8  -1  -1    5.74    0.16
   8  -1  -1    5.57    0.16
   8  -1  -1    5.61    0.17
   8  -1  -1    5.63    0.14
   8  -1  -1    5.62    0.16
  -8   1   1    5.35    0.17
  -8   1   1    5.75    0.13
  -8   1   1    5.67    0.17
  -8   1   1    5.54    0.18
  -8   1   1    5.51    0.16
  -8   1   1    6.02    0.17
   8   0  -1    0.00    0.02
   8   0  -1    0.00    0.02
   8   0  -1   -0.02    0.02
   8   0  -1    0.00    0.01
  -8   0   1   -0.03    0.01
  -8   0   1   -0.01    0.02
  -8   0   1   -0.02    0.01
  -8   0   1   -0.01    0.02
  -8   0   1    0.01    0.02
   8   1  -1    5.32    0.17
   8   1  -1    5.53    0.18
   8   1  -1    5.76    0.17
  -8  -1   1    5.89    0.18
  -8  -1   1    5.66    0.17
  -8  -1   1    5.76    0.17
  -8  -1   1    5.37    0.17
  -8  -1   1    5.69    0.18
   8   2  -1    2.95    0.12
   8   2  -1    2.74    0.12
   8   2  -1    2.94    0.12
   8   2  -1    3.02    0.11
  -8  -2   1    2.90    0.11
  -8  -2   1    3.05    0.12
  -8  -2   1    2.85    0.12
   8   3  -1    0.58    0.05
   8   3  -1    0.55    0.07
   8   3  -1    0.63    0.06
   8   3  -1    0.54    0.02
  -8  -3   1    0.57    0.02
  -8  -3   1    0.64    0.06
  -8  -3   1    0.47    0.06
  -8  -3   1    0.45    0.06
   8   4  -1    0.95    0.08
   8   4  -1    1.08    0.08
   8   4  -1    0.95    0.07
  -8  -4   1    0.95    0.05
  -8  -4   1    1.00    0.08
  -8  -4   1    0.90    0.08
   8   5  -1    0.13    0.03
   8   5  -1    0.08    0.04
   8   5  -1    0.13    0.04
  -8  -5   1    0.11    0.03
  -8  -5   1    0.06    0.04
  -8  -5   1    0.08    0.04
   8   6  -1    0.39    0.07
  -8  -6   1    0.30    0.06
   8   7  -1    0.04    0.04
  -8  -7   1   -0.05    0.03
   7  -7  -1    0.21    0.05
   7  -7  -1    0.24    0.05
  -7   7   1    0.18    0.04
  -7   7   1    0.18    0.05
  -7   7   1    0.14    0.04
   7  -6  -1    2.93    0.13
   7  -6  -1    3.43    0.14
  -7   6   1    3.15    0.12
  -7   6   1    3.15    0.12
  -7   6   1    3.18    0.14
   7  -5  -1    0.95    0.07
   7  -5  -1    0.94    0.07
   7  -5  -1    0.80    0.05
  -7   5   1    0.80    0.06
  -7   5   1    0.83    0.06
  -7   5   1    0.85    0.07
   7  -4  -1    0.46    0.04
   7  -4  -1    0.51    0.04
   7  -4  -1    0.60    0.06
   7  -4  -1    0.51    0.05
  -7   4   1    0.50    0.05
  -7   4   1    0.47    0.04
  -7   4   1    0.50    0.04
  -7   4   1    0.49    0.06
  -7   4   1    0.49    0.05
   7  -3  -1    0.19    0.02
   7  -3  -1    0.19    0.03
   7  -3  -1    0.26    0.03
   7  -3  -1    0.21    0.03
   7  -3  -1    0.21    0.03
  -7   3   1    0.23    0.04
  -7   3   1    0.21    0.03
  -7   3   1    0.15    0.03
  -7   3   1    0.16    0.03
  -7   3   1    0.19    0.02
  -7   3   1    0.20    0.03
   7  -2  -1    8.11    0.21
   7  -2  -1    8.06    0.20
   7  -2  -1    7.64    0.21
   7  -2  -1    8.02    0.19
   7  -2  -1    7.87    0.20
  -7   2   1    7.79    0.20
  -7   2   1    7.87    0.18
  -7   2   1    7.66    0.20
  -7   2   1    7.78    0.22
  -7   2   1    7.89    0.18
  -7   2   1    7.92    0.21
  -7   2   1    8.19    0.21
   7  -1  -1    0.46    0.03
   7  -1  -1    0.48    0.03
   7  -1  -1    0.46    0.04
   7  -1  -1    0.48    0.04
   7  -1  -1    0.44    0.04
  -7   1   1    0.36    0.04
  -7   1   1    0.47    0.05
  -7   1   1    0.47    0.04
  -7   1   1    0.47    0.04
  -7   1   1    0.47    0.04
  -7   1   1    0.48    0.02
   7   0  -1   32.53    0.71
   7   0  -1   33.56    0.72
   7   0  -1   32.23    0.70
   7   0  -1   32.08    0.72
  -7   0   1   32.47    0.72
  -7   0   1   33.78    0.72
  -7   0   1   33.06    0.73
  -7   0   1   31.36    0.72
  -7   0   1   34.79    0.73
   7   1  -1    0.37    0.04
   7   1  -1    0.39    0.04
   7   1  -1    0.50    0.04
   7   1  -1    0.39    0.04
  -7  -1   1    0.37    0.04
  -7  -1   1    0.39    0.04
  -7  -1   1    0.53    0.04
  -7  -1   1    0.42    0.04
  -7  -1   1    0.55    0.05
   7   2  -1    7.74    0.17
   7   2  -1    7.49    0.21
   7   2  -1    7.57    0.22
  -7  -2   1    8.10    0.22
  -7  -2   1    7.91    0.22
  -7  -2   1    7.90    0.22
  -7  -2   1    8.21    0.22
   7   3  -1    0.19    0.04
   7   3  -1    0.21    0.03
   7   3  -1    0.19    0.04
  -7  -3   1    0.17    0.03
  -7  -3   1    0.16    0.03
  -7  -3   1    0.18    0.03
  -7  -3   1    0.21    0.02
   7   4  -1    0.52    0.05
   7   4  -1    0.48    0.06
   7   4  -1    0.51    0.07
   7   4  -1    0.44    0.03
  -7  -4   1    0.47    0.03
  -7  -4   1    0.51    0.06
  -7  -4   1    0.54    0.06
  -7  -4   1    0.43    0.05
   7   5  -1    0.92    0.08
   7   5  -1    0.86    0.09
   7   5  -1    0.84    0.06
  -7  -5   1    0.74    0.08
  -7  -5   1    0.92    0.08
  -7  -5   1    0.87    0.05
   7   6  -1    3.05    0.13
   7   6  -1    3.39    0.16
   7   6  -1    3.02    0.16
  -7  -6   1    3.27    0.12
  -7  -6   1    3.07    0.15
   7   7  -1    0.18    0.06
  -7  -7   1    0.20    0.05
   6  -7  -1    0.19    0.05
   6  -7  -1    0.30    0.05
  -6   7   1    0.32    0.05
  -6   7   1    0.28    0.05
  -6   7   1    0.33    0.05
   6  -6  -1    0.93    0.07
   6  -6  -1    0.84    0.06
   6  -6  -1    0.90    0.07
  -6   6   1    0.90    0.06
  -6   6   1    0.94    0.08
  -6   6   1    0.91    0.06
   6  -5  -1    0.35    0.04
   6  -5  -1    0.28    0.04
   6  -5  -1    0.29    0.05
   6  -5  -1    0.30    0.02
  -6   5   1    0.30    0.04
  -6   5   1    0.30    0.04
  -6   5   1    0.18    0.04
   6  -4  -1    2.27    0.09
   6  -4  -1    2.46    0.10
   6  -4  -1    2.51    0.09
   6  -4  -1    2.53    0.08
  -6   4   1    2.33    0.09
  -6   4   1    2.40    0.09
  -6   4   1    2.56    0.09
  -6   4   1    2.38    0.09
  -6   4   1    2.47    0.10
   6  -3  -1    3.14    0.10
   6  -3  -1    3.29    0.10
   6  -3  -1    3.14    0.10
   6  -3  -1    3.14    0.11
  -6   3   1    3.09    0.11
  -6   3   1    3.07    0.11
  -6   3   1    3.12    0.10
  -6   3   1    3.22    0.10
  -6   3   1    3.17    0.10
  -6   3   1    3.30    0.09
   6  -2  -1    2.30    0.08
   6  -2  -1    2.23    0.09
   6  -2  -1    2.37    0.08
   6  -2  -1    2.38    0.08
   6  -2  -1    2.40    0.08
  -6   2   1    2.34    0.08
  -6   2   1    2.40    0.07
  -6   2   1    2.49    0.06
  -6   2   1    2.34    0.08
  -6   2   1    2.43    0.08
  -6   2   1    2.35    0.09
  -6   2   1    2.45    0.09
  -6   2   1    2.58    0.11
   6  -1  -1    6.08    0.16
   6  -1  -1    6.31    0.16
   6  -1  -1    6.15    0.16
   6  -1  -1    6.05    0.16
   6  -1  -1    6.08    0.17
   6  -1  -1    5.95    0.16
   6  -1  -1    6.14    0.15
   6  -1  -1    6.38    0.18
  -6   1   1    6.16    0.14
  -6   1   1    6.17    0.16
  -6   1   1    6.18    0.17
  -6   1   1    6.22    0.16
  -6   1   1    6.12    0.17
  -6   1   1    6.08    0.17
  -6   1   1    6.37    0.17
  -6   1   1    6.38    0.18
   6   0  -1   -0.01    0.01
   6   0  -1   -0.01    0.00
   6   0  -1    0.01    0.01
   6   0  -1   -0.01    0.01
   6   0  -1    0.01    0.01
   6   0  -1    0.00    0.01
  -6   0   1   -0.01    0.01
  -6   0   1    0.02    0.01
  -6   0   1    0.00    0.01
  -6   0   1    0.02    0.01
  -6   0   1    0.00    0.01
  -6   0   1   -0.01    0.01
   6   1  -1    5.98    0.17
   6   1  -1    6.23    0.16
   6   1  -1    5.81    0.17
   6   1  -1    6.25    0.17
   6   1  -1    6.16    0.18
  -6  -1   1    6.08    0.17
  -6  -1   1    5.92    0.17
  -6  -1   1    6.19    0.17
  -6  -1   1    6.24    0.17
  -6  -1   1    6.34    0.18
   6   2  -1    2.34    0.09
   6   2  -1    2.37    0.06
   6   2  -1    2.51    0.09
   6   2  -1    2.27    0.09
   6   2  -1    2.46    0.10
  -6  -2   1    2.40    0.10
  -6  -2   1    2.30    0.09
  -6  -2   1    2.58    0.10
  -6  -2   1    2.47    0.06
  -6  -2   1    2.39    0.09
   6   3  -1    3.21    0.11
   6   3  -1    3.25    0.12
   6   3  -1    3.32    0.13
   6   3  -1    3.12    0.11
  -6  -3   1    2.92    0.11
  -6  -3   1    3.18    0.09
  -6  -3   1    3.22    0.12
  -6  -3   1    3.33    0.12
   6   4  -1    2.44    0.08
   6   4  -1    2.38    0.12
   6   4  -1    2.45    0.10
   6   4  -1    2.33    0.11
   6   4  -1    2.38    0.09
  -6  -4   1    2.23    0.10
  -6  -4   1    2.40    0.08
  -6  -4   1    2.44    0.11
  -6  -4   1    2.50    0.10
   6   5  -1    0.24    0.05
   6   5  -1    0.34    0.04
   6   5  -1    0.28    0.05
  -6  -5   1    0.35    0.04
  -6  -5   1    0.33    0.05
  -6  -5   1    0.32    0.05
   6   6  -1    0.94    0.06
   6   6  -1    1.14    0.10
   6   6  -1    0.96    0.09
  -6  -6   1    0.79    0.08
  -6  -6   1    0.96    0.08
  -6  -6   1    0.83    0.06
   6   7  -1    0.25    0.06
   6   7  -1    0.16    0.05
  -6  -7   1    0.25    0.06
  -6  -7   1    0.24    0.04
   5  -8  -1    0.04    0.03
   5  -8  -1   -0.01    0.03
  -5   8   1   -0.01    0.03
  -5   8   1   -0.02    0.03
  -5   8   1    0.00    0.03
   5  -7  -1    0.01    0.03
   5  -7  -1    0.04    0.03
  -5   7   1    0.01    0.03
  -5   7   1    0.03    0.03
  -5   7   1    0.04    0.03
   5  -6  -1    0.96    0.07
   5  -6  -1    0.88    0.05
   5  -6  -1    0.91    0.07
   5  -6  -1    1.01    0.06
  -5   6   1    0.87    0.06
  -5   6   1    0.86    0.07
  -5   6   1    0.90    0.06
   5  -5  -1    4.49    0.15
   5  -5  -1    4.37    0.14
   5  -5  -1    4.51    0.13
   5  -5  -1    4.58    0.12
   5  -5  -1    4.63    0.15
  -5   5   1    4.28    0.14
  -5   5   1    4.33    0.14
  -5   5   1    4.63    0.14
  -5   5   1    4.44    0.15
  -5   5   1    4.44    0.14
   5  -4  -1    1.50    0.06
   5  -4  -1    1.57    0.05
   5  -4  -1    1.54    0.07
   5  -4  -1    1.59    0.06
   5  -4  -1    1.46    0.07
  -5   4   1    1.62    0.07
  -5   4   1    1.58    0.07
  -5   4   1    1.63    0.07
  -5   4   1    1.56    0.07
  -5   4   1    1.42    0.07
   5  -3  -1    0.00    0.01
   5  -3  -1   -0.01    0.01
   5  -3  -1    0.01    0.01
   5  -3  -1    0.03    0.02
  -5   3   1   -0.01    0.01
  -5   3   1    0.00    0.01
  -5   3   1    0.00    0.01
  -5   3   1    0.02    0.01
  -5   3   1    0.00    0.01
  -5   3   1    0.05    0.02
   5  -2  -1    0.25    0.02
   5  -2  -1    0.21    0.03
   5  -2  -1    0.27    0.03
   5  -2  -1    0.20    0.02
   5  -2  -1    0.24    0.03
   5  -2  -1    0.23    0.03
  -5   2   1    0.23    0.03
  -5   2   1    0.23    0.03
  -5   2   1    0.23    0.01
  -5   2   1    0.23    0.02
  -5   2   1    0.21    0.03
  -5   2   1    0.26    0.03
  -5   2   1    0.27    0.03
  -5   2   1    0.22    0.03
   5  -1  -1   39.75    0.84
   5  -1  -1   39.32    0.84
   5  -1  -1   39.23    0.85
   5  -1  -1   39.80    0.83
   5  -1  -1   39.45    0.84
   5  -1  -1   39.07    0.84
   5  -1  -1   40.72    0.84
   5  -1  -1   40.22    0.85
  -5   1   1   42.29    0.85
  -5   1   1   40.68    0.84
  -5   1   1   39.53    0.84
  -5   1   1   39.40    0.84
  -5   1   1   40.49    0.82
  -5   1   1   39.55    0.85
  -5   1   1   39.17    0.85
   5   0  -1   55.67    1.13
   5   0  -1   54.95    1.16
   5   0  -1   55.40    1.13
   5   0  -1   56.32    1.16
   5   0  -1   54.89    1.16
   5   0  -1   57.00    1.16
   5   0  -1   55.38    1.16
  -5   0   1   55.11    1.13
  -5   0   1   55.30    1.16
  -5   0   1   57.76    1.16
  -5   0   1   53.59    1.16
  -5   0   1   53.84    1.16
  -5   0   1   55.36    1.16
   5   1  -1   41.07    0.85
   5   1  -1   40.70    0.86
   5   1  -1   39.45    0.85
   5   1  -1   39.96    0.85
   5   1  -1   40.32    0.82
   5   1  -1   39.83    0.86
  -5  -1   1   39.29    0.86
  -5  -1   1   41.14    0.86
  -5  -1   1   40.57    0.86
  -5  -1   1   40.42    0.86
   5   2  -1    0.30    0.04
   5   2  -1    0.18    0.02
   5   2  -1    0.23    0.03
   5   2  -1    0.25    0.04
   5   2  -1    0.25    0.03
  -5  -2   1    0.26    0.03
  -5  -2   1    0.26    0.03
  -5  -2   1    0.23    0.02
  -5  -2   1    0.22    0.03
  -5  -2   1    0.26    0.03
   5   3  -1    0.01    0.01
   5   3  -1    0.01    0.02
   5   3  -1    0.01    0.02
   5   3  -1    0.02    0.01
  -5  -3   1    0.01    0.03
  -5  -3   1    0.00    0.01
  -5  -3   1    0.02    0.02
  -5  -3   1    0.00    0.01
  -5  -3   1    0.02    0.02
   5   4  -1    1.47    0.07
   5   4  -1    1.51    0.06
   5   4  -1    1.50    0.09
   5   4  -1    1.55    0.07
   5   4  -1    1.64    0.08
  -5  -4   1    1.62    0.08
  -5  -4   1    1.48    0.08
  -5  -4   1    1.49    0.07
  -5  -4   1    1.51    0.06
   5   5  -1    4.46    0.14
   5   5  -1    4.45    0.17
   5   5  -1    4.66    0.17
   5   5  -1    4.50    0.13
  -5  -5   1    4.43    0.16
  -5  -5   1    4.60    0.14
  -5  -5   1    4.62    0.17
   5   6  -1    1.09    0.10
   5   6  -1    0.85    0.06
   5   6  -1    1.07    0.08
  -5  -6   1    0.76    0.06
  -5  -6   1    0.95    0.08
  -5  -6   1    1.06    0.08
   5   7  -1    0.00    0.03
   5   7  -1   -0.02    0.02
   5   7  -1    0.08    0.05
  -5  -7   1    0.08    0.03
  -5  -7   1    0.04    0.03
   5   8  -1   -0.01    0.04
  -5  -8   1    0.05    0.04
  -5  -8   1    0.03    0.03
   4  -8  -1    0.04    0.04
   4  -8  -1    0.11    0.04
  -4   8   1    0.05    0.03
  -4   8   1    0.05    0.04
  -4   8   1    0.06    0.04
   4  -7  -1    0.39    0.06
   4  -7  -1    0.45    0.07
   4  -7  -1    0.49    0.06
  -4   7   1    0.42    0.06
  -4   7   1    0.48    0.06
  -4   7   1    0.29    0.05
   4  -6  -1    0.58    0.04
   4  -6  -1    0.58    0.06
   4  -6  -1    0.60    0.06
   4  -6  -1    0.65    0.06
  -4   6   1    0.60    0.06
  -4   6   1    0.48    0.05
  -4   6   1    0.53    0.06
   4  -5  -1    0.22    0.03
   4  -5  -1    0.17    0.03
   4  -5  -1    0.23    0.03
   4  -5  -1    0.19    0.03
   4  -5  -1    0.18    0.03
  -4   5   1    0.19    0.03
  -4   5   1    0.16    0.03
  -4   5   1    0.24    0.04
  -4   5   1    0.16    0.03
  -4   5   1    0.28    0.04
   4  -4  -1    9.05    0.23
   4  -4  -1    8.88    0.22
   4  -4  -1    8.76    0.23
   4  -4  -1    8.90    0.22
   4  -4  -1    8.55    0.20
  -4   4   1    8.80    0.22
  -4   4   1    8.65    0.22
  -4   4   1    9.00    0.22
  -4   4   1    8.94    0.22
  -4   4   1    8.83    0.23
   4  -3  -1    0.10    0.02
   4  -3  -1    0.06    0.02
   4  -3  -1    0.10    0.02
   4  -3  -1    0.09    0.02
   4  -3  -1    0.11    0.02
   4  -3  -1    0.08    0.01
   4  -3  -1    0.10    0.02
  -4   3   1    0.07    0.02
  -4   3   1    0.08    0.02
  -4   3   1    0.11    0.02
  -4   3   1    0.10    0.02
  -4   3   1    0.11    0.02
  -4   3   1    0.10    0.02
  -4   3   1    0.12    0.02
  -4   3   1    0.11    0.02
   4  -2  -1    8.11    0.19
   4  -2  -1    7.99    0.19
   4  -2  -1    7.60    0.19
   4  -2  -1    8.14    0.19
   4  -2  -1    7.86    0.19
   4  -2  -1    8.02    0.18
   4  -2  -1    7.93    0.19
  -4   2   1    8.19    0.20
  -4   2   1    7.97    0.20
  -4   2   1    8.05    0.18
  -4   2   1    7.58    0.19
  -4   2   1    7.89    0.19
  -4   2   1    8.08    0.19
  -4   2   1    8.10    0.19
  -4   2   1    7.87    0.19
   4  -1  -1    0.29    0.02
   4  -1  -1    0.25    0.02
   4  -1  -1    0.26    0.02
   4  -1  -1    0.26    0.02
   4  -1  -1    0.23    0.02
   4  -1  -1    0.26    0.02
   4  -1  -1    0.24    0.01
  -4   1   1    0.27    0.02
  -4   1   1    0.26    0.02
  -4   1   1    0.21    0.02
  -4   1   1    0.26    0.01
  -4   1   1    0.27    0.02
  -4   1   1    0.24    0.03
   4   0  -1   -0.01    0.01
   4   0  -1    0.00    0.00
   4   0  -1    0.00    0.01
   4   0  -1   -0.01    0.00
   4   0  -1   -0.01    0.01
   4   0  -1   -0.02    0.01
  -4   0   1    0.01    0.01
  -4   0   1    0.01    0.01
  -4   0   1    0.01    0.01
  -4   0   1    0.00    0.01
  -4   0   1   -0.01    0.00
  -4   0   1   -0.02    0.01
   4   1  -1    0.31    0.02
   4   1  -1    0.21    0.02
   4   1  -1    0.27    0.03
   4   1  -1    0.20    0.02
   4   1  -1    0.23    0.03
  -4  -1   1    0.32    0.03
  -4  -1   1    0.22    0.02
  -4  -1   1    0.25    0.02
  -4  -1   1    0.31    0.03
  -4  -1   1    0.19    0.02
   4   2  -1    8.05    0.21
   4   2  -1    8.46    0.20
   4   2  -1    7.65    0.21
   4   2  -1    8.07    0.19
   4   2  -1    8.44    0.20
  -4  -2   1    8.09    0.20
  -4  -2   1    8.13    0.20
  -4  -2   1    8.12    0.18
  -4  -2   1    7.77    0.20
  -4  -2   1    7.96    0.21
   4   3  -1    0.12    0.02
   4   3  -1    0.11    0.02
   4   3  -1    0.13    0.03
   4   3  -1    0.08    0.02
   4   3  -1    0.09    0.02
  -4  -3   1    0.13    0.03
  -4  -3   1    0.12    0.02
  -4  -3   1    0.14    0.03
  -4  -3   1    0.06    0.02
  -4  -3   1    0.09    0.02
   4   4  -1    9.00    0.22
   4   4  -1    8.84    0.23
   4   4  -1    9.12    0.25
   4   4  -1    9.41    0.24
   4   4  -1    8.89    0.25
  -4  -4   1    8.92    0.22
  -4  -4   1    9.20    0.24
  -4  -4   1    9.15    0.25
  -4  -4   1    9.07    0.24
   4   5  -1    0.17    0.03
   4   5  -1    0.25    0.03
   4   5  -1    0.14    0.04
   4   5  -1    0.20    0.04
   4   5  -1    0.26    0.03
  -4  -5   1    0.30    0.05
  -4  -5   1    0.23    0.02
  -4  -5   1    0.16    0.03
  -4  -5   1    0.17    0.03
   4   6  -1    0.58    0.07
   4   6  -1    0.58    0.07
   4   6  -1    0.62    0.05
  -4  -6   1    0.49    0.05
  -4  -6   1    0.62    0.07
  -4  -6   1    0.70    0.07
   4   7  -1    0.55    0.06
   4   7  -1    0.47    0.07
   4   7  -1    0.51    0.08
  -4  -7   1    0.33    0.05
  -4  -7   1    0.40    0.06
   4   8  -1    0.09    0.04
   4   8  -1    0.17    0.06
  -4  -8   1    0.11    0.04
  -4  -8   1    0.12    0.05
   3  -8  -1    0.65    0.08
  -3   8   1    0.47    0.07
  -3   8   1    0.49    0.07
  -3   8   1    0.54    0.07
   3  -7  -1   -0.01    0.03
   3  -7  -1    0.02    0.03
   3  -7  -1    0.02    0.03
   3  -7  -1    0.00    0.02
  -3   7   1   -0.02    0.03
  -3   7   1   -0.02    0.03
  -3   7   1   -0.01    0.02
   3  -6  -1    0.33    0.05
   3  -6  -1    0.27    0.04
   3  -6  -1    0.35    0.05
   3  -6  -1    0.26    0.05
  -3   6   1    0.29    0.04
  -3   6   1    0.20    0.04
  -3   6   1    0.24    0.04
   3  -5  -1    2.91    0.11
   3  -5  -1    3.03    0.10
   3  -5  -1    3.08    0.11
   3  -5  -1    3.07    0.11
   3  -5  -1    3.00    0.11
  -3   5   1    3.19    0.08
  -3   5   1    3.02    0.11
  -3   5   1    3.12    0.11
  -3   5   1    3.05    0.11
  -3   5   1    3.24    0.11
  -3   5   1    3.20    0.11
   3  -4  -1    1.00    0.05
   3  -4  -1    1.08    0.05
   3  -4  -1    0.93    0.05
   3  -4  -1    0.95    0.05
   3  -4  -1    0.98    0.04
  -3   4   1    0.96    0.05
  -3   4   1    1.09    0.05
  -3   4   1    1.07    0.06
  -3   4   1    1.07    0.05
  -3   4   1    0.93    0.05
   3  -3  -1    6.76    0.17
   3  -3  -1    6.54    0.16
   3  -3  -1    6.33    0.15
   3  -3  -1    6.66    0.17
   3  -3  -1    6.03    0.16
   3  -3  -1    6.39    0.16
   3  -3  -1    6.59    0.16
   3  -3  -1    6.52    0.17
  -3   3   1    6.28    0.16
  -3   3   1    6.43    0.16
  -3   3   1    6.45    0.16
  -3   3   1    6.67    0.16
  -3   3   1    6.62    0.16
  -3   3   1    6.41    0.17
  -3   3   1    6.82    0.17
  -3   3   1    6.40    0.16
   3  -2  -1   10.48    0.22
   3  -2  -1   10.69    0.24
   3  -2  -1   10.18    0.24
   3  -2  -1   10.58    0.24
   3  -2  -1   10.62    0.24
  -3   2   1   10.46    0.24
  -3   2   1   10.40    0.25
  -3   2   1   10.83    0.23
  -3   2   1   10.43    0.24
  -3   2   1   10.94    0.24
  -3   2   1   10.70    0.24
   3  -1  -1    2.07    0.06
   3  -1  -1    1.94    0.06
   3  -1  -1    2.04    0.06
   3  -1  -1    2.05    0.06
   3  -1  -1    1.91    0.06
   3  -1  -1    1.99    0.05
  -3   1   1    2.08    0.05
  -3   1   1    2.14    0.06
  -3   1   1    1.93    0.06
  -3   1   1    1.99    0.06
  -3   1   1    1.96    0.06
  -3   1   1    2.11    0.06
  -3   1   1    2.14    0.05
  -3   1   1    2.04    0.06
   3   0  -1    5.31    0.11
   3   0  -1    5.16    0.13
   3   0  -1    5.24    0.13
   3   0  -1    5.32    0.13
   3   0  -1    5.07    0.13
  -3   0   1    5.44    0.13
  -3   0   1    5.29    0.13
  -3   0   1    5.26    0.13
  -3   0   1    5.39    0.13
  -3   0   1    5.22    0.13
  -3   0   1    5.41    0.13
  -3   0   1    5.25    0.11
  -3   0   1    5.33    0.13
   3   1  -1    1.97    0.06
   3   1  -1    2.02    0.06
   3   1  -1    2.05    0.07
   3   1  -1    2.09    0.06
   3   1  -1    2.00    0.07
  -3  -1   1    2.07    0.05
  -3  -1   1    2.02    0.07
  -3  -1   1    2.02    0.06
  -3  -1   1    1.97    0.07
  -3  -1   1    1.97    0.06
  -3  -1   1    2.06    0.07
   3   2  -1   10.68    0.25
   3   2  -1   10.60    0.25
   3   2  -1   10.23    0.26
   3   2  -1   10.84    0.25
   3   2  -1   10.15    0.24
  -3  -2   1   10.63    0.25
  -3  -2   1   11.14    0.25
  -3  -2   1   10.47    0.25
  -3  -2   1   10.64    0.23
  -3  -2   1   10.39    0.25
   3   3  -1    6.70    0.17
   3   3  -1    6.14    0.18
   3   3  -1    6.34    0.17
   3   3  -1    6.23    0.17
  -3  -3   1    6.05    0.17
  -3  -3   1    6.45    0.16
  -3  -3   1    6.55    0.17
  -3  -3   1    6.65    0.17
  -3  -3   1    6.33    0.17
   3   4  -1    1.04    0.07
   3   4  -1    1.11    0.06
   3   4  -1    1.02    0.05
   3   4  -1    1.05    0.06
   3   4  -1    0.98    0.05
  -3  -4   1    1.03    0.06
  -3  -4   1    1.04    0.06
  -3  -4   1    1.05    0.06
  -3  -4   1    0.93    0.05
   3   5  -1    3.20    0.10
   3   5  -1    3.10    0.13
   3   5  -1    3.27    0.13
   3   5  -1    3.20    0.11
  -3  -5   1    3.03    0.12
  -3  -5   1    3.07    0.08
  -3  -5   1    3.12    0.11
  -3  -5   1    3.21    0.12
   3   6  -1    0.19    0.04
   3   6  -1    0.21    0.04
  -3  -6   1    0.30    0.05
  -3  -6   1    0.35    0.05
  -3  -6   1    0.29    0.04
   3   7  -1    0.01    0.03
   3   7  -1    0.03    0.04
  -3  -7   1    0.03    0.03
  -3  -7   1    0.03    0.03
   3   8  -1    0.47    0.08
   3   8  -1    0.47    0.07
  -3  -8   1    0.62    0.08
  -3  -8   1    0.50    0.07
   2  -8  -1    0.07    0.03
   2  -8  -1    0.04    0.04
  -2   8   1    0.06    0.04
  -2   8   1    0.11    0.04
  -2   8   1    0.12    0.04
   2  -7  -1    0.03    0.02
   2  -7  -1    0.00    0.03
   2  -7  -1   -0.01    0.03
   2  -7  -1    0.02    0.02
  -2   7   1    0.02    0.03
  -2   7   1    0.00    0.03
  -2   7   1    0.04    0.03
   2  -6  -1    0.50    0.05
   2  -6  -1    0.38    0.05
   2  -6  -1    0.40    0.05
   2  -6  -1    0.51    0.05
   2  -6  -1    0.45    0.05
  -2   6   1    0.37    0.05
  -2   6   1    0.40    0.05
  -2   6   1    0.38    0.05
   2  -5  -1    1.27    0.07
   2  -5  -1    1.14    0.06
   2  -5  -1    1.15    0.06
   2  -5  -1    1.15    0.06
  -2   5   1    1.19    0.06
  -2   5   1    1.13    0.07
  -2   5   1    1.09    0.06
  -2   5   1    1.23    0.06
  -2   5   1    1.15    0.06
   2  -4  -1    2.69    0.09
   2  -4  -1    2.75    0.09
   2  -4  -1    2.59    0.09
   2  -4  -1    2.83    0.09
  -2   4   1    2.58    0.09
  -2   4   1    2.75    0.09
  -2   4   1    2.81    0.09
  -2   4   1    2.68    0.09
  -2   4   1    2.84    0.09
  -2   4   1    2.74    0.09
   2  -3  -1    0.77    0.04
   2  -3  -1    0.83    0.04
   2  -3  -1    0.83    0.04
   2  -3  -1    0.83    0.04
   2  -3  -1    0.85    0.04
  -2   3   1    0.92    0.04
  -2   3   1    0.82    0.04
  -2   3   1    0.82    0.04
  -2   3   1    0.88    0.04
  -2   3   1    0.86    0.04
  -2   3   1    0.87    0.04
  -2   3   1    0.92    0.04
   2  -2  -1   14.92    0.32
   2  -2  -1   14.23    0.32
   2  -2  -1   13.66    0.32
   2  -2  -1   14.43    0.32
   2  -2  -1   14.44    0.32
  -2   2   1   14.81    0.33
  -2   2   1   14.88    0.32
  -2   2   1   15.08    0.32
  -2   2   1   14.99    0.32
  -2   2   1   15.09    0.32
  -2   2   1   14.73    0.32
  -2   2   1   15.18    0.32
   2  -1  -1    0.98    0.03
   2  -1  -1    0.94    0.03
   2  -1  -1    0.99    0.03
   2  -1  -1    0.97    0.03
   2  -1  -1    0.99    0.03
   2  -1  -1    0.93    0.03
  -2   1   1    0.97    0.03
  -2   1   1    1.03    0.03
  -2   1   1    0.99    0.03
  -2   1   1    0.96    0.03
  -2   1   1    0.91    0.03
  -2   1   1    0.96    0.03
   2   0  -1    0.01    0.00
   2   0  -1    0.00    0.01
   2   0  -1    0.00    0.00
   2   0  -1    0.01    0.00
   2   0  -1    0.00    0.00
   2   0  -1   -0.01    0.00
   2   0  -1   -0.01    0.00
  -2   0   1    0.00    0.01
  -2   0   1    0.00    0.00
  -2   0   1    0.00    0.00
  -2   0   1    0.00    0.01
  -2   0   1    0.00    0.01
  -2   0   1    0.00    0.01
  -2   0   1    0.00    0.00
   2   1  -1    1.01    0.04
   2   1  -1    0.97    0.04
   2   1  -1    1.06    0.04
   2   1  -1    0.93    0.03
   2   1  -1    0.96    0.03
   2   1  -1    0.93    0.04
  -2  -1   1    0.97    0.03
  -2  -1   1    0.96    0.04
  -2  -1   1    0.96    0.04
  -2  -1   1    0.98    0.04
  -2  -1   1    0.98    0.03
  -2  -1   1    1.00    0.04
   2   2  -1   14.47    0.33
   2   2  -1   14.52    0.33
   2   2  -1   14.63    0.32
  -2  -2   1   15.07    0.33
  -2  -2   1   14.26    0.33
  -2  -2   1   14.63    0.33
  -2  -2   1   14.58    0.33
  -2  -2   1   15.04    0.32
  -2  -2   1   14.45    0.31
   2   3  -1    0.79    0.05
   2   3  -1    0.81    0.05
   2   3  -1    0.82    0.04
   2   3  -1    0.81    0.04
  -2  -3   1    0.82    0.04
  -2  -3   1    0.83    0.04
  -2  -3   1    0.85    0.04
  -2  -3   1    0.87    0.04
  -2  -3   1    0.86    0.05
  -2  -3   1    0.82    0.04
   2   4  -1    2.90    0.10
   2   4  -1    2.82    0.09
   2   4  -1    2.69    0.10
   2   4  -1    2.86    0.09
   2   4  -1    2.93    0.10
   2   4  -1    2.89    0.10
  -2  -4   1    2.75    0.10
  -2  -4   1    2.74    0.09
  -2  -4   1    2.69    0.09
  -2  -4   1    2.64    0.10
   2   5  -1    1.30    0.07
   2   5  -1    1.23    0.06
   2   5  -1    1.23    0.06
   2   5  -1    1.23    0.08
   2   5  -1    1.20    0.06
  -2  -5   1    1.30    0.07
  -2  -5   1    1.20    0.07
  -2  -5   1    1.21    0.07
   2   6  -1    0.38    0.05
   2   6  -1    0.37    0.05
  -2  -6   1    0.50    0.06
  -2  -6   1    0.49    0.06
  -2  -6   1    0.46    0.06
   2   7  -1    0.02    0.03
   2   7  -1    0.04    0.03
  -2  -7   1    0.01    0.03
  -2  -7   1    0.02    0.03
   2   8  -1    0.11    0.04
   2   8  -1   -0.01    0.04
  -2  -8   1    0.04    0.04
  -2  -8   1    0.13    0.04
  -2  -8   1    0.07    0.04
   1  -8  -1   -0.02    0.03
   1  -8  -1    0.02    0.03
   1  -8  -1    0.02    0.03
  -1   8   1   -0.05    0.03
  -1   8   1   -0.02    0.03
  -1   8   1    0.02    0.04
   1  -7  -1    1.39    0.09
   1  -7  -1    1.41    0.09
  -1   7   1    1.47    0.09
  -1   7   1    1.48    0.09
  -1   7   1    1.38    0.09
   1  -6  -1    2.67    0.11
   1  -6  -1    2.88    0.11
   1  -6  -1    2.79    0.12
   1  -6  -1    2.80    0.12
  -1   6   1    2.96    0.12
  -1   6   1    2.89    0.11
  -1   6   1    2.85    0.12
   1  -5  -1    3.79    0.12
   1  -5  -1    3.83    0.13
   1  -5  -1    3.90    0.13
   1  -5  -1    3.93    0.12
  -1   5   1    4.10    0.12
  -1   5   1    4.03    0.13
  -1   5   1    3.87    0.12
  -1   5   1    3.71    0.13
  -1   5   1    3.88    0.13
   1  -4  -1    1.81    0.07
   1  -4  -1    1.94    0.07
   1  -4  -1    1.81    0.07
   1  -4  -1    1.82    0.07
   1  -4  -1    1.65    0.07
  -1   4   1    1.88    0.06
  -1   4   1    1.82    0.08
  -1   4   1    1.83    0.07
  -1   4   1    1.89    0.07
  -1   4   1    1.86    0.07
  -1   4   1    1.82    0.07
   1  -3  -1    0.00    0.01
   1  -3  -1   -0.01    0.01
   1  -3  -1    0.02    0.01
   1  -3  -1    0.02    0.01
  -1   3   1    0.01    0.01
  -1   3   1    0.00    0.01
  -1   3   1    0.01    0.01
  -1   3   1    0.02    0.01
  -1   3   1    0.01    0.01
  -1   3   1    0.04    0.01
   1  -2  -1    2.58    0.07
   1  -2  -1    2.74    0.08
   1  -2  -1    2.65    0.07
   1  -2  -1    2.63    0.07
   1  -2  -1    2.77    0.07
  -1   2   1    2.61    0.08
  -1   2   1    2.66    0.07
  -1   2   1    2.67    0.08
  -1   2   1    2.71    0.07
  -1   2   1    2.84    0.08
  -1   2   1    2.70    0.07
   1  -1  -1   70.19    1.47
   1  -1  -1   70.23    1.47
   1  -1  -1   69.42    1.46
   1  -1  -1   72.68    1.48
   1  -1  -1   66.49    1.64
  -1   1   1   72.74    1.47
  -1   1   1   70.53    1.48
  -1   1   1   71.98    1.48
  -1   1   1   67.94    1.47
  -1   1   1   70.01    1.48
  -1   1   1   72.05    1.49
  -1   1   1   69.58    1.46
   1   0  -1    0.12    0.01
   1   0  -1    0.13    0.01
   1   0  -1    0.12    0.01
   1   0  -1    0.10    0.01
   1   0  -1    0.12    0.01
   1   0  -1    0.11    0.01
  -1   0   1    0.12    0.01
  -1   0   1    0.10    0.01
  -1   0   1    0.11    0.01
  -1   0   1    0.12    0.01
  -1   0   1    0.14    0.01
  -1   0   1    0.11    0.01
  -1   0   1    0.11    0.01
   1   1  -1   71.02    1.50
   1   1  -1   73.06    1.51
   1   1  -1   70.62    1.52
   1   1  -1   71.07    1.50
   1   1  -1   70.29    1.48
  -1  -1   1   70.46    1.51
  -1  -1   1   71.02    1.49
  -1  -1   1   72.48    1.52
  -1  -1   1   71.81    1.52
  -1  -1   1   72.24    1.48
   1   2  -1    2.63    0.07
   1   2  -1    2.82    0.08
   1   2  -1    2.70    0.08
   1   2  -1    2.67    0.08
   1   2  -1    2.65    0.07
   1   2  -1    2.79    0.08
   1   2  -1    2.69    0.07
  -1  -2   1    2.78    0.08
  -1  -2   1    2.70    0.08
  -1  -2   1    2.69    0.08
  -1  -2   1    2.63    0.07
  -1  -2   1    2.76    0.08
   1   3  -1    0.00    0.01
   1   3  -1    0.01    0.01
   1   3  -1    0.00    0.01
   1   3  -1    0.00    0.01
   1   3  -1    0.01    0.01
  -1  -3   1   -0.01    0.01
  -1  -3   1    0.00    0.01
  -1  -3   1    0.03    0.01
  -1  -3   1    0.00    0.01
  -1  -3   1    0.01    0.01
   1   4  -1    1.91    0.07
   1   4  -1    1.80    0.07
   1   4  -1    1.77    0.08
   1   4  -1    1.81    0.07
   1   4  -1    1.93    0.07
   1   4  -1    1.86    0.07
  -1  -4   1    1.84    0.07
  -1  -4   1    1.75    0.07
  -1  -4   1    1.88    0.07
  -1  -4   1    1.85    0.07
  -1  -4   1    1.76    0.07
   1   5  -1    3.98    0.13
   1   5  -1    3.97    0.12
   1   5  -1    3.78    0.12
   1   5  -1    4.04    0.13
   1   5  -1    3.90    0.14
  -1  -5   1    3.83    0.13
  -1  -5   1    3.77    0.13
  -1  -5   1    4.03    0.13
   1   6  -1    2.74    0.12
   1   6  -1    2.83    0.11
   1   6  -1    2.86    0.12
  -1  -6   1    2.72    0.12
  -1  -6   1    2.64    0.12
  -1  -6   1    2.78    0.11
   1   7  -1    1.27    0.10
   1   7  -1    1.48    0.08
   1   7  -1    1.38    0.09
  -1  -7   1    1.31    0.09
  -1  -7   1    1.41    0.09
   1   8  -1    0.02    0.03
   1   8  -1   -0.02    0.03
  -1  -8   1    0.04    0.03
  -1  -8   1   -0.03    0.03
  -1  -8   1    0.01    0.03
   0  -8  -1    0.59    0.07
   0  -8  -1    0.50    0.07
   0   8   1    0.57    0.08
   0   8   1    0.61    0.08
   0   8   1    0.68    0.07
   0  -7  -1    1.56    0.09
   0  -7  -1    1.59    0.10
   0   7   1    1.76    0.11
   0   7   1    1.53    0.10
   0   7   1    1.76    0.10
   0  -6  -1    2.01    0.10
   0  -6  -1    1.89    0.09
   0  -6  -1    1.90    0.10
   0   6   1    2.03    0.10
   0   6   1    2.00    0.10
   0   6   1    2.13    0.10
   0  -5  -1    1.40    0.07
   0  -5  -1    1.37    0.07
   0  -5  -1    1.38    0.07
   0   5   1    1.42    0.07
   0   5   1    1.42    0.06
   0   5   1    1.37    0.07
   0   5   1    1.47    0.07
   0   5   1    1.35    0.08
   0  -4  -1    4.45    0.13
   0  -4  -1    4.39    0.13
   0  -4  -1    4.62    0.13
   0  -4  -1    4.73    0.13
   0  -4  -1    4.54    0.14
   0   4   1    4.64    0.13
   0   4   1    4.81    0.14
   0   4   1    4.50    0.13
   0   4   1    4.49    0.13
   0   4   1    4.77    0.13
   0   4   1    4.46    0.14
   0  -3  -1    0.09    0.01
   0  -3  -1    0.09    0.02
   0  -3  -1    0.11    0.02
   0  -3  -1    0.13    0.02
   0   3   1    0.10    0.02
   0   3   1    0.12    0.02
   0   3   1    0.10    0.02
   0   3   1    0.09    0.02
   0   3   1    0.11    0.02
   0   3   1    0.12    0.01
   0   3   1    0.11    0.02
   0  -2  -1   39.24    0.82
   0  -2  -1   38.98    0.83
   0  -2  -1   40.56    0.83
   0  -2  -1   39.75    0.85
   0  -2  -1   41.43    0.83
   0   2   1   39.53    0.84
   0   2   1   40.04    0.83
   0   2   1   39.29    0.83
   0   2   1   39.13    0.83
   0   2   1   39.06    0.83
   0   2   1   39.89    0.83
   0   2   1   40.95    0.83
   0  -1  -1  351.96    7.45
   0  -1  -1  353.67    7.83
   0  -1  -1  360.54    7.92
   0  -1  -1  325.28    7.55
   0  -1  -1  345.92    7.52
   0  -1  -1  342.68    8.35
   0  -1  -1  336.25    7.62
   0  -1  -1  359.26    7.47
   0   1   1  347.03    7.60
   0   1   1  350.82    7.82
   0   1   1  340.33    7.56
   0   1   1  352.76    7.85
   0   1   1  350.43    7.43
   0   1   1  349.80    7.49
   0   1   1  353.92    7.65
   0   1   1  343.02    7.93
   0   0  -1   -0.05    0.00
   0   0  -1   -0.05    0.00
   0   0  -1   -0.05    0.00
   0   0  -1   -0.05    0.00
   0   0  -1   -0.05    0.00
   0   0   1   -0.05    0.00
   0   1  -1  347.59    7.65
   0   1  -1  358.64    7.70
   0   1  -1  371.37    7.84
   0   1  -1  363.64    7.73
   0   1  -1  353.34    8.12
   0   1  -1  362.90    7.54
   0   1  -1  339.48    7.64
   0   1  -1  293.70    7.93
   0  -1   1  359.87    7.77
   0  -1   1  351.72    7.81
   0  -1   1  356.37    8.13
   0  -1   1  352.98    7.68
   0  -1   1  349.38    7.83
   0  -1   1  363.84    7.96
   0  -1   1  374.84    7.63
   0  -1   1  339.91    7.86
   0  -1   1  357.53    8.03
   0   2  -1   40.59    0.84
   0   2  -1   41.18    0.84
   0   2  -1   39.38    0.84
   0   2  -1   42.03    0.84
   0   2  -1   40.20    0.84
   0   2  -1   40.49    0.85
   0  -2   1   39.90    0.85
   0  -2   1   39.14    0.84
   0  -2   1   41.49    0.85
   0  -2   1   40.89    0.84
   0  -2   1   41.61    0.84
   0  -2   1   41.47    0.84
   0  -2   1   40.92    0.84
   0   3  -1    0.11    0.02
   0   3  -1    0.14    0.02
   0   3  -1    0.13    0.02
   0   3  -1    0.11    0.02
   0   3  -1    0.11    0.02
   0  -3   1    0.09    0.02
   0  -3   1    0.10    0.01
   0  -3   1    0.07    0.01
   0  -3   1    0.13    0.02
   0  -3   1    0.12    0.02
   0   4  -1    4.87    0.13
   0   4  -1    4.57    0.14
   0   4  -1    4.74    0.13
   0   4  -1    4.65    0.13
   0   4  -1    4.86    0.13
   0   4  -1    4.48    0.13
   0  -4   1    4.60    0.13
   0  -4   1    4.58    0.14
   0  -4   1    4.69    0.13
   0  -4   1    4.70    0.13
   0  -4   1    4.61    0.14
   0   5  -1    1.38    0.06
   0   5  -1    1.40    0.07
   0   5  -1    1.50    0.08
   0   5  -1    1.38    0.06
   0   5  -1    1.51    0.07
   0  -5   1    1.52    0.08
   0  -5   1    1.39    0.07
   0  -5   1    1.31    0.07
   0   6  -1    1.93    0.10
   0   6  -1    1.94    0.09
   0   6  -1    1.79    0.10
   0  -6   1    2.04    0.09
   0  -6   1    1.90    0.09
   0  -6   1    1.95    0.10
   0  -6   1    1.94    0.09
   0   7  -1    1.69    0.10
   0   7  -1    1.89    0.11
   0   7  -1    1.78    0.09
   0  -7   1    1.69    0.09
   0  -7   1    1.72    0.10
   0  -7   1    1.81    0.10
   0   8  -1    0.73    0.07
   0   8  -1    0.56    0.07
   0   8  -1    0.53    0.07
   0  -8   1    0.61    0.08
   0  -8   1    0.44    0.06
  -1  -8  -1    1.29    0.10
  -1  -8  -1    1.19    0.09
   1   8   1    1.42    0.11
   1   8   1    1.24    0.10
  -1  -7  -1    4.98    0.18
  -1  -7  -1    5.01    0.18
   1   7   1    5.14    0.18
   1   7   1    5.23    0.19
   1   7   1    4.96    0.19
  -1  -6  -1    1.41    0.08
  -1  -6  -1    1.49    0.09
  -1  -6  -1    1.38    0.08
   1   6   1    1.42    0.09
   1   6   1    1.37    0.08
   1   6   1    1.49    0.08
  -1  -5  -1    1.31    0.07
  -1  -5  -1    1.47    0.07
  -1  -5  -1    1.26    0.07
   1   5   1    1.33    0.05
   1   5   1    1.31    0.08
   1   5   1    1.39    0.07
   1   5   1    1.37    0.07
   1   5   1    1.41    0.07
  -1  -4  -1   69.16    1.49
  -1  -4  -1   71.28    1.49
  -1  -4  -1   70.29    1.47
  -1  -4  -1   72.72    1.48
   1   4   1   71.36    1.49
   1   4   1   72.30    1.48
   1   4   1   70.91    1.49
   1   4   1   70.84    1.48
   1   4   1   70.15    1.48
  -1  -3  -1   26.70    0.55
  -1  -3  -1   26.68    0.57
  -1  -3  -1   26.15    0.57
  -1  -3  -1   26.60    0.58
  -1  -3  -1   26.97    0.57
   1   3   1   26.55    0.57
   1   3   1   25.43    0.58
   1   3   1   25.99    0.55
   1   3   1   26.83    0.57
   1   3   1   26.50    0.57
   1   3   1   27.00    0.57
   1   3   1   26.31    0.56
  -1  -2  -1   -0.01    0.01
  -1  -2  -1    0.00    0.01
  -1  -2  -1   -0.01    0.01
  -1  -2  -1   -0.01    0.01
  -1  -2  -1    0.00    0.01
  -1  -2  -1   -0.01    0.00
   1   2   1   -0.01    0.01
   1   2   1    0.00    0.01
   1   2   1    0.00    0.01
   1   2   1   -0.01    0.01
   1   2   1   -0.01    0.00
   1   2   1   -0.01    0.01
   1   2   1   -0.01    0.01
  -1  -1  -1   21.85    0.45
  -1  -1  -1   21.10    0.45
  -1  -1  -1   21.89    0.45
  -1  -1  -1   21.50    0.45
  -1  -1  -1   21.58    0.45
   1   1   1   20.97    0.45
   1   1   1   22.42    0.45
   1   1   1   21.33    0.45
   1   1   1   21.46    0.45
   1   1   1   21.75    0.45
  -1   0  -1   49.83    1.04
  -1   0  -1   49.35    1.04
  -1   0  -1   51.04    1.05
  -1   0  -1   49.84    1.04
  -1   0  -1   50.53    1.04
  -1   0  -1   50.15    1.05
  -1   0  -1   49.97    1.05
  -1   0  -1   51.03    1.04
   1   0   1   50.14    1.04
   1   0   1   49.69    1.04
   1   0   1   50.56    1.06
   1   0   1   49.67    1.04
   1   0   1   49.47    1.07
   1   0   1   50.13    1.04
   1   0   1   51.53    1.36
  -1   1  -1   22.11    0.46
  -1   1  -1   21.99    0.46
  -1   1  -1   22.15    0.46
  -1   1  -1   21.57    0.46
  -1   1  -1   22.04    0.45
  -1   1  -1   21.50    0.46
  -1   1  -1   22.00    0.46
  -1   1  -1   22.55    0.46
   1  -1   1   21.80    0.46
   1  -1   1   21.92    0.46
   1  -1   1   22.07    0.46
   1  -1   1   21.87    0.46
   1  -1   1   21.37    0.46
   1  -1   1   21.85    0.46
   1  -1   1   22.18    0.46
  -1   2  -1   -0.01    0.00
  -1   2  -1   -0.01    0.00
  -1   2  -1    0.00    0.01
  -1   2  -1   -0.01    0.01
  -1   2  -1   -0.01    0.01
   1  -2   1    0.00    0.01
   1  -2   1   -0.01    0.01
   1  -2   1    0.00    0.01
   1  -2   1    0.00    0.01
   1  -2   1    0.00    0.01
   1  -2   1    0.00    0.01
   1  -2   1   -0.01    0.01
   1  -2   1    0.00    0.01
  -1   3  -1   26.16    0.56
  -1   3  -1   26.93    0.56
  -1   3  -1   27.19    0.56
  -1   3  -1   25.95    0.56
  -1   3  -1   26.20    0.54
  -1   3  -1   25.34    0.56
  -1   3  -1   25.90    0.56
   1  -3   1   26.35    0.56
   1  -3   1   25.09    0.57
   1  -3   1   26.31    0.56
   1  -3   1   25.85    0.56
   1  -3   1   26.76    0.56
   1  -3   1   26.05    0.57
   1  -3   1   26.92    0.56
  -1   4  -1   69.95    1.45
  -1   4  -1   70.17    1.46
  -1   4  -1   72.20    1.45
  -1   4  -1   69.21    1.45
  -1   4  -1   70.92    1.45
  -1   4  -1   68.35    1.45
   1  -4   1   69.25    1.46
   1  -4   1   70.21    1.46
   1  -4   1   68.82    1.45
   1  -4   1   68.48    1.45
   1  -4   1   68.80    1.45
  -1   5  -1    1.27    0.07
  -1   5  -1    1.43    0.07
  -1   5  -1    1.39    0.07
  -1   5  -1    1.40    0.06
  -1   5  -1    1.37    0.07
   1  -5   1    1.42    0.07
   1  -5   1    1.42    0.07
   1  -5   1    1.34    0.07
   1  -5   1    1.37    0.07
   1  -5   1    1.34    0.07
  -1   6  -1    1.33    0.08
  -1   6  -1    1.46    0.08
  -1   6  -1    1.42    0.08
   1  -6   1    1.37    0.08
   1  -6   1    1.32    0.08
   1  -6   1    1.55    0.09
   1  -6   1    1.30    0.08
  -1   7  -1    5.33    0.17
  -1   7  -1    4.92    0.18
  -1   7  -1    4.76    0.17
   1  -7   1    4.87    0.18
   1  -7   1    4.68    0.17
   1  -7   1    4.78    0.17
  -1   8  -1    1.20    0.09
  -1   8  -1    1.28    0.08
  -1   8  -1    1.17    0.10
   1  -8   1    1.32    0.09
   1  -8   1    1.25    0.10
  -2  -8  -1    0.12    0.04
  -2  -8  -1    0.11    0.04
   2   8   1    0.13    0.05
   2   8   1    0.10    0.04
  -2  -7  -1    2.55    0.13
  -2  -7  -1    2.72    0.12
   2   7   1    2.67    0.14
   2   7   1    2.55    0.13
  -2  -6  -1    5.71    0.18
  -2  -6  -1    6.02    0.19
  -2  -6  -1    5.74    0.19
   2   6   1    5.83    0.19
   2   6   1    5.95    0.20
   2   6   1    5.77    0.17
  -2  -5  -1    0.62    0.05
  -2  -5  -1    0.72    0.05
  -2  -5  -1    0.58    0.05
   2   5   1    0.72    0.06
   2   5   1    0.72    0.06
   2   5   1    0.69    0.05
   2   5   1    0.70    0.04
  -2  -4  -1    6.14    0.16
  -2  -4  -1    6.06    0.14
  -2  -4  -1    6.08    0.17
  -2  -4  -1    5.97    0.17
  -2  -4  -1    6.39    0.17
   2   4   1    6.03    0.22
   2   4   1    6.04    0.17
   2   4   1    5.95    0.18
   2   4   1    6.14    0.17
  -2  -3  -1   19.02    0.41
  -2  -3  -1   19.11    0.43
  -2  -3  -1   19.60    0.43
  -2  -3  -1   19.19    0.43
  -2  -3  -1   18.83    0.42
  -2  -3  -1   18.65    0.43
   2   3   1   18.87    0.40
   2   3   1   19.12    0.43
   2   3   1   19.10    0.42
   2   3   1   19.32    0.42
   2   3   1   19.00    0.43
   2   3   1   18.91    0.41
  -2  -2  -1   89.28    1.84
  -2  -2  -1   90.86    1.87
  -2  -2  -1   88.38    1.89
  -2  -2  -1   88.20    2.17
  -2  -2  -1   90.18    1.90
   2   2   1   91.04    1.90
   2   2   1   90.29    1.88
   2   2   1   88.87    1.84
   2   2   1   86.54    1.84
   2   2   1   89.44    1.84
   2   2   1   90.05    1.86
  -2  -1  -1   -0.01    0.01
  -2  -1  -1   -0.01    0.01
  -2  -1  -1    0.00    0.01
  -2  -1  -1   -0.02    0.01
  -2  -1  -1    0.00    0.01
  -2  -1  -1   -0.01    0.01
   2   1   1   -0.01    0.01
   2   1   1   -0.02    0.01
   2   1   1    0.00    0.01
   2   1   1   -0.01    0.01
   2   1   1   -0.01    0.01
  -2   0  -1   -0.07    0.00
  -2   0  -1   -0.07    0.00
  -2   0  -1   -0.07    0.00
  -2   0  -1   -0.07    0.00
  -2   0  -1   -0.08    0.00
  -2   0  -1   -0.07    0.00
  -2   0  -1   -0.07    0.00
   2   0   1   -0.06    0.01
   2   0   1   -0.06    0.00
   2   0   1   -0.07    0.01
   2   0   1   -0.06    0.01
   2   0   1   -0.07    0.00
   2   0   1   -0.07    0.00
  -2   1  -1   -0.01    0.01
  -2   1  -1    0.00    0.01
  -2   1  -1   -0.01    0.01
  -2   1  -1   -0.01    0.01
  -2   1  -1    0.00    0.01
  -2   1  -1   -0.01    0.01
  -2   1  -1   -0.01    0.01
  -2   1  -1    0.04    0.01
   2  -1   1    0.00    0.01
   2  -1   1   -0.01    0.01
   2  -1   1   -0.01    0.01
   2  -1   1    0.00    0.01
   2  -1   1    0.02    0.01
   2  -1   1   -0.01    0.01
   2  -1   1   -0.01    0.01
  -2   2  -1   89.72    1.85
  -2   2  -1   91.76    1.88
  -2   2  -1   85.61    2.06
  -2   2  -1   91.09    1.87
  -2   2  -1   89.51    1.87
  -2   2  -1   88.32    1.86
  -2   2  -1   89.11    1.87
   2  -2   1   91.42    1.87
   2  -2   1   89.30    1.90
   2  -2   1   85.87    1.87
   2  -2   1   91.52    1.86
   2  -2   1   90.77    1.86
   2  -2   1   89.46    1.89
  -2   3  -1   18.93    0.41
  -2   3  -1   18.15    0.41
  -2   3  -1   19.05    0.40
  -2   3  -1   18.44    0.42
  -2   3  -1   18.83    0.41
  -2   3  -1   19.22    0.41
  -2   3  -1   19.05    0.41
   2  -3   1   18.73    0.41
   2  -3   1   19.02    0.41
   2  -3   1   18.99    0.41
   2  -3   1   19.42    0.42
   2  -3   1   17.99    0.42
   2  -3   1   18.10    0.41
   2  -3   1   19.13    0.41
   2  -3   1   19.08    0.42
  -2   4  -1    5.99    0.15
  -2   4  -1    5.84    0.16
  -2   4  -1    5.96    0.16
  -2   4  -1    6.02    0.15
  -2   4  -1    6.00    0.14
  -2   4  -1    5.86    0.16
   2  -4   1    5.92    0.16
   2  -4   1    5.79    0.16
   2  -4   1    5.95    0.17
   2  -4   1    6.06    0.15
   2  -4   1    6.16    0.17
  -2   5  -1    0.59    0.05
  -2   5  -1    0.63    0.04
  -2   5  -1    0.79    0.05
  -2   5  -1    0.62    0.05
  -2   5  -1    0.70    0.04
   2  -5   1    0.73    0.05
   2  -5   1    0.70    0.04
   2  -5   1    0.67    0.05
   2  -5   1    0.65    0.05
   2  -5   1    0.55    0.05
  -2   6  -1    5.94    0.18
  -2   6  -1    5.88    0.19
  -2   6  -1    5.95    0.18
   2  -6   1    5.81    0.18
   2  -6   1    5.76    0.18
   2  -6   1    5.85    0.17
   2  -6   1    5.72    0.19
  -2   7  -1    2.67    0.12
  -2   7  -1    2.67    0.12
  -2   7  -1    2.65    0.11
   2  -7   1    2.65    0.13
   2  -7   1    2.47    0.11
   2  -7   1    2.85    0.12
  -2   8  -1    0.12    0.04
  -2   8  -1    0.10    0.04
  -2   8  -1    0.10    0.04
   2  -8   1    0.11    0.04
   2  -8   1    0.10    0.03
  -3  -8  -1    1.57    0.11
  -3  -8  -1    1.37    0.09
   3   8   1    1.30    0.11
   3   8   1    1.39    0.11
  -3  -7  -1    0.94    0.07
  -3  -7  -1    0.83    0.09
   3   7   1    1.00    0.10
   3   7   1    0.97    0.08
  -3  -6  -1    2.84    0.11
  -3  -6  -1    2.48    0.12
  -3  -6  -1    2.81    0.12
   3   6   1    2.67    0.12
   3   6   1    2.65    0.13
  -3  -5  -1    0.35    0.04
  -3  -5  -1    0.40    0.03
  -3  -5  -1    0.32    0.04
  -3  -5  -1    0.43    0.05
   3   5   1    0.33    0.05
   3   5   1    0.40    0.05
   3   5   1    0.34    0.04
   3   5   1    0.40    0.03
  -3  -4  -1    0.91    0.05
  -3  -4  -1    0.89    0.04
  -3  -4  -1    0.96    0.06
  -3  -4  -1    0.86    0.05
  -3  -4  -1    0.87    0.04
   3   4   1    0.81    0.05
   3   4   1    0.95    0.06
   3   4   1    0.83    0.04
   3   4   1    0.86    0.05
  -3  -3  -1    3.55    0.11
  -3  -3  -1    3.63    0.11
  -3  -3  -1    3.45    0.11
  -3  -3  -1    3.47    0.10
  -3  -3  -1    3.58    0.11
   3   3   1    3.49    0.11
   3   3   1    3.41    0.11
   3   3   1    3.63    0.11
   3   3   1    4.04    0.11
   3   3   1    3.48    0.12
   3   3   1    3.62    0.11
  -3  -2  -1   32.06    0.67
  -3  -2  -1   29.70    0.66
  -3  -2  -1   30.69    0.67
  -3  -2  -1   30.81    0.67
   3   2   1   31.74    0.67
   3   2   1   30.82    0.67
   3   2   1   32.18    0.66
   3   2   1   31.26    0.64
   3   2   1   29.97    0.67
   3   2   1   32.00    0.66
  -3  -1  -1   10.00    0.23
  -3  -1  -1   10.13    0.22
  -3  -1  -1   10.44    0.24
  -3  -1  -1   10.61    0.24
  -3  -1  -1   10.17    0.24
   3   1   1   10.18    0.24
   3   1   1   10.91    0.23
   3   1   1   10.13    0.22
   3   1   1   10.11    0.24
   3   1   1   10.27    0.24
  -3   0  -1  224.55    4.68
  -3   0  -1  214.69    4.67
  -3   0  -1  225.40    4.61
  -3   0  -1  230.29    4.69
  -3   0  -1  224.53    4.69
  -3   0  -1  232.81    4.65
   3   0   1  227.71    4.68
   3   0   1  229.55    5.53
   3   0   1  228.45    4.68
   3   0   1  226.69    4.68
   3   0   1  219.50    4.71
   3   0   1  230.44    4.75
  -3   1  -1   10.56    0.22
  -3   1  -1   10.49    0.22
  -3   1  -1    9.98    0.22
  -3   1  -1   10.51    0.23
  -3   1  -1   10.24    0.22
  -3   1  -1   10.24    0.22
  -3   1  -1    9.91    0.22
  -3   1  -1   10.16    0.24
   3  -1   1    9.92    0.23
   3  -1   1   10.14    0.23
   3  -1   1    9.93    0.22
   3  -1   1    9.77    0.23
   3  -1   1   10.03    0.22
   3  -1   1   10.40    0.22
  -3   2  -1   31.35    0.65
  -3   2  -1   32.09    0.66
  -3   2  -1   31.16    0.65
  -3   2  -1   31.72    0.66
  -3   2  -1   31.28    0.65
  -3   2  -1   31.28    0.67
  -3   2  -1   31.32    0.66
   3  -2   1   30.80    0.67
   3  -2   1   31.27    0.66
   3  -2   1   31.31    0.65
   3  -2   1   31.73    0.65
   3  -2   1   31.62    0.67
  -3   3  -1    3.43    0.10
  -3   3  -1    3.60    0.11
  -3   3  -1    3.37    0.10
  -3   3  -1    3.45    0.10
  -3   3  -1    3.49    0.10
  -3   3  -1    3.51    0.11
  -3   3  -1    3.50    0.09
  -3   3  -1    3.62    0.10
   3  -3   1    3.88    0.13
   3  -3   1    3.62    0.10
   3  -3   1    3.47    0.10
   3  -3   1    3.53    0.10
   3  -3   1    3.59    0.11
   3  -3   1    3.48    0.09
   3  -3   1    3.40    0.11
  -3   4  -1    0.91    0.04
  -3   4  -1    0.95    0.05
  -3   4  -1    0.86    0.04
  -3   4  -1    0.87    0.04
  -3   4  -1    0.91    0.05
  -3   4  -1    0.92    0.05
   3  -4   1    0.88    0.05
   3  -4   1    0.93    0.05
   3  -4   1    0.86    0.04
   3  -4   1    0.85    0.04
   3  -4   1    0.90    0.05
  -3   5  -1    0.42    0.04
  -3   5  -1    0.29    0.04
  -3   5  -1    0.43    0.04
  -3   5  -1    0.39    0.04
  -3   5  -1    0.43    0.02
  -3   5  -1    0.34    0.04
   3  -5   1    0.32    0.04
   3  -5   1    0.35    0.04
   3  -5   1    0.34    0.04
   3  -5   1    0.34    0.04
   3  -5   1    0.47    0.04
  -3   6  -1    2.59    0.11
  -3   6  -1    2.68    0.11
  -3   6  -1    2.77    0.11
   3  -6   1    2.73    0.12
   3  -6   1    2.73    0.11
   3  -6   1    2.40    0.12
   3  -6   1    2.63    0.10
  -3   7  -1    0.83    0.07
  -3   7  -1    0.95    0.07
  -3   7  -1    0.79    0.07
   3  -7   1    0.74    0.08
   3  -7   1    0.84    0.09
   3  -7   1    0.75    0.06
  -3   8  -1    1.46    0.10
  -3   8  -1    1.27    0.09
  -3   8  -1    1.48    0.10
   3  -8   1    1.49    0.11
  -4  -8  -1    0.01    0.03
  -4  -8  -1    0.02    0.03
   4   8   1    0.02    0.04
  -4  -7  -1   -0.01    0.03
  -4  -7  -1    0.12    0.04
   4   7   1    0.03    0.03
   4   7   1    0.17    0.05
   4   7   1    0.03    0.03
  -4  -6  -1    0.84    0.06
  -4  -6  -1    0.86    0.07
  -4  -6  -1    0.74    0.07
   4   6   1    1.03    0.10
   4   6   1    0.69    0.07
   4   6   1    0.78    0.06
  -4  -5  -1    2.26    0.09
  -4  -5  -1    2.40    0.11
  -4  -5  -1    2.38    0.11
   4   5   1    2.49    0.12
   4   5   1    2.24    0.10
   4   5   1    2.41    0.11
  -4  -4  -1    0.39    0.04
  -4  -4  -1    0.48    0.05
  -4  -4  -1    0.51    0.05
  -4  -4  -1    0.43    0.03
   4   4   1    0.43    0.04
   4   4   1    0.40    0.04
   4   4   1    0.40    0.04
   4   4   1    0.47    0.03
   4   4   1    0.44    0.05
   4   4   1    0.43    0.03
  -4  -3  -1    6.36    0.18
  -4  -3  -1    6.35    0.18
  -4  -3  -1    6.42    0.18
  -4  -3  -1    6.26    0.17
   4   3   1    6.35    0.17
   4   3   1    6.43    0.18
   4   3   1    6.71    0.19
   4   3   1    6.55    0.17
  -4  -2  -1    1.04    0.05
  -4  -2  -1    1.01    0.05
  -4  -2  -1    1.07    0.05
  -4  -2  -1    0.99    0.05
   4   2   1    1.03    0.05
   4   2   1    1.04    0.05
   4   2   1    0.96    0.05
   4   2   1    0.98    0.03
   4   2   1    0.94    0.05
  -4  -1  -1    0.03    0.01
  -4  -1  -1    0.04    0.01
  -4  -1  -1    0.02    0.01
  -4  -1  -1    0.03    0.01
   4   1   1    0.02    0.01
   4   1   1    0.05    0.02
   4   1   1    0.03    0.01
   4   1   1    0.04    0.01
   4   1   1    0.03    0.01
   4   1   1    0.03    0.01
   4   1   1    0.02    0.01
  -4   0  -1    0.00    0.00
  -4   0  -1    0.02    0.01
  -4   0  -1    0.00    0.01
  -4   0  -1    0.00    0.01
  -4   0  -1    0.00    0.01
  -4   0  -1    0.00    0.00
   4   0   1    0.01    0.01
   4   0   1    0.00    0.01
   4   0   1   -0.02    0.01
   4   0   1    0.01    0.01
   4   0   1    0.01    0.01
   4   0   1    0.00    0.01
  -4   1  -1    0.06    0.01
  -4   1  -1    0.02    0.01
  -4   1  -1    0.02    0.01
  -4   1  -1    0.04    0.01
  -4   1  -1    0.04    0.01
  -4   1  -1    0.02    0.01
  -4   1  -1    0.03    0.01
  -4   1  -1    0.03    0.01
   4  -1   1    0.01    0.01
   4  -1   1    0.07    0.01
   4  -1   1    0.02    0.01
   4  -1   1    0.03    0.01
   4  -1   1    0.03    0.01
  -4   2  -1    1.02    0.04
  -4   2  -1    0.98    0.04
  -4   2  -1    1.02    0.05
  -4   2  -1    1.00    0.04
  -4   2  -1    0.97    0.04
  -4   2  -1    1.04    0.04
  -4   2  -1    1.04    0.04
   4  -2   1    0.95    0.05
   4  -2   1    1.06    0.05
   4  -2   1    1.03    0.05
   4  -2   1    0.99    0.03
   4  -2   1    1.01    0.04
   4  -2   1    1.01    0.05
  -4   3  -1    6.29    0.16
  -4   3  -1    6.31    0.15
  -4   3  -1    6.34    0.18
  -4   3  -1    6.72    0.16
  -4   3  -1    6.43    0.16
  -4   3  -1    6.53    0.16
  -4   3  -1    6.55    0.16
   4  -3   1    6.55    0.18
   4  -3   1    6.51    0.16
   4  -3   1    6.56    0.15
   4  -3   1    6.30    0.16
   4  -3   1    6.25    0.16
   4  -3   1    6.51    0.17
  -4   4  -1    0.40    0.03
  -4   4  -1    0.43    0.03
  -4   4  -1    0.40    0.03
  -4   4  -1    0.41    0.03
  -4   4  -1    0.38    0.04
  -4   4  -1    0.42    0.03
   4  -4   1    0.40    0.03
   4  -4   1    0.45    0.03
   4  -4   1    0.33    0.04
   4  -4   1    0.48    0.03
   4  -4   1    0.39    0.04
  -4   5  -1    2.39    0.09
  -4   5  -1    2.38    0.08
  -4   5  -1    2.15    0.09
  -4   5  -1    2.22    0.09
  -4   5  -1    2.32    0.08
  -4   5  -1    2.23    0.10
   4  -5   1    2.43    0.11
   4  -5   1    2.30    0.10
   4  -5   1    2.37    0.08
   4  -5   1    2.47    0.09
   4  -5   1    2.40    0.08
  -4   6  -1    0.88    0.07
  -4   6  -1    0.74    0.06
  -4   6  -1    0.91    0.06
   4  -6   1    0.89    0.07
   4  -6   1    0.87    0.07
   4  -6   1    0.77    0.06
   4  -6   1    0.85    0.06
  -4   7  -1    0.13    0.03
  -4   7  -1    0.06    0.03
  -4   7  -1    0.10    0.03
   4  -7   1    0.18    0.04
   4  -7   1    0.01    0.02
   4  -7   1    0.08    0.04
  -4   8  -1    0.00    0.03
  -4   8  -1    0.00    0.03
  -4   8  -1    0.00    0.03
   4  -8   1    0.04    0.04
  -5  -7  -1    0.47    0.06
  -5  -7  -1    0.59    0.08
   5   7   1    0.47    0.06
   5   7   1    0.50    0.08
  -5  -6  -1    0.52    0.07
  -5  -6  -1    0.66    0.05
  -5  -6  -1    0.59    0.07
   5   6   1    0.53    0.07
   5   6   1    0.61    0.07
   5   6   1    0.66    0.06
  -5  -5  -1    5.28    0.18
  -5  -5  -1    5.27    0.18
  -5  -5  -1    5.25    0.15
   5   5   1    5.10    0.17
   5   5   1    5.15    0.19
   5   5   1    4.95    0.18
  -5  -4  -1    0.51    0.04
  -5  -4  -1    0.54    0.05
  -5  -4  -1    0.58    0.06
  -5  -4  -1    0.57    0.06
  -5  -4  -1    0.43    0.03
   5   4   1    0.52    0.03
   5   4   1    0.46    0.05
   5   4   1    0.55    0.05
   5   4   1    0.58    0.06
   5   4   1    0.53    0.06
  -5  -3  -1    0.62    0.05
  -5  -3  -1    0.65    0.05
  -5  -3  -1    0.67    0.05
  -5  -3  -1    0.66    0.05
   5   3   1    0.67    0.05
   5   3   1    0.74    0.05
   5   3   1    0.65    0.05
   5   3   1    0.60    0.05
  -5  -2  -1   15.22    0.35
  -5  -2  -1   14.58    0.35
  -5  -2  -1   14.77    0.35
  -5  -2  -1   14.88    0.35
  -5  -2  -1   14.56    0.35
   5   2   1   15.41    0.36
   5   2   1   14.90    0.31
   5   2   1   14.81    0.36
   5   2   1   14.80    0.35
   5   2   1   15.09    0.34
  -5  -1  -1    0.05    0.02
  -5  -1  -1    0.02    0.01
  -5  -1  -1    0.03    0.01
  -5  -1  -1    0.02    0.01
  -5  -1  -1    0.04    0.01
  -5  -1  -1    0.03    0.01
   5   1   1    0.03    0.01
   5   1   1    0.00    0.01
   5   1   1    0.03    0.02
   5   1   1    0.05    0.01
   5   1   1    0.02    0.01
   5   1   1    0.03    0.01
   5   1   1    0.03    0.01
  -5   0  -1   44.73    0.93
  -5   0  -1   44.05    0.93
  -5   0  -1   43.70    0.94
  -5   0  -1   44.17    0.93
  -5   0  -1   44.21    0.91
  -5   0  -1   44.59    0.95
   5   0   1   45.13    0.93
   5   0   1   43.70    0.92
   5   0   1   44.24    0.93
   5   0   1   43.09    0.93
   5   0   1   45.54    0.93
   5   0   1   44.39    0.95
   5   0   1   45.53    0.94
  -5   1  -1    0.09    0.01
  -5   1  -1    0.04    0.01
  -5   1  -1    0.02    0.01
  -5   1  -1    0.03    0.01
  -5   1  -1    0.03    0.01
  -5   1  -1    0.03    0.01
  -5   1  -1    0.06    0.02
  -5   1  -1    0.05    0.02
  -5   1  -1    0.02    0.01
  -5   1  -1    0.03    0.01
  -5   1  -1    0.02    0.01
   5  -1   1    0.08    0.01
   5  -1   1    0.05    0.01
   5  -1   1    0.02    0.01
   5  -1   1    0.02    0.01
   5  -1   1    0.04    0.01
   5  -1   1    0.03    0.01
  -5   2  -1   14.99    0.35
  -5   2  -1   14.45    0.33
  -5   2  -1   14.68    0.32
  -5   2  -1   13.90    0.35
  -5   2  -1   15.30    0.33
  -5   2  -1   14.54    0.33
  -5   2  -1   14.65    0.33
  -5   2  -1   15.20    0.34
  -5   2  -1   14.48    0.32
   5  -2   1   15.02    0.34
   5  -2   1   14.94    0.33
   5  -2   1   14.19    0.34
   5  -2   1   14.62    0.32
   5  -2   1   14.63    0.34
   5  -2   1   14.93    0.32
  -5   3  -1    0.67    0.04
  -5   3  -1    0.71    0.03
  -5   3  -1    0.64    0.04
  -5   3  -1    0.65    0.03
  -5   3  -1    0.61    0.04
  -5   3  -1    0.71    0.05
  -5   3  -1    0.68    0.04
   5  -3   1    0.71    0.04
   5  -3   1    0.63    0.04
   5  -3   1    0.67    0.03
   5  -3   1    0.64    0.03
   5  -3   1    0.71    0.05
   5  -3   1    0.62    0.03
  -5   4  -1    0.50    0.04
  -5   4  -1    0.50    0.04
  -5   4  -1    0.46    0.03
  -5   4  -1    0.51    0.04
  -5   4  -1    0.48    0.05
  -5   4  -1    0.49    0.04
   5  -4   1    0.54    0.05
   5  -4   1    0.45    0.03
   5  -4   1    0.49    0.03
   5  -4   1    0.43    0.05
  -5   5  -1    5.41    0.19
  -5   5  -1    5.26    0.15
  -5   5  -1    5.31    0.15
  -5   5  -1    5.19    0.15
  -5   5  -1    5.11    0.17
   5  -5   1    5.09    0.14
   5  -5   1    5.16    0.15
   5  -5   1    5.16    0.17
   5  -5   1    5.40    0.18
  -5   6  -1    0.52    0.05
  -5   6  -1    0.61    0.06
  -5   6  -1    0.62    0.05
   5  -6   1    0.73    0.05
   5  -6   1    0.79    0.08
   5  -6   1    0.74    0.07
  -5   7  -1    0.57    0.06
  -5   7  -1    0.48    0.06
  -5   7  -1    0.47    0.06
   5  -7   1    0.53    0.07
   5  -7   1    0.54    0.07
  -6  -7  -1    0.22    0.05
  -6  -7  -1    0.20    0.04
   6   7   1    0.22    0.06
   6   7   1    0.24    0.05
  -6  -6  -1    0.23    0.05
  -6  -6  -1    0.21    0.05
  -6  -6  -1    0.25    0.04
   6   6   1    0.24    0.05
   6   6   1    0.19    0.05
   6   6   1    0.24    0.04
  -6  -5  -1    2.16    0.08
  -6  -5  -1    2.19    0.11
  -6  -5  -1    2.39    0.12
   6   5   1    2.24    0.12
   6   5   1    2.20    0.10
   6   5   1    2.29    0.12
  -6  -4  -1    6.84    0.21
  -6  -4  -1    6.87    0.20
  -6  -4  -1    6.71    0.17
  -6  -4  -1    6.93    0.21
   6   4   1    6.61    0.16
   6   4   1    6.58    0.22
   6   4   1    6.95    0.21
   6   4   1    6.73    0.20
  -6  -3  -1    1.99    0.06
  -6  -3  -1    1.91    0.09
  -6  -3  -1    2.08    0.09
  -6  -3  -1    1.90    0.09
   6   3   1    1.84    0.09
   6   3   1    2.15    0.09
   6   3   1    2.06    0.10
  -6  -2  -1    2.74    0.10
  -6  -2  -1    2.96    0.10
  -6  -2  -1    2.83    0.10
  -6  -2  -1    2.62    0.10
   6   2   1    2.79    0.07
   6   2   1    2.89    0.11
   6   2   1    2.67    0.10
   6   2   1    2.63    0.10
   6   2   1    2.87    0.10
  -6  -1  -1    7.74    0.22
  -6  -1  -1    7.77    0.20
  -6  -1  -1    8.13    0.21
  -6  -1  -1    7.79    0.16
  -6  -1  -1    7.37    0.20
  -6  -1  -1    7.59    0.20
   6   1   1    7.70    0.21
   6   1   1    7.75    0.20
   6   1   1    7.67    0.18
   6   1   1    7.56    0.21
   6   1   1    8.21    0.21
  -6   0  -1    0.01    0.02
  -6   0  -1   -0.01    0.01
  -6   0  -1   -0.01    0.01
  -6   0  -1    0.01    0.01
  -6   0  -1    0.00    0.01
  -6   0  -1    0.03    0.01
  -6   0  -1    0.01    0.01
   6   0   1    0.01    0.01
   6   0   1    0.01    0.01
   6   0   1    0.00    0.01
   6   0   1    0.00    0.01
   6   0   1    0.02    0.02
   6   0   1    0.01    0.02
   6   0   1    0.04    0.01
  -6   1  -1    7.52    0.19
  -6   1  -1    7.55    0.21
  -6   1  -1    7.38    0.19
  -6   1  -1    7.40    0.19
  -6   1  -1    7.58    0.19
  -6   1  -1    7.73    0.16
   6  -1   1    7.74    0.20
   6  -1   1    7.42    0.18
   6  -1   1    7.41    0.19
   6  -1   1    7.19    0.18
   6  -1   1    7.58    0.18
   6  -1   1    7.63    0.19
  -6   2  -1    2.76    0.09
  -6   2  -1    2.86    0.08
  -6   2  -1    2.71    0.11
  -6   2  -1    2.78    0.09
  -6   2  -1    2.83    0.09
  -6   2  -1    2.82    0.08
  -6   2  -1    2.65    0.09
   6  -2   1    2.83    0.09
   6  -2   1    2.71    0.08
   6  -2   1    2.72    0.10
   6  -2   1    2.74    0.10
   6  -2   1    2.77    0.09
   6  -2   1    2.79    0.08
  -6   3  -1    1.95    0.07
  -6   3  -1    1.96    0.07
  -6   3  -1    1.87    0.07
  -6   3  -1    2.04    0.09
  -6   3  -1    2.05    0.07
  -6   3  -1    2.08    0.07
  -6   3  -1    1.88    0.07
   6  -3   1    1.94    0.08
   6  -3   1    1.93    0.08
   6  -3   1    1.98    0.09
   6  -3   1    1.89    0.07
  -6   4  -1    6.65    0.18
  -6   4  -1    6.67    0.20
  -6   4  -1    6.64    0.18
  -6   4  -1    7.25    0.19
  -6   4  -1    6.57    0.18
   6  -4   1    6.92    0.20
   6  -4   1    7.00    0.20
   6  -4   1    6.79    0.17
  -6   5  -1    2.26    0.11
  -6   5  -1    2.13    0.09
  -6   5  -1    2.16    0.09
  -6   5  -1    2.24    0.09
   6  -5   1    2.14    0.07
   6  -5   1    2.06    0.08
   6  -5   1    1.91    0.10
   6  -5   1    2.21    0.11
  -6   6  -1    0.20    0.03
  -6   6  -1    0.22    0.04
  -6   6  -1    0.27    0.05
   6  -6   1    0.18    0.04
   6  -6   1    0.25    0.05
  -6   7  -1    0.26    0.04
  -6   7  -1    0.21    0.05
  -6   7  -1    0.27    0.04
   6  -7   1    0.27    0.06
   6  -7   1    0.27    0.05
  -7  -7  -1    0.19    0.05
   7   7   1    0.17    0.06
  -7  -6  -1    0.06    0.04
  -7  -6  -1    0.01    0.03
  -7  -6  -1    0.01    0.02
   7   6   1    0.01    0.04
   7   6   1    0.04    0.03
  -7  -5  -1    0.83    0.05
  -7  -5  -1    1.08    0.08
  -7  -5  -1    0.96    0.08
   7   5   1    0.63    0.07
   7   5   1    0.78    0.09
   7   5   1    0.89    0.07
  -7  -4  -1    1.43    0.06
  -7  -4  -1    1.43    0.09
  -7  -4  -1    1.47    0.09
  -7  -4  -1    1.66    0.12
   7   4   1    1.47    0.09
   7   4   1    1.34    0.08
   7   4   1    1.53    0.10
  -7  -3  -1    6.24    0.19
  -7  -3  -1    6.56    0.15
  -7  -3  -1    6.16    0.20
  -7  -3  -1    6.47    0.19
   7   3   1    6.42    0.15
   7   3   1    6.18    0.20
   7   3   1    6.56    0.20
   7   3   1    6.29    0.20
  -7  -2  -1   20.59    0.47
  -7  -2  -1   21.05    0.47
  -7  -2  -1   20.07    0.42
  -7  -2  -1   19.40    0.47
  -7  -2  -1   20.15    0.47
   7   2   1   20.02    0.47
   7   2   1   20.37    0.42
   7   2   1   19.74    0.47
   7   2   1   19.89    0.48
   7   2   1   20.75    0.49
  -7  -1  -1    2.10    0.09
  -7  -1  -1    2.08    0.08
  -7  -1  -1    2.06    0.09
  -7  -1  -1    2.38    0.09
   7   1   1    1.92    0.09
   7   1   1    2.11    0.07
   7   1   1    1.93    0.09
   7   1   1    2.10    0.09
   7   1   1    2.16    0.09
  -7   0  -1    1.79    0.07
  -7   0  -1    1.80    0.08
  -7   0  -1    1.66    0.07
  -7   0  -1    1.73    0.07
  -7   0  -1    1.67    0.08
   7   0   1    1.68    0.06
   7   0   1    1.79    0.07
   7   0   1    1.66    0.07
   7   0   1    1.88    0.08
  -7   1  -1    2.04    0.08
  -7   1  -1    2.11    0.09
  -7   1  -1    2.15    0.08
  -7   1  -1    2.24    0.08
  -7   1  -1    2.04    0.05
  -7   1  -1    2.02    0.08
   7  -1   1    2.11    0.08
   7  -1   1    2.06    0.09
   7  -1   1    2.00    0.07
   7  -1   1    2.05    0.07
   7  -1   1    2.09    0.08
  -7   2  -1   20.00    0.45
  -7   2  -1   20.52    0.43
  -7   2  -1   20.37    0.48
  -7   2  -1   19.90    0.45
  -7   2  -1   19.85    0.45
  -7   2  -1   20.80    0.46
  -7   2  -1   20.81    0.44
   7  -2   1   19.97    0.47
   7  -2   1   19.97    0.45
   7  -2   1   19.56    0.46
   7  -2   1   19.92    0.44
  -7   3  -1    6.22    0.16
  -7   3  -1    6.21    0.17
  -7   3  -1    6.26    0.20
  -7   3  -1    6.31    0.16
  -7   3  -1    6.19    0.17
  -7   3  -1    6.07    0.17
  -7   3  -1    6.39    0.16
   7  -3   1    6.29    0.19
   7  -3   1    6.43    0.15
   7  -3   1    6.28    0.16
   7  -3   1    6.17    0.18
   7  -3   1    6.50    0.18
  -7   4  -1    1.44    0.07
  -7   4  -1    1.53    0.07
  -7   4  -1    1.67    0.09
  -7   4  -1    1.37    0.07
   7  -4   1    1.40    0.08
   7  -4   1    1.56    0.08
   7  -4   1    1.39    0.06
  -7   5  -1    0.82    0.05
  -7   5  -1    0.84    0.05
  -7   5  -1    0.87    0.08
   7  -5   1    0.71    0.07
   7  -5   1    0.74    0.06
  -7   6  -1    0.02    0.02
  -7   6  -1    0.02    0.02
  -7   6  -1   -0.01    0.03
   7  -6   1    0.03    0.03
   7  -6   1    0.04    0.03
  -7   7  -1    0.19    0.05
  -7   7  -1    0.16    0.04
  -7   7  -1    0.20    0.04
   7  -7   1    0.16    0.05
   7  -7   1    0.16    0.05
  -8  -6  -1    0.32    0.06
  -8  -6  -1    0.21    0.05
   8   6   1    0.25    0.05
   8   6   1    0.25    0.06
  -8  -5  -1    0.01    0.03
  -8  -5  -1    0.05    0.03
   8   5   1    0.00    0.02
   8   5   1    0.04    0.04
  -8  -4  -1    5.98    0.21
  -8  -4  -1    6.18    0.15
  -8  -4  -1    6.09    0.20
   8   4   1    5.78    0.21
   8   4   1    6.01    0.20
   8   4   1    5.95    0.21
  -8  -3  -1    8.03    0.24
  -8  -3  -1    8.12    0.24
  -8  -3  -1    8.38    0.18
  -8  -3  -1    8.24    0.24
   8   3   1    8.24    0.26
   8   3   1    7.95    0.24
   8   3   1    8.27    0.18
   8   3   1    8.63    0.25
   8   3   1    8.65    0.24
  -8  -2  -1    1.07    0.06
  -8  -2  -1    0.97    0.07
  -8  -2  -1    1.18    0.07
  -8  -2  -1    1.06    0.07
   8   2   1    1.10    0.07
   8   2   1    1.03    0.05
   8   2   1    1.15    0.07
   8   2   1    1.02    0.07
  -8  -1  -1    3.03    0.11
  -8  -1  -1    3.11    0.12
  -8  -1  -1    3.19    0.12
  -8  -1  -1    3.09    0.12
   8   1   1    3.19    0.13
   8   1   1    3.00    0.12
   8   1   1    2.96    0.11
   8   1   1    3.24    0.12
   8   1   1    3.06    0.10
  -8   0  -1    0.00    0.02
  -8   0  -1    0.00    0.02
  -8   0  -1    0.00    0.01
  -8   0  -1    0.01    0.02
  -8   0  -1    0.01    0.02
   8   0   1   -0.02    0.01
   8   0   1   -0.01    0.01
   8   0   1   -0.03    0.02
   8   0   1    0.01    0.01
  -8   1  -1    3.17    0.13
  -8   1  -1    2.99    0.11
  -8   1  -1    3.07    0.07
  -8   1  -1    3.22    0.11
  -8   1  -1    3.08    0.11
   8  -1   1    3.21    0.11
   8  -1   1    3.06    0.10
   8  -1   1    2.88    0.12
   8  -1   1    3.00    0.09
   8  -1   1    3.15    0.10
  -8   2  -1    1.23    0.06
  -8   2  -1    0.98    0.07
  -8   2  -1    1.12    0.06
  -8   2  -1    1.02    0.05
  -8   2  -1    1.09    0.04
  -8   2  -1    1.10    0.06
  -8   2  -1    1.12    0.06
   8  -2   1    1.07    0.07
   8  -2   1    1.18    0.06
   8  -2   1    1.13    0.05
   8  -2   1    0.96    0.05
  -8   3  -1    8.53    0.20
  -8   3  -1    8.39    0.22
  -8   3  -1    8.35    0.21
  -8   3  -1    8.28    0.25
  -8   3  -1    8.61    0.22
  -8   3  -1    8.39    0.22
   8  -3   1    8.19    0.23
   8  -3   1    8.18    0.23
   8  -3   1    8.30    0.21
   8  -3   1    8.59    0.24
  -8   4  -1    6.02    0.17
  -8   4  -1    6.03    0.17
  -8   4  -1    6.10    0.20
  -8   4  -1    6.00    0.18
   8  -4   1    6.20    0.19
   8  -4   1    6.29    0.20
  -8   5  -1   -0.01    0.02
  -8   5  -1   -0.02    0.03
  -8   5  -1    0.01    0.02
   8  -5   1   -0.02    0.02
   8  -5   1    0.02    0.03
  -8   6  -1    0.21    0.05
  -8   6  -1    0.26    0.04
  -8   6  -1    0.31    0.04
   8  -6   1    0.27    0.05
   8  -6   1    0.26    0.05
  -9  -6  -1    0.01    0.04
   9   6   1    0.01    0.04
  -9  -5  -1    1.16    0.10
  -9  -5  -1    1.23    0.09
   9   5   1    1.11    0.11
   9   5   1    1.22    0.09
  -9  -4  -1    3.26    0.15
  -9  -4  -1    3.60    0.15
   9   4   1    3.09    0.15
   9   4   1    3.51    0.15
   9   4   1    3.81    0.15
  -9  -3  -1   46.88    1.03
  -9  -3  -1   46.26    1.03
   9   3   1   44.47    1.04
   9   3   1   45.84    0.96
   9   3   1   46.23    1.03
   9   3   1   45.68    1.02
  -9  -2  -1    7.76    0.28
  -9  -2  -1    7.22    0.23
  -9  -2  -1    7.67    0.23
   9   2   1    7.53    0.24
   9   2   1    7.73    0.23
   9   2   1    7.69    0.19
   9   2   1    7.64    0.23
   9   2   1    7.18    0.23
  -9  -1  -1   18.59    0.45
  -9  -1  -1   17.73    0.44
  -9  -1  -1   19.32    0.45
  -9  -1  -1   19.01    0.47
  -9  -1  -1   18.49    0.45
   9   1   1   18.32    0.42
   9   1   1   18.75    0.46
   9   1   1   19.31    0.46
   9   1   1   18.89    0.47
   9   1   1   18.20    0.44
  -9   0  -1    0.28    0.04
  -9   0  -1    0.34    0.04
  -9   0  -1    0.34    0.05
  -9   0  -1    0.34    0.04
  -9   0  -1    0.43    0.05
   9   0   1    0.29    0.04
   9   0   1    0.33    0.05
   9   0   1    0.37    0.04
   9   0   1    0.29    0.04
  -9   1  -1   18.69    0.46
  -9   1  -1   18.35    0.43
  -9   1  -1   17.84    0.43
  -9   1  -1   18.87    0.44
  -9   1  -1   18.95    0.44
   9  -1   1   18.57    0.43
   9  -1   1   18.61    0.41
   9  -1   1   18.08    0.43
   9  -1   1   18.44    0.45
  -9   2  -1    7.62    0.24
  -9   2  -1    7.62    0.21
  -9   2  -1    7.49    0.20
  -9   2  -1    7.50    0.18
  -9   2  -1    7.49    0.19
  -9   2  -1    7.27    0.20
   9  -2   1    7.50    0.19
   9  -2   1    7.33    0.20
   9  -2   1    7.42    0.21
   9  -2   1    7.69    0.23
  -9   3  -1   45.09    0.98
  -9   3  -1   45.72    0.99
  -9   3  -1   45.65    1.03
  -9   3  -1   44.92    1.00
   9  -3   1   46.22    1.00
   9  -3   1   46.53    1.01
   9  -3   1   47.23    1.02
   9  -3   1   46.82    1.00
  -9   4  -1    3.52    0.12
  -9   4  -1    3.46    0.12
  -9   4  -1    3.43    0.15
   9  -4   1    3.66    0.14
   9  -4   1    3.46    0.14
  -9   5  -1    1.18    0.07
  -9   5  -1    1.15    0.09
  -9   5  -1    1.31    0.07
   9  -5   1    1.28    0.09
   9  -5   1    1.38    0.09
  -9   6  -1    0.10    0.04
  -9   6  -1    0.08    0.03
  -9   6  -1    0.09    0.03
   9  -6   1    0.09    0.04
   9  -6   1    0.03    0.04
 -10  -5  -1    6.92    0.25
 -10  -5  -1    6.78    0.25
  10   5   1    7.08    0.27
  10   5   1    6.78    0.24
  10   5   1    6.44    0.23
 -10  -4  -1    1.14    0.09
 -10  -4  -1    0.99    0.08
  10   4   1    1.08    0.11
  10   4   1    1.11    0.09
  10   4   1    0.99    0.08
 -10  -3  -1    3.39    0.15
 -10  -3  -1    3.73    0.16
  10   3   1    3.82    0.16
  10   3   1    3.83    0.16
  10   3   1    4.08    0.16
  10   3   1    3.92    0.11
 -10  -2  -1    3.91    0.15
 -10  -2  -1    3.96    0.15
  10   2   1    3.74    0.12
  10   2   1    3.66    0.15
  10   2   1    3.94    0.16
  10   2   1    3.83    0.16
 -10  -1  -1    0.55    0.06
 -10  -1  -1    0.51    0.06
 -10  -1  -1    0.52    0.07
  10   1   1    0.58    0.06
  10   1   1    0.57    0.07
  10   1   1    0.59    0.04
 -10   0  -1    0.01    0.02
 -10   0  -1   -0.02    0.03
 -10   0  -1   -0.01    0.02
  10   0   1    0.01    0.03
  10   0   1    0.01    0.02
  10   0   1    0.00    0.02
 -10   1  -1    0.55    0.05
 -10   1  -1    0.54    0.06
 -10   1  -1    0.55    0.05
 -10   1  -1    0.56    0.07
  10  -1   1    0.45    0.06
  10  -1   1    0.58    0.06
  10  -1   1    0.63    0.05
 -10   2  -1    3.64    0.13
 -10   2  -1    3.65    0.13
 -10   2  -1    3.55    0.15
  10  -2   1    3.81    0.12
  10  -2   1    3.82    0.14
  10  -2   1    3.78    0.15
 -10   3  -1    3.84    0.16
 -10   3  -1    3.85    0.13
 -10   3  -1    3.72    0.13
  10  -3   1    3.57    0.13
  10  -3   1    3.83    0.15
  10  -3   1    3.61    0.15
 -10   4  -1    1.01    0.06
 -10   4  -1    0.96    0.06
 -10   4  -1    1.19    0.09
  10  -4   1    1.11    0.08
  10  -4   1    1.02    0.08
 -10   5  -1    6.58    0.19
 -10   5  -1    6.52    0.19
 -10   5  -1    6.85    0.24
  10  -5   1    6.53    0.23
  10  -5   1    6.91    0.23
 -11  -5  -1    0.03    0.04
 -11  -5  -1    0.04    0.04
  11   5   1    0.00    0.04
  11   5   1   -0.04    0.03
 -11  -4  -1    0.19    0.05
 -11  -4  -1    0.21    0.05
  11   4   1    0.15    0.05
  11   4   1    0.19    0.05
  11   4   1    0.19    0.05
 -11  -3  -1    0.07    0.04
 -11  -3  -1    0.10    0.04
  11   3   1    0.07    0.04
  11   3   1    0.04    0.02
  11   3   1    0.02    0.03
  11   3   1    0.06    0.03
 -11  -2  -1    0.81    0.08
 -11  -2  -1    0.84    0.08
 -11  -2  -1    0.62    0.07
  11   2   1    0.71    0.08
  11   2   1    0.86    0.05
  11   2   1    0.72    0.08
  11   2   1    0.80    0.08
 -11  -1  -1    6.27    0.22
 -11  -1  -1    6.53    0.21
 -11  -1  -1    6.44    0.21
  11   1   1    6.17    0.21
  11   1   1    6.86    0.19
  11   1   1    6.27    0.22
 -11   0  -1    1.12    0.08
 -11   0  -1    1.10    0.07
 -11   0  -1    1.13    0.09
  11   0   1    1.21    0.08
  11   0   1    1.08    0.07
 -11   1  -1    6.25    0.20
 -11   1  -1    6.35    0.19
 -11   1  -1    6.94    0.23
  11  -1   1    6.63    0.20
  11  -1   1    6.23    0.22
 -11   2  -1    0.71    0.08
 -11   2  -1    0.69    0.06
 -11   2  -1    0.75    0.06
  11  -2   1    0.79    0.06
  11  -2   1    0.76    0.08
 -11   3  -1    0.08    0.04
 -11   3  -1    0.05    0.02
 -11   3  -1    0.00    0.02
  11  -3   1    0.03    0.03
  11  -3   1    0.05    0.03
  11  -3   1    0.09    0.03
 -11   4  -1    0.14    0.04
 -11   4  -1    0.09    0.03
 -11   4  -1    0.14    0.03
  11  -4   1    0.12    0.04
  11  -4   1    0.22    0.04
 -11   5  -1    0.01    0.02
 -11   5  -1   -0.02    0.02
 -11   5  -1    0.08    0.04
  11  -5   1    0.04    0.04
  11  -5   1   -0.06    0.03
 -12  -4  -1   -0.03    0.03
 -12  -4  -1    0.01    0.03
  12   4   1    0.00    0.03
  12   4   1    0.04    0.04
 -12  -3  -1    0.18    0.05
 -12  -3  -1    0.13    0.04
 -12  -3  -1    0.21    0.05
  12   3   1    0.20    0.05
  12   3   1    0.20    0.05
 -12  -2  -1    0.00    0.03
 -12  -2  -1    0.02    0.03
 -12  -2  -1    0.04    0.04
  12   2   1    0.01    0.02
  12   2   1   -0.03    0.03
 -12  -1  -1    0.39    0.07
 -12  -1  -1    0.34    0.05
 -12  -1  -1    0.29    0.05
  12   1   1    0.36    0.04
  12   1   1    0.26    0.05
 -12   0  -1   -0.05    0.02
 -12   0  -1   -0.03    0.02
 -12   0  -1   -0.02    0.02
  12   0   1    0.00    0.02
  12   0   1   -0.01    0.03
 -12   1  -1    0.28    0.04
 -12   1  -1    0.29    0.06
 -12   1  -1    0.30    0.05
  12  -1   1    0.39    0.05
  12  -1   1    0.44    0.07
 -12   2  -1    0.00    0.02
 -12   2  -1    0.07    0.04
 -12   2  -1   -0.02    0.02
  12  -2   1    0.01    0.03
  12  -2   1    0.02    0.03
 -12   3  -1    0.19    0.04
 -12   3  -1    0.10    0.03
 -12   3  -1    0.20    0.05
  12  -3   1    0.23    0.05
  12  -3   1    0.19    0.05
 -12   4  -1   -0.01    0.02
 -12   4  -1    0.00    0.04
 -12   4  -1   -0.02    0.02
  12  -4   1   -0.02    0.03
 -13  -2  -1    0.22    0.06
 -13  -2  -1    0.20    0.05
 -13  -2  -1    0.19    0.05
  13   2   1    0.24    0.06
 -13  -1  -1    0.28    0.05
 -13  -1  -1    0.31    0.06
 -13  -1  -1    0.18    0.05
  13   1   1    0.24    0.05
  13   1   1    0.24    0.04
 -13   0  -1    0.13    0.04
 -13   0  -1    0.05    0.04
 -13   0  -1    0.12    0.04
  13   0   1    0.15    0.04
  13   0   1    0.21    0.05
 -13   1  -1    0.16    0.05
 -13   1  -1    0.27    0.05
 -13   1  -1    0.28    0.05
  13  -1   1    0.33    0.05
  13  -1   1    0.35    0.06
 -13   2  -1    0.31    0.07
 -13   2  -1    0.14    0.04
 -13   2  -1    0.22    0.04
  13  -2   1    0.21    0.05
  13  -2   1    0.17    0.04
  14  -2  -2    0.29    0.06
  14  -2  -2    0.34    0.06
 -14   2   2    0.28    0.05
 -14   2   2    0.26    0.05
 -14   2   2    0.42    0.07
  14  -1  -2    0.13    0.05
  14  -1  -2    0.10    0.04
 -14   1   2    0.11    0.04
 -14   1   2    0.16    0.05
 -14   1   2    0.14    0.04
  14   0  -2    0.45    0.06
  14   0  -2    0.44    0.07
 -14   0   2    0.35    0.06
 -14   0   2    0.36    0.06
 -14   0   2    0.38    0.07
  14   1  -2    0.13    0.04
  14   1  -2    0.12    0.05
 -14  -1   2    0.16    0.05
 -14  -1   2    0.11    0.05
 -14  -1   2    0.12    0.04
  14   2  -2    0.39    0.07
  14   2  -2    0.36    0.05
 -14  -2   2    0.38    0.07
 -14  -2   2    0.47    0.07
 -14  -2   2    0.50    0.08
  13  -3  -2    1.10    0.09
  13  -3  -2    0.95    0.08
 -13   3   2    0.85    0.07
 -13   3   2    0.89    0.08
 -13   3   2    0.92    0.10
  13  -2  -2    1.62    0.10
  13  -2  -2    1.42    0.10
 -13   2   2    1.48    0.09
 -13   2   2    1.63    0.11
 -13   2   2    1.44    0.10
  13  -1  -2    0.05    0.03
  13  -1  -2    0.03    0.04
 -13   1   2    0.02    0.03
 -13   1   2    0.01    0.03
 -13   1   2    0.05    0.03
  13   0  -2    0.02    0.02
  13   0  -2    0.00    0.03
 -13   0   2    0.01    0.03
 -13   0   2    0.02    0.03
 -13   0   2    0.00    0.03
  13   1  -2    0.11    0.04
  13   1  -2    0.13    0.07
  13   1  -2    0.05    0.03
 -13  -1   2    0.07    0.04
 -13  -1   2    0.08    0.04
 -13  -1   2    0.17    0.05
  13   2  -2    1.62    0.11
  13   2  -2    1.64    0.11
  13   2  -2    1.64    0.08
 -13  -2   2    1.61    0.11
 -13  -2   2    1.72    0.11
 -13  -2   2    1.56    0.10
  13   3  -2    0.90    0.06
  13   3  -2    0.86    0.09
  13   3  -2    1.07    0.11
 -13  -3   2    0.96    0.10
 -13  -3   2    0.92    0.10
 -13  -3   2    1.02    0.09
  12  -4  -2    6.35    0.22
 -12   4   2    6.04    0.20
 -12   4   2    5.68    0.19
 -12   4   2    6.41    0.23
  12  -3  -2    1.18    0.09
  12  -3  -2    1.40    0.09
 -12   3   2    1.30    0.08
 -12   3   2    1.29    0.09
 -12   3   2    1.39    0.10
  12  -2  -2    0.62    0.07
  12  -2  -2    0.57    0.07
 -12   2   2    0.71    0.07
 -12   2   2    0.47    0.06
 -12   2   2    0.56    0.07
  12  -1  -2    1.24    0.08
  12  -1  -2    1.23    0.08
  12  -1  -2    1.26    0.09
 -12   1   2    1.14    0.08
 -12   1   2    1.01    0.08
 -12   1   2    1.15    0.09
  12   0  -2    0.20    0.04
  12   0  -2    0.19    0.04
  12   0  -2    0.20    0.05
 -12   0   2    0.18    0.04
 -12   0   2    0.21    0.05
 -12   0   2    0.21    0.05
  12   1  -2    1.26    0.07
  12   1  -2    1.24    0.09
  12   1  -2    1.24    0.09
 -12  -1   2    1.13    0.09
 -12  -1   2    1.21    0.09
 -12  -1   2    1.07    0.09
  12   2  -2    0.63    0.08
  12   2  -2    0.57    0.07
  12   2  -2    0.64    0.05
 -12  -2   2    0.58    0.07
 -12  -2   2    0.70    0.08
 -12  -2   2    0.62    0.07
  12   3  -2    1.22    0.10
  12   3  -2    1.24    0.10
 -12  -3   2    1.21    0.10
 -12  -3   2    1.46    0.11
 -12  -3   2    1.21    0.09
  12   4  -2    6.19    0.25
  12   4  -2    6.26    0.23
 -12  -4   2    6.61    0.24
 -12  -4   2    6.48    0.24
 -12  -4   2    6.11    0.22
  11  -5  -2    1.39    0.09
  11  -5  -2    1.32    0.10
 -11   5   2    1.39    0.08
 -11   5   2    1.45    0.11
 -11   5   2    1.40    0.09
  11  -4  -2    0.39    0.06
  11  -4  -2    0.39    0.05
 -11   4   2    0.37    0.06
 -11   4   2    0.32    0.05
 -11   4   2    0.27    0.05
  11  -3  -2    0.55    0.06
  11  -3  -2    0.51    0.05
  11  -3  -2    0.63    0.07
 -11   3   2    0.61    0.06
 -11   3   2    0.48    0.06
 -11   3   2    0.45    0.06
  11  -2  -2   16.14    0.40
  11  -2  -2   16.41    0.36
  11  -2  -2   14.42    0.38
  11  -2  -2   15.90    0.41
 -11   2   2   15.80    0.40
 -11   2   2   16.22    0.42
 -11   2   2   15.82    0.39
  11  -1  -2    1.75    0.10
  11  -1  -2    1.83    0.09
  11  -1  -2    1.88    0.10
 -11   1   2    1.94    0.10
 -11   1   2    1.98    0.10
 -11   1   2    1.80    0.10
  11   0  -2   -0.03    0.02
  11   0  -2    0.01    0.03
  11   0  -2    0.01    0.02
 -11   0   2    0.01    0.03
 -11   0   2    0.00    0.03
 -11   0   2   -0.06    0.02
  11   1  -2    1.81    0.08
  11   1  -2    1.83    0.10
  11   1  -2    1.90    0.11
 -11  -1   2    2.01    0.11
 -11  -1   2    1.93    0.10
 -11  -1   2    1.78    0.10
  11   2  -2   16.78    0.44
  11   2  -2   16.30    0.42
 -11  -2   2   15.88    0.43
 -11  -2   2   15.58    0.42
 -11  -2   2   16.13    0.42
  11   3  -2    0.49    0.07
  11   3  -2    0.45    0.07
 -11  -3   2    0.62    0.07
 -11  -3   2    0.55    0.07
 -11  -3   2    0.73    0.08
  11   4  -2    0.35    0.07
  11   4  -2    0.49    0.07
 -11  -4   2    0.52    0.08
 -11  -4   2    0.36    0.07
  11   5  -2    1.42    0.12
 -11  -5   2    1.45    0.12
 -11  -5   2    1.60    0.16
  10  -6  -2    0.03    0.03
  10  -6  -2    0.01    0.03
 -10   6   2   -0.02    0.02
 -10   6   2   -0.01    0.04
 -10   6   2    0.00    0.02
  10  -5  -2    2.46    0.12
  10  -5  -2    2.61    0.13
 -10   5   2    2.47    0.11
 -10   5   2    2.56    0.11
 -10   5   2    2.49    0.13
  10  -4  -2    2.91    0.12
  10  -4  -2    2.88    0.13
 -10   4   2    2.98    0.12
 -10   4   2    2.77    0.12
 -10   4   2    2.85    0.14
  10  -3  -2    0.14    0.03
  10  -3  -2    0.29    0.05
  10  -3  -2    0.15    0.04
  10  -3  -2    0.17    0.03
 -10   3   2    0.20    0.04
 -10   3   2    0.10    0.04
 -10   3   2    0.19    0.04
  10  -2  -2    4.21    0.14
  10  -2  -2    4.34    0.15
  10  -2  -2    4.14    0.12
  10  -2  -2    4.23    0.14
 -10   2   2    4.22    0.15
 -10   2   2    3.96    0.14
 -10   2   2    4.01    0.16
  10  -1  -2    3.37    0.09
  10  -1  -2    3.49    0.12
  10  -1  -2    3.31    0.13
  10  -1  -2    3.61    0.12
  10  -1  -2    3.43    0.13
 -10   1   2    3.40    0.13
 -10   1   2    3.76    0.10
 -10   1   2    3.34    0.14
 -10   1   2    3.53    0.13
 -10   1   2    3.48    0.13
  10   0  -2    4.62    0.15
  10   0  -2    4.87    0.16
  10   0  -2    4.63    0.16
  10   0  -2    4.60    0.14
 -10   0   2    4.64    0.16
 -10   0   2    4.28    0.16
 -10   0   2    4.80    0.17
 -10   0   2    4.64    0.16
 -10   0   2    4.85    0.17
  10   1  -2    3.30    0.13
  10   1  -2    3.49    0.14
  10   1  -2    3.11    0.13
 -10  -1   2    3.35    0.15
 -10  -1   2    3.25    0.13
 -10  -1   2    3.49    0.14
 -10  -1   2    3.11    0.13
  10   2  -2    4.26    0.16
  10   2  -2    4.09    0.16
  10   2  -2    4.23    0.17
 -10  -2   2    3.93    0.16
 -10  -2   2    4.27    0.15
 -10  -2   2    4.17    0.16
  10   3  -2    0.15    0.04
  10   3  -2    0.15    0.05
  10   3  -2    0.17    0.04
 -10  -3   2    0.20    0.05
 -10  -3   2    0.12    0.04
  10   4  -2    2.77    0.12
  10   4  -2    2.87    0.15
 -10  -4   2    3.02    0.14
 -10  -4   2    2.92    0.14
  10   5  -2    2.55    0.15
 -10  -5   2    2.37    0.14
 -10  -5   2    2.66    0.14
  10   6  -2    0.01    0.04
 -10  -6   2   -0.02    0.03
   9  -6  -2    0.07    0.03
   9  -6  -2    0.06    0.03
  -9   6   2    0.05    0.03
  -9   6   2    0.05    0.04
  -9   6   2    0.04    0.03
   9  -5  -2    0.30    0.05
   9  -5  -2    0.22    0.04
  -9   5   2    0.31    0.04
  -9   5   2    0.22    0.05
  -9   5   2    0.32    0.05
   9  -4  -2    0.50    0.06
   9  -4  -2    0.64    0.05
   9  -4  -2    0.67    0.06
  -9   4   2    0.59    0.06
  -9   4   2    0.63    0.07
  -9   4   2    0.72    0.06
   9  -3  -2    0.51    0.05
   9  -3  -2    0.36    0.05
   9  -3  -2    0.40    0.05
   9  -3  -2    0.44    0.04
   9  -3  -2    0.38    0.05
  -9   3   2    0.42    0.06
  -9   3   2    0.45    0.05
  -9   3   2    0.38    0.05
  -9   3   2    0.41    0.05
  -9   3   2    0.46    0.05
   9  -2  -2   14.01    0.35
   9  -2  -2   13.50    0.32
   9  -2  -2   13.83    0.34
   9  -2  -2   13.69    0.33
   9  -2  -2   13.85    0.32
  -9   2   2   13.50    0.34
  -9   2   2   13.66    0.34
  -9   2   2   13.87    0.35
  -9   2   2   14.03    0.35
  -9   2   2   13.34    0.30
  -9   2   2   13.83    0.36
  -9   2   2   13.63    0.30
   9  -1  -2    6.90    0.19
   9  -1  -2    6.96    0.20
   9  -1  -2    6.89    0.20
   9  -1  -2    6.79    0.16
   9  -1  -2    6.77    0.19
  -9   1   2    6.87    0.21
  -9   1   2    6.84    0.16
  -9   1   2    6.63    0.20
  -9   1   2    7.05    0.20
  -9   1   2    6.62    0.21
  -9   1   2    6.93    0.20
   9   0  -2   -0.04    0.01
   9   0  -2   -0.01    0.02
   9   0  -2    0.00    0.02
   9   0  -2   -0.02    0.01
  -9   0   2    0.01    0.02
  -9   0   2   -0.02    0.02
  -9   0   2   -0.02    0.02
  -9   0   2   -0.01    0.02
  -9   0   2   -0.02    0.02
   9   1  -2    7.09    0.21
   9   1  -2    6.93    0.21
   9   1  -2    6.79    0.20
  -9  -1   2    6.86    0.21
  -9  -1   2    6.71    0.21
  -9  -1   2    6.59    0.21
  -9  -1   2    6.87    0.20
   9   2  -2   13.60    0.35
   9   2  -2   13.94    0.37
   9   2  -2   13.70    0.36
  -9  -2   2   13.67    0.35
  -9  -2   2   13.84    0.36
  -9  -2   2   13.40    0.36
  -9  -2   2   13.25    0.36
   9   3  -2    0.47    0.06
   9   3  -2    0.44    0.03
   9   3  -2    0.44    0.06
   9   3  -2    0.38    0.05
   9   3  -2    0.40    0.02
  -9  -3   2    0.34    0.05
  -9  -3   2    0.40    0.06
   9   4  -2    0.62    0.06
   9   4  -2    0.67    0.08
   9   4  -2    0.68    0.08
  -9  -4   2    0.52    0.07
  -9  -4   2    0.63    0.07
   9   5  -2    0.38    0.07
   9   5  -2    0.30    0.06
  -9  -5   2    0.34    0.06
  -9  -5   2    0.27    0.06
   9   6  -2    0.03    0.05
  -9  -6   2    0.02    0.04
   8  -7  -2    0.39    0.06
   8  -7  -2    0.39    0.06
  -8   7   2    0.38    0.05
  -8   7   2    0.37    0.06
  -8   7   2    0.33    0.06
   8  -6  -2    0.16    0.04
   8  -6  -2    0.12    0.04
  -8   6   2    0.11    0.03
  -8   6   2    0.16    0.04
  -8   6   2    0.16    0.05
   8  -5  -2    0.90    0.06
   8  -5  -2    0.83    0.08
   8  -5  -2    0.90    0.07
  -8   5   2    0.86    0.08
  -8   5   2    0.94    0.06
  -8   5   2    0.85    0.06
   8  -4  -2    1.93    0.09
   8  -4  -2    1.89    0.08
   8  -4  -2    1.92    0.09
  -8   4   2    1.89    0.09
  -8   4   2    1.97    0.09
  -8   4   2    1.87    0.10
   8  -3  -2    2.11    0.09
   8  -3  -2    2.41    0.08
   8  -3  -2    2.33    0.09
   8  -3  -2    2.22    0.09
   8  -3  -2    2.17    0.09
  -8   3   2    2.44    0.10
  -8   3   2    2.20    0.09
  -8   3   2    2.14    0.09
  -8   3   2    2.30    0.11
  -8   3   2    2.25    0.09
   8  -2  -2    0.28    0.03
   8  -2  -2    0.25    0.03
   8  -2  -2    0.18    0.03
   8  -2  -2    0.24    0.03
   8  -2  -2    0.21    0.03
  -8   2   2    0.20    0.04
  -8   2   2    0.26    0.02
  -8   2   2    0.20    0.03
  -8   2   2    0.23    0.04
  -8   2   2    0.23    0.03
  -8   2   2    0.24    0.02
  -8   2   2    0.15    0.03
   8  -1  -2   13.10    0.28
   8  -1  -2   12.57    0.31
   8  -1  -2   12.59    0.32
   8  -1  -2   12.34    0.30
   8  -1  -2   12.53    0.31
  -8   1   2   12.92    0.28
  -8   1   2   12.49    0.31
  -8   1   2   13.11    0.32
  -8   1   2   12.51    0.32
  -8   1   2   12.65    0.31
  -8   1   2   13.07    0.32
   8   0  -2    2.44    0.10
   8   0  -2    2.60    0.10
   8   0  -2    2.67    0.10
  -8   0   2    2.56    0.10
  -8   0   2    2.56    0.11
  -8   0   2    2.49    0.10
  -8   0   2    2.47    0.10
  -8   0   2    2.66    0.10
   8   1  -2   12.59    0.32
   8   1  -2   12.81    0.33
   8   1  -2   12.80    0.32
  -8  -1   2   12.75    0.32
  -8  -1   2   12.82    0.32
  -8  -1   2   12.30    0.32
  -8  -1   2   12.55    0.32
  -8  -1   2   13.13    0.33
   8   2  -2    0.27    0.04
   8   2  -2    0.28    0.04
   8   2  -2    0.24    0.01
   8   2  -2    0.23    0.02
   8   2  -2    0.29    0.04
   8   2  -2    0.21    0.03
  -8  -2   2    0.25    0.04
  -8  -2   2    0.22    0.04
  -8  -2   2    0.23    0.04
  -8  -2   2    0.21    0.04
   8   3  -2    2.29    0.09
   8   3  -2    2.26    0.12
  -8  -3   2    2.13    0.10
  -8  -3   2    2.29    0.08
  -8  -3   2    2.35    0.11
  -8  -3   2    2.17    0.11
   8   4  -2    1.96    0.12
   8   4  -2    1.98    0.11
   8   4  -2    2.02    0.09
  -8  -4   2    1.96    0.10
  -8  -4   2    2.01    0.07
  -8  -4   2    1.87    0.11
   8   5  -2    0.85    0.06
   8   5  -2    0.85    0.09
   8   5  -2    0.66    0.08
  -8  -5   2    0.85    0.09
  -8  -5   2    0.94    0.08
  -8  -5   2    0.83    0.05
   8   6  -2    0.14    0.05
  -8  -6   2    0.14    0.05
   8   7  -2    0.33    0.07
  -8  -7   2    0.31    0.07
   7  -7  -2    0.04    0.03
   7  -7  -2    0.06    0.03
  -7   7   2    0.02    0.03
  -7   7   2    0.04    0.03
  -7   7   2    0.01    0.03
   7  -6  -2    0.43    0.06
   7  -6  -2    0.59    0.07
  -7   6   2    0.53    0.06
  -7   6   2    0.56    0.06
  -7   6   2    0.48    0.06
   7  -5  -2    1.58    0.09
   7  -5  -2    1.48    0.08
   7  -5  -2    1.49    0.08
  -7   5   2    1.77    0.08
  -7   5   2    1.54    0.09
  -7   5   2    1.70    0.08
   7  -4  -2    2.79    0.11
   7  -4  -2    2.68    0.09
   7  -4  -2    2.69    0.10
   7  -4  -2    2.67    0.10
  -7   4   2    2.67    0.10
  -7   4   2    2.80    0.10
  -7   4   2    2.75    0.11
  -7   4   2    2.76    0.12
  -7   4   2    2.87    0.10
   7  -3  -2    5.26    0.15
   7  -3  -2    5.19    0.15
   7  -3  -2    5.49    0.15
   7  -3  -2    5.41    0.16
   7  -3  -2    5.20    0.16
  -7   3   2    5.37    0.17
  -7   3   2    5.24    0.15
  -7   3   2    5.14    0.16
  -7   3   2    5.27    0.15
  -7   3   2    5.26    0.14
  -7   3   2    5.41    0.16
   7  -2  -2    1.96    0.08
   7  -2  -2    2.06    0.07
   7  -2  -2    2.11    0.08
   7  -2  -2    2.01    0.07
   7  -2  -2    2.10    0.08
  -7   2   2    2.00    0.08
  -7   2   2    2.03    0.06
  -7   2   2    2.05    0.08
  -7   2   2    2.06    0.08
  -7   2   2    2.17    0.08
  -7   2   2    2.10    0.05
  -7   2   2    2.09    0.09
   7  -1  -2   14.79    0.35
   7  -1  -2   15.00    0.35
   7  -1  -2   15.20    0.36
   7  -1  -2   15.07    0.35
   7  -1  -2   15.29    0.33
  -7   1   2   14.84    0.36
  -7   1   2   14.87    0.36
  -7   1   2   15.82    0.37
  -7   1   2   15.24    0.36
  -7   1   2   15.11    0.36
  -7   1   2   14.91    0.32
  -7   1   2   15.21    0.36
   7   0  -2    0.00    0.01
   7   0  -2   -0.01    0.01
   7   0  -2    0.02    0.01
   7   0  -2    0.00    0.00
   7   0  -2   -0.01    0.01
   7   0  -2    0.00    0.00
  -7   0   2   -0.01    0.01
  -7   0   2    0.01    0.02
  -7   0   2    0.00    0.02
  -7   0   2    0.00    0.01
  -7   0   2   -0.01    0.01
   7   1  -2   15.77    0.36
   7   1  -2   14.89    0.31
   7   1  -2   14.82    0.36
   7   1  -2   14.87    0.36
   7   1  -2   15.28    0.37
  -7  -1   2   14.87    0.36
  -7  -1   2   14.96    0.36
  -7  -1   2   14.93    0.36
  -7  -1   2   14.52    0.36
  -7  -1   2   15.69    0.37
   7   2  -2    2.13    0.10
   7   2  -2    2.25    0.09
   7   2  -2    2.06    0.08
   7   2  -2    2.11    0.06
   7   2  -2    2.23    0.10
  -7  -2   2    1.78    0.09
  -7  -2   2    2.12    0.09
  -7  -2   2    2.24    0.11
  -7  -2   2    1.95    0.09
   7   3  -2    5.24    0.16
   7   3  -2    5.18    0.18
   7   3  -2    5.28    0.17
   7   3  -2    5.25    0.15
  -7  -3   2    5.30    0.13
  -7  -3   2    5.23    0.17
  -7  -3   2    4.93    0.17
  -7  -3   2    5.30    0.17
   7   4  -2    2.70    0.12
   7   4  -2    2.79    0.13
   7   4  -2    2.76    0.08
   7   4  -2    2.71    0.10
  -7  -4   2    2.73    0.09
  -7  -4   2    2.81    0.12
  -7  -4   2    2.93    0.12
   7   5  -2    1.62    0.11
   7   5  -2    1.53    0.08
   7   5  -2    1.67    0.10
  -7  -5   2    1.66    0.10
  -7  -5   2    1.55    0.10
  -7  -5   2    1.53    0.07
   7   6  -2    0.63    0.08
   7   6  -2    0.71    0.09
  -7  -6   2    0.62    0.08
  -7  -6   2    0.58    0.06
   7   7  -2   -0.02    0.04
  -7  -7   2    0.03    0.04
   6  -7  -2   -0.01    0.03
   6  -7  -2   -0.04    0.02
  -6   7   2    0.00    0.03
  -6   7   2   -0.03    0.03
  -6   7   2   -0.01    0.03
   6  -6  -2    0.02    0.02
   6  -6  -2   -0.01    0.02
   6  -6  -2    0.01    0.02
  -6   6   2    0.02    0.02
  -6   6   2   -0.03    0.02
  -6   6   2   -0.02    0.03
   6  -5  -2    1.60    0.09
   6  -5  -2    1.59    0.05
   6  -5  -2    1.59    0.08
   6  -5  -2    1.76    0.08
   6  -5  -2    1.54    0.08
  -6   5   2    1.63    0.08
  -6   5   2    1.49    0.08
  -6   5   2    1.55    0.09
   6  -4  -2   13.87    0.32
   6  -4  -2   13.83    0.33
   6  -4  -2   13.66    0.34
   6  -4  -2   14.17    0.33
  -6   4   2   13.84    0.33
  -6   4   2   13.18    0.33
  -6   4   2   13.43    0.33
  -6   4   2   13.72    0.33
  -6   4   2   13.70    0.35
   6  -3  -2    0.52    0.04
   6  -3  -2    0.52    0.04
   6  -3  -2    0.47    0.03
   6  -3  -2    0.49    0.04
  -6   3   2    0.46    0.04
  -6   3   2    0.47    0.04
  -6   3   2    0.39    0.04
  -6   3   2    0.46    0.04
  -6   3   2    0.47    0.03
  -6   3   2    0.44    0.04
   6  -2  -2    1.91    0.07
   6  -2  -2    1.86    0.07
   6  -2  -2    2.03    0.07
   6  -2  -2    2.02    0.07
   6  -2  -2    2.04    0.07
  -6   2   2    1.97    0.08
  -6   2   2    1.83    0.08
  -6   2   2    1.91    0.07
  -6   2   2    2.02    0.08
  -6   2   2    2.03    0.08
  -6   2   2    1.91    0.06
  -6   2   2    1.91    0.07
   6  -1  -2    5.88    0.16
   6  -1  -2    5.89    0.16
   6  -1  -2    5.86    0.14
   6  -1  -2    5.73    0.13
   6  -1  -2    6.24    0.17
   6  -1  -2    5.98    0.16
   6  -1  -2    5.80    0.16
   6  -1  -2    5.82    0.15
   6  -1  -2    6.16    0.16
  -6   1   2    6.19    0.16
  -6   1   2    6.07    0.17
  -6   1   2    5.72    0.16
  -6   1   2    5.84    0.14
  -6   1   2    5.86    0.16
  -6   1   2    6.01    0.16
  -6   1   2    5.87    0.16
   6   0  -2    1.18    0.06
   6   0  -2    1.31    0.06
   6   0  -2    1.19    0.03
   6   0  -2    1.20    0.06
   6   0  -2    1.17    0.06
   6   0  -2    1.17    0.03
  -6   0   2    1.22    0.06
  -6   0   2    1.29    0.06
  -6   0   2    1.29    0.06
  -6   0   2    1.33    0.06
  -6   0   2    1.24    0.04
  -6   0   2    1.32    0.06
  -6   0   2    1.18    0.06
   6   1  -2    6.14    0.16
   6   1  -2    5.92    0.17
   6   1  -2    5.91    0.16
   6   1  -2    6.01    0.17
   6   1  -2    5.78    0.16
   6   1  -2    5.61    0.13
  -6  -1   2    5.81    0.16
  -6  -1   2    5.78    0.17
  -6  -1   2    6.00    0.17
  -6  -1   2    5.57    0.16
  -6  -1   2    5.85    0.17
   6   2  -2    1.83    0.08
   6   2  -2    2.09    0.08
   6   2  -2    2.08    0.09
   6   2  -2    1.99    0.07
  -6  -2   2    1.96    0.08
  -6  -2   2    2.02    0.05
  -6  -2   2    1.89    0.08
  -6  -2   2    2.06    0.09
  -6  -2   2    2.11    0.09
   6   3  -2    0.55    0.04
   6   3  -2    0.51    0.05
   6   3  -2    0.42    0.03
   6   3  -2    0.63    0.06
  -6  -3   2    0.44    0.05
  -6  -3   2    0.43    0.05
  -6  -3   2    0.46    0.03
  -6  -3   2    0.53    0.04
   6   4  -2   13.23    0.36
   6   4  -2   13.73    0.31
   6   4  -2   13.48    0.35
   6   4  -2   13.54    0.32
   6   4  -2   13.58    0.34
  -6  -4   2   13.60    0.35
  -6  -4   2   13.91    0.35
  -6  -4   2   13.45    0.35
  -6  -4   2   13.69    0.32
   6   5  -2    1.46    0.09
   6   5  -2    1.66    0.07
   6   5  -2    1.63    0.10
  -6  -5   2    1.63    0.10
  -6  -5   2    1.54    0.09
  -6  -5   2    1.60    0.08
   6   6  -2    0.03    0.03
   6   6  -2    0.01    0.02
   6   6  -2    0.02    0.04
  -6  -6   2    0.01    0.02
  -6  -6   2    0.00    0.03
   6   7  -2   -0.03    0.03
   6   7  -2   -0.02    0.03
  -6  -7   2    0.03    0.03
  -6  -7   2    0.00    0.03
   5  -8  -2    0.23    0.05
   5  -8  -2    0.20    0.05
  -5   8   2    0.13    0.04
  -5   8   2    0.16    0.05
  -5   8   2    0.16    0.05
   5  -7  -2    1.52    0.10
   5  -7  -2    1.71    0.10
  -5   7   2    1.69    0.10
  -5   7   2    1.65    0.10
  -5   7   2    1.83    0.10
   5  -6  -2    0.09    0.03
   5  -6  -2    0.15    0.02
   5  -6  -2    0.08    0.03
   5  -6  -2    0.12    0.03
  -5   6   2    0.09    0.03
  -5   6   2    0.12    0.04
  -5   6   2    0.12    0.03
   5  -5  -2    0.24    0.02
   5  -5  -2    0.30    0.04
   5  -5  -2    0.25    0.03
   5  -5  -2    0.28    0.04
   5  -5  -2    0.19    0.03
  -5   5   2    0.20    0.04
  -5   5   2    0.18    0.03
  -5   5   2    0.22    0.03
  -5   5   2    0.20    0.04
  -5   5   2    0.20    0.03
   5  -4  -2    0.39    0.02
   5  -4  -2    0.36    0.03
   5  -4  -2    0.45    0.04
   5  -4  -2    0.37    0.04
   5  -4  -2    0.39    0.04
  -5   4   2    0.34    0.04
  -5   4   2    0.44    0.04
  -5   4   2    0.40    0.04
  -5   4   2    0.37    0.04
  -5   4   2    0.44    0.04
   5  -3  -2    5.63    0.15
   5  -3  -2    5.53    0.15
   5  -3  -2    5.53    0.15
   5  -3  -2    5.26    0.15
  -5   3   2    5.48    0.16
  -5   3   2    5.57    0.14
  -5   3   2    5.44    0.15
  -5   3   2    5.75    0.15
  -5   3   2    5.53    0.15
  -5   3   2    5.51    0.15
   5  -2  -2   10.82    0.26
   5  -2  -2   10.11    0.25
   5  -2  -2   11.10    0.26
   5  -2  -2   10.53    0.25
   5  -2  -2   10.47    0.25
   5  -2  -2   10.52    0.24
   5  -2  -2   10.86    0.25
  -5   2   2   11.16    0.27
  -5   2   2   11.17    0.24
  -5   2   2   10.60    0.26
  -5   2   2   10.52    0.26
  -5   2   2   11.37    0.26
  -5   2   2   11.05    0.26
  -5   2   2   10.73    0.26
   5  -1  -2    0.02    0.01
   5  -1  -2    0.01    0.01
   5  -1  -2   -0.01    0.01
   5  -1  -2    0.01    0.01
   5  -1  -2    0.00    0.01
   5  -1  -2    0.01    0.01
   5  -1  -2    0.00    0.01
  -5   1   2    0.00    0.01
  -5   1   2    0.00    0.01
  -5   1   2    0.01    0.01
  -5   1   2    0.00    0.01
  -5   1   2   -0.01    0.01
  -5   1   2    0.01    0.01
   5   0  -2   -0.02    0.01
   5   0  -2   -0.02    0.01
   5   0  -2   -0.01    0.00
   5   0  -2   -0.02    0.01
   5   0  -2    0.00    0.01
  -5   0   2    0.00    0.01
  -5   0   2   -0.01    0.00
  -5   0   2   -0.01    0.01
  -5   0   2   -0.01    0.01
  -5   0   2   -0.02    0.01
  -5   0   2    0.00    0.01
   5   1  -2   -0.01    0.01
   5   1  -2    0.01    0.01
   5   1  -2    0.01    0.01
   5   1  -2    0.01    0.01
   5   1  -2    0.01    0.01
   5   1  -2    0.01    0.00
  -5  -1   2    0.01    0.01
  -5  -1   2    0.00    0.01
  -5  -1   2    0.00    0.01
  -5  -1   2    0.01    0.01
  -5  -1   2    0.00    0.01
  -5  -1   2    0.01    0.01
   5   2  -2   10.95    0.27
   5   2  -2   10.93    0.26
   5   2  -2   10.61    0.27
   5   2  -2   10.77    0.25
   5   2  -2   10.24    0.28
  -5  -2   2   10.90    0.24
  -5  -2   2   10.83    0.27
  -5  -2   2   10.50    0.27
  -5  -2   2   11.22    0.27
  -5  -2   2   10.80    0.27
  -5  -2   2   10.66    0.24
   5   3  -2    5.53    0.18
   5   3  -2    5.64    0.15
   5   3  -2    5.61    0.16
   5   3  -2    5.60    0.17
  -5  -3   2    5.47    0.17
  -5  -3   2    5.57    0.14
  -5  -3   2    5.77    0.17
  -5  -3   2    5.77    0.17
   5   4  -2    0.46    0.06
   5   4  -2    0.41    0.04
   5   4  -2    0.40    0.03
   5   4  -2    0.48    0.05
  -5  -4   2    0.41    0.04
  -5  -4   2    0.53    0.06
  -5  -4   2    0.49    0.05
  -5  -4   2    0.48    0.05
   5   5  -2    0.22    0.04
   5   5  -2    0.25    0.04
   5   5  -2    0.25    0.03
   5   5  -2    0.22    0.04
  -5  -5   2    0.25    0.05
  -5  -5   2    0.24    0.04
  -5  -5   2    0.34    0.05
   5   6  -2    0.14    0.04
   5   6  -2    0.16    0.03
   5   6  -2    0.19    0.05
  -5  -6   2    0.13    0.04
  -5  -6   2    0.16    0.04
  -5  -6   2    0.11    0.04
   5   7  -2    1.67    0.12
   5   7  -2    1.71    0.11
  -5  -7   2    1.68    0.10
  -5  -7   2    1.56    0.10
   5   8  -2    0.25    0.07
   5   8  -2    0.24    0.06
  -5  -8   2    0.16    0.04
  -5  -8   2    0.15    0.05
   4  -8  -2    0.52    0.08
   4  -8  -2    0.61    0.07
  -4   8   2    0.44    0.06
  -4   8   2    0.44    0.07
  -4   8   2    0.36    0.06
   4  -7  -2    0.00    0.02
   4  -7  -2   -0.01    0.03
   4  -7  -2   -0.05    0.02
  -4   7   2    0.00    0.03
  -4   7   2    0.01    0.03
  -4   7   2    0.03    0.03
   4  -6  -2    0.15    0.04
   4  -6  -2    0.17    0.03
   4  -6  -2    0.18    0.04
   4  -6  -2    0.20    0.04
  -4   6   2    0.13    0.03
  -4   6   2    0.16    0.04
  -4   6   2    0.17    0.04
   4  -5  -2    0.34    0.04
   4  -5  -2    0.37    0.03
   4  -5  -2    0.36    0.04
   4  -5  -2    0.37    0.04
   4  -5  -2    0.26    0.04
  -4   5   2    0.27    0.04
  -4   5   2    0.25    0.03
  -4   5   2    0.25    0.04
  -4   5   2    0.27    0.04
  -4   5   2    0.30    0.04
   4  -4  -2    5.30    0.15
   4  -4  -2    5.41    0.15
   4  -4  -2    5.69    0.15
   4  -4  -2    5.38    0.13
   4  -4  -2    5.16    0.15
  -4   4   2    5.30    0.15
  -4   4   2    5.30    0.15
  -4   4   2    5.53    0.15
  -4   4   2    5.44    0.16
  -4   4   2    5.78    0.16
   4  -3  -2   42.00    0.88
   4  -3  -2   41.36    0.88
   4  -3  -2   40.74    0.85
   4  -3  -2   41.66    0.88
   4  -3  -2   40.42    0.87
   4  -3  -2   40.57    0.88
  -4   3   2   41.69    0.88
  -4   3   2   42.18    0.88
  -4   3   2   42.08    0.88
  -4   3   2   41.35    0.88
  -4   3   2   41.15    0.88
  -4   3   2   41.02    0.89
  -4   3   2   42.36    0.87
   4  -2  -2    0.02    0.01
   4  -2  -2    0.02    0.01
   4  -2  -2    0.03    0.01
   4  -2  -2    0.01    0.01
   4  -2  -2    0.01    0.01
   4  -2  -2    0.00    0.01
   4  -2  -2    0.01    0.01
  -4   2   2    0.01    0.01
  -4   2   2    0.00    0.01
  -4   2   2    0.02    0.01
  -4   2   2    0.00    0.01
  -4   2   2    0.01    0.01
  -4   2   2    0.00    0.01
   4  -1  -2   10.65    0.24
   4  -1  -2   10.63    0.25
   4  -1  -2   10.35    0.25
   4  -1  -2   11.08    0.25
   4  -1  -2   10.81    0.23
   4  -1  -2   10.89    0.25
  -4   1   2   11.10    0.25
  -4   1   2   10.93    0.23
  -4   1   2   11.14    0.25
  -4   1   2   10.35    0.25
  -4   1   2   10.73    0.25
  -4   1   2   10.81    0.25
  -4   1   2   10.88    0.25
   4   0  -2    0.06    0.02
   4   0  -2    0.05    0.01
   4   0  -2    0.04    0.01
   4   0  -2    0.04    0.01
   4   0  -2    0.05    0.01
   4   0  -2    0.04    0.01
  -4   0   2    0.01    0.01
  -4   0   2    0.04    0.02
  -4   0   2    0.05    0.02
  -4   0   2    0.02    0.01
  -4   0   2    0.03    0.01
  -4   0   2    0.03    0.01
   4   1  -2   10.59    0.25
   4   1  -2   10.59    0.24
   4   1  -2   10.86    0.23
   4   1  -2   10.68    0.26
   4   1  -2   11.12    0.26
   4   1  -2   10.65    0.24
   4   1  -2   11.07    0.25
  -4  -1   2   10.99    0.26
  -4  -1   2   10.68    0.25
  -4  -1   2   10.34    0.25
  -4  -1   2   11.00    0.26
  -4  -1   2   10.94    0.24
   4   2  -2    0.00    0.01
   4   2  -2    0.01    0.01
   4   2  -2    0.00    0.01
   4   2  -2   -0.01    0.01
   4   2  -2    0.01    0.01
   4   2  -2    0.01    0.01
  -4  -2   2    0.02    0.01
  -4  -2   2    0.00    0.01
  -4  -2   2    0.01    0.01
  -4  -2   2    0.01    0.01
  -4  -2   2    0.04    0.02
   4   3  -2   40.96    0.85
   4   3  -2   41.19    0.87
   4   3  -2   39.74    0.88
   4   3  -2   39.33    0.89
   4   3  -2   42.62    0.87
  -4  -3   2   37.94    0.88
  -4  -3   2   41.89    0.86
  -4  -3   2   40.29    0.87
  -4  -3   2   41.53    0.87
  -4  -3   2   40.37    0.88
  -4  -3   2   41.16    0.87
   4   4  -2    5.61    0.15
   4   4  -2    5.71    0.18
   4   4  -2    5.43    0.18
   4   4  -2    5.72    0.16
  -4  -4   2    5.76    0.17
  -4  -4   2    5.51    0.17
  -4  -4   2    5.78    0.17
  -4  -4   2    5.44    0.16
   4   5  -2    0.34    0.04
   4   5  -2    0.29    0.05
   4   5  -2    0.39    0.05
   4   5  -2    0.35    0.04
  -4  -5   2    0.30    0.04
  -4  -5   2    0.27    0.04
  -4  -5   2    0.31    0.04
   4   6  -2    0.16    0.04
   4   6  -2    0.16    0.04
  -4  -6   2    0.16    0.04
  -4  -6   2    0.17    0.04
  -4  -6   2    0.21    0.04
   4   7  -2    0.00    0.03
   4   7  -2    0.03    0.04
   4   7  -2   -0.04    0.02
  -4  -7   2   -0.04    0.02
  -4  -7   2    0.02    0.03
   4   8  -2    0.53    0.08
   4   8  -2    0.34    0.07
  -4  -8   2    0.49    0.07
  -4  -8   2    0.50    0.07
   3  -8  -2    1.44    0.10
  -3   8   2    1.34    0.10
  -3   8   2    1.20    0.09
  -3   8   2    1.43    0.10
   3  -7  -2    0.02    0.02
   3  -7  -2    0.03    0.03
   3  -7  -2    0.02    0.03
   3  -7  -2    0.03    0.03
  -3   7   2    0.01    0.03
  -3   7   2    0.07    0.03
  -3   7   2    0.02    0.03
   3  -6  -2    0.38    0.05
   3  -6  -2    0.33    0.05
   3  -6  -2    0.36    0.04
   3  -6  -2    0.34    0.05
  -3   6   2    0.45    0.05
  -3   6   2    0.35    0.05
  -3   6   2    0.31    0.05
   3  -5  -2    0.05    0.02
   3  -5  -2    0.03    0.02
   3  -5  -2    0.04    0.02
   3  -5  -2    0.05    0.02
  -3   5   2    0.04    0.02
  -3   5   2    0.03    0.02
  -3   5   2    0.02    0.02
  -3   5   2    0.06    0.02
  -3   5   2    0.04    0.01
  -3   5   2    0.04    0.02
   3  -4  -2    2.50    0.09
   3  -4  -2    2.58    0.09
   3  -4  -2    2.42    0.09
  -3   4   2    2.50    0.08
  -3   4   2    2.62    0.09
  -3   4   2    2.55    0.09
  -3   4   2    2.50    0.09
  -3   4   2    2.44    0.09
  -3   4   2    2.38    0.09
   3  -3  -2   35.00    0.73
   3  -3  -2   33.10    0.75
   3  -3  -2   35.18    0.75
   3  -3  -2   35.07    0.74
   3  -3  -2   31.70    0.73
   3  -3  -2   34.25    0.74
   3  -3  -2   35.56    0.74
  -3   3   2   34.33    0.73
  -3   3   2   36.26    0.74
  -3   3   2   35.02    0.73
  -3   3   2   33.77    0.74
  -3   3   2   35.08    0.74
  -3   3   2   35.59    0.73
  -3   3   2   33.51    0.74
  -3   3   2   35.90    0.74
   3  -2  -2    3.30    0.09
   3  -2  -2    3.60    0.10
   3  -2  -2    3.31    0.09
   3  -2  -2    3.40    0.09
   3  -2  -2    3.35    0.07
   3  -2  -2    3.35    0.09
  -3   2   2    3.50    0.10
  -3   2   2    3.47    0.10
  -3   2   2    3.45    0.09
  -3   2   2    3.53    0.09
  -3   2   2    3.47    0.10
  -3   2   2    3.32    0.09
  -3   2   2    3.29    0.10
   3  -1  -2    7.74    0.19
   3  -1  -2    8.19    0.19
   3  -1  -2    8.31    0.18
   3  -1  -2    8.11    0.19
   3  -1  -2    8.32    0.19
   3  -1  -2    8.17    0.18
  -3   1   2    8.28    0.19
  -3   1   2    8.12    0.19
  -3   1   2    8.11    0.19
  -3   1   2    8.30    0.18
  -3   1   2    8.13    0.18
  -3   1   2    8.61    0.19
  -3   1   2    7.77    0.19
   3   0  -2   -0.02    0.01
   3   0  -2   -0.03    0.00
   3   0  -2   -0.02    0.01
   3   0  -2   -0.03    0.01
   3   0  -2   -0.03    0.01
   3   0  -2   -0.03    0.01
   3   0  -2   -0.03    0.01
  -3   0   2   -0.03    0.01
  -3   0   2   -0.03    0.00
  -3   0   2   -0.04    0.01
  -3   0   2   -0.03    0.01
  -3   0   2   -0.03    0.01
   3   1  -2    7.89    0.20
   3   1  -2    8.33    0.19
   3   1  -2    8.39    0.19
   3   1  -2    8.13    0.18
   3   1  -2    8.16    0.18
  -3  -1   2    8.07    0.18
  -3  -1   2    8.23    0.20
  -3  -1   2    8.20    0.18
  -3  -1   2    8.09    0.20
  -3  -1   2    7.95    0.19
  -3  -1   2    8.42    0.20
   3   2  -2    3.58    0.10
   3   2  -2    3.42    0.08
   3   2  -2    3.11    0.10
   3   2  -2    3.40    0.09
   3   2  -2    3.21    0.10
   3   2  -2    3.31    0.10
  -3  -2   2    3.32    0.10
  -3  -2   2    3.38    0.10
  -3  -2   2    3.37    0.10
  -3  -2   2    3.46    0.09
   3   3  -2   34.78    0.75
   3   3  -2   34.98    0.75
   3   3  -2   35.33    0.76
   3   3  -2   33.86    0.76
  -3  -3   2   34.91    0.74
  -3  -3   2   35.25    0.76
  -3  -3   2   36.07    0.76
  -3  -3   2   34.05    0.75
  -3  -3   2   35.86    0.75
  -3  -3   2   34.63    0.73
   3   4  -2    2.54    0.09
   3   4  -2    2.58    0.11
   3   4  -2    2.75    0.10
   3   4  -2    2.50    0.09
   3   4  -2    2.73    0.10
  -3  -4   2    2.55    0.10
  -3  -4   2    2.53    0.09
  -3  -4   2    2.46    0.09
  -3  -4   2    2.38    0.09
   3   5  -2    0.05    0.02
   3   5  -2    0.05    0.02
   3   5  -2    0.04    0.02
  -3  -5   2    0.05    0.02
  -3  -5   2    0.04    0.02
  -3  -5   2    0.09    0.02
   3   6  -2    0.41    0.06
   3   6  -2    0.34    0.06
  -3  -6   2    0.34    0.05
  -3  -6   2    0.45    0.06
  -3  -6   2    0.34    0.05
   3   7  -2    0.06    0.04
   3   7  -2   -0.01    0.03
  -3  -7   2    0.07    0.04
  -3  -7   2    0.10    0.04
   3   8  -2    1.35    0.11
   3   8  -2    1.37    0.11
  -3  -8   2    1.35    0.10
  -3  -8   2    1.32    0.10
  -3  -8   2    1.25    0.10
   2  -8  -2    1.06    0.10
   2  -8  -2    1.07    0.09
  -2   8   2    0.94    0.08
  -2   8   2    1.08    0.09
  -2   8   2    1.09    0.09
   2  -7  -2    1.36    0.09
   2  -7  -2    1.35    0.07
   2  -7  -2    1.25    0.08
   2  -7  -2    1.23    0.09
  -2   7   2    1.20    0.08
  -2   7   2    1.30    0.09
  -2   7   2    1.16    0.09
   2  -6  -2    0.06    0.03
   2  -6  -2    0.10    0.03
   2  -6  -2    0.13    0.03
   2  -6  -2    0.09    0.03
  -2   6   2    0.11    0.04
  -2   6   2    0.12    0.03
  -2   6   2    0.17    0.04
   2  -5  -2    1.99    0.08
   2  -5  -2    2.08    0.09
   2  -5  -2    2.10    0.09
   2  -5  -2    2.12    0.08
  -2   5   2    2.01    0.09
  -2   5   2    2.08    0.09
  -2   5   2    1.97    0.09
  -2   5   2    1.86    0.08
   2  -4  -2    6.33    0.17
   2  -4  -2    6.41    0.17
   2  -4  -2    6.61    0.17
   2  -4  -2    6.42    0.17
  -2   4   2    6.40    0.17
  -2   4   2    6.23    0.17
  -2   4   2    6.25    0.16
  -2   4   2    6.08    0.17
  -2   4   2    6.22    0.14
  -2   4   2    6.29    0.17
  -2   4   2    6.15    0.17
   2  -3  -2    8.41    0.20
   2  -3  -2    8.58    0.20
   2  -3  -2    8.10    0.20
   2  -3  -2    8.15    0.20
   2  -3  -2    8.29    0.20
  -2   3   2    8.38    0.21
  -2   3   2    8.58    0.20
  -2   3   2    8.30    0.20
  -2   3   2    8.25    0.20
  -2   3   2    8.32    0.19
  -2   3   2    7.92    0.20
   2  -2  -2  102.02    2.18
   2  -2  -2  105.09    2.19
   2  -2  -2  105.52    2.20
   2  -2  -2  101.87    2.20
   2  -2  -2  106.38    2.20
  -2   2   2  106.84    2.20
  -2   2   2  105.44    2.16
  -2   2   2   97.51    2.12
  -2   2   2  102.88    2.12
  -2   2   2  102.04    2.19
  -2   2   2  100.29    2.12
   2  -1  -2    2.51    0.07
   2  -1  -2    2.51    0.05
   2  -1  -2    2.35    0.07
   2  -1  -2    2.42    0.06
   2  -1  -2    2.35    0.06
   2  -1  -2    2.30    0.07
  -2   1   2    2.41    0.07
  -2   1   2    2.39    0.07
  -2   1   2    2.40    0.06
  -2   1   2    2.62    0.07
  -2   1   2    2.43    0.07
  -2   1   2    2.38    0.06
   2   0  -2   67.91    1.44
   2   0  -2   68.00    1.43
   2   0  -2   69.19    1.43
   2   0  -2   68.84    1.44
   2   0  -2   67.62    1.41
   2   0  -2   63.68    1.43
  -2   0   2   69.48    1.44
  -2   0   2   65.31    1.41
  -2   0   2   68.64    1.44
  -2   0   2   67.58    1.43
  -2   0   2   68.02    1.42
  -2   0   2   68.78    1.46
  -2   0   2   68.78    1.44
   2   1  -2    2.43    0.05
   2   1  -2    2.51    0.06
   2   1  -2    2.51    0.07
   2   1  -2    2.38    0.07
   2   1  -2    2.43    0.07
   2   1  -2    2.32    0.07
  -2  -1   2    2.38    0.07
  -2  -1   2    2.45    0.06
  -2  -1   2    2.36    0.07
  -2  -1   2    2.28    0.07
   2   2  -2  100.21    2.13
   2   2  -2  103.66    2.18
   2   2  -2  101.54    2.14
   2   2  -2  103.17    2.19
   2   2  -2  104.53    2.18
  -2  -2   2  104.49    2.14
  -2  -2   2  102.40    2.20
  -2  -2   2  103.71    2.14
  -2  -2   2  104.69    2.19
  -2  -2   2  103.86    2.19
   2   3  -2    8.52    0.21
   2   3  -2    8.23    0.21
   2   3  -2    8.27    0.21
   2   3  -2    8.47    0.20
   2   3  -2    8.21    0.22
  -2  -3   2    8.50    0.19
  -2  -3   2    8.52    0.20
  -2  -3   2    8.70    0.21
  -2  -3   2    8.16    0.21
  -2  -3   2    8.31    0.21
   2   4  -2    6.45    0.17
   2   4  -2    6.28    0.18
   2   4  -2    6.35    0.19
   2   4  -2    6.36    0.17
   2   4  -2    6.46    0.16
   2   4  -2    6.48    0.17
  -2  -4   2    6.51    0.18
  -2  -4   2    6.74    0.18
  -2  -4   2    6.50    0.17
  -2  -4   2    6.43    0.14
  -2  -4   2    6.33    0.18
   2   5  -2    2.10    0.09
   2   5  -2    2.22    0.10
   2   5  -2    2.11    0.08
   2   5  -2    2.02    0.10
  -2  -5   2    1.93    0.09
  -2  -5   2    1.98    0.09
  -2  -5   2    2.15    0.09
   2   6  -2    0.06    0.03
   2   6  -2    0.14    0.04
  -2  -6   2    0.08    0.03
  -2  -6   2    0.14    0.03
  -2  -6   2    0.08    0.03
   2   7  -2    1.37    0.10
   2   7  -2    1.37    0.09
  -2  -7   2    1.40    0.09
  -2  -7   2    1.33    0.09
  -2  -7   2    1.39    0.09
   2   8  -2    1.14    0.09
   2   8  -2    0.88    0.10
  -2  -8   2    0.94    0.09
  -2  -8   2    0.86    0.10
  -2  -8   2    1.08    0.09
   1  -8  -2    0.01    0.03
   1  -8  -2    0.00    0.03
  -1   8   2    0.01    0.03
  -1   8   2    0.02    0.03
  -1   8   2   -0.01    0.03
   1  -7  -2    0.13    0.04
   1  -7  -2    0.15    0.04
  -1   7   2    0.07    0.04
  -1   7   2    0.12    0.04
  -1   7   2    0.15    0.04
   1  -6  -2    2.94    0.11
   1  -6  -2    2.95    0.12
   1  -6  -2    2.66    0.12
   1  -6  -2    2.96    0.12
  -1   6   2    2.75    0.12
  -1   6   2    3.09    0.12
  -1   6   2    2.95    0.13
   1  -5  -2    1.69    0.08
   1  -5  -2    1.66    0.08
   1  -5  -2    1.81    0.07
   1  -5  -2    1.93    0.08
  -1   5   2    1.73    0.06
  -1   5   2    1.77    0.08
  -1   5   2    1.82    0.08
  -1   5   2    1.61    0.08
  -1   5   2    1.91    0.08
   1  -4  -2    5.10    0.15
   1  -4  -2    5.16    0.14
   1  -4  -2    5.20    0.14
   1  -4  -2    5.21    0.15
  -1   4   2    5.53    0.15
  -1   4   2    4.96    0.15
  -1   4   2    5.25    0.14
  -1   4   2    5.40    0.15
  -1   4   2    5.12    0.13
  -1   4   2    5.37    0.15
   1  -3  -2    2.17    0.07
   1  -3  -2    1.98    0.07
   1  -3  -2    2.07    0.06
   1  -3  -2    2.16    0.07
   1  -3  -2    2.11    0.07
   1  -3  -2    2.06    0.07
   1  -3  -2    2.11    0.07
  -1   3   2    2.21    0.07
  -1   3   2    2.12    0.07
  -1   3   2    2.13    0.06
  -1   3   2    1.99    0.07
  -1   3   2    2.13    0.06
  -1   3   2    2.13    0.07
  -1   3   2    2.16    0.07
   1  -2  -2   29.04    0.60
   1  -2  -2   27.77    0.60
   1  -2  -2   28.05    0.60
   1  -2  -2   28.78    0.60
   1  -2  -2   28.22    0.59
   1  -2  -2   28.38    0.60
  -1   2   2   30.37    0.60
  -1   2   2   28.11    0.59
  -1   2   2   28.26    0.60
  -1   2   2   29.82    0.59
  -1   2   2   28.16    0.60
  -1   2   2   29.71    0.60
  -1   2   2   26.90    0.60
   1  -1  -2    0.19    0.01
   1  -1  -2    0.21    0.01
   1  -1  -2    0.16    0.01
   1  -1  -2    0.19    0.02
   1  -1  -2    0.18    0.01
  -1   1   2    0.22    0.02
  -1   1   2    0.17    0.01
  -1   1   2    0.21    0.02
  -1   1   2    0.22    0.02
   1   0  -2   -1.45    0.00
   1   0  -2   -1.45    0.00
   1   0  -2   -1.45    0.00
   1   0  -2   -1.44    0.00
   1   0  -2   -1.45    0.00
   1   0  -2   -1.44    0.00
   1   0  -2   -1.44    0.00
  -1   0   2   -1.44    0.00
  -1   0   2   -1.44    0.00
  -1   0   2   -1.45    0.00
  -1   0   2   -1.44    0.00
  -1   0   2   -1.44    0.00
  -1   0   2   -1.45    0.00
  -1   0   2   -1.45    0.00
   1   1  -2    0.19    0.02
   1   1  -2    0.18    0.01
   1   1  -2    0.17    0.02
   1   1  -2    0.18    0.02
   1   1  -2    0.17    0.01
  -1  -1   2    0.17    0.02
  -1  -1   2    0.19    0.02
  -1  -1   2    0.21    0.02
  -1  -1   2    0.20    0.02
  -1  -1   2    0.19    0.02
  -1  -1   2    0.19    0.02
   1   2  -2   28.19    0.60
   1   2  -2   28.46    0.59
   1   2  -2   29.41    0.60
   1   2  -2   29.56    0.60
   1   2  -2   28.26    0.60
   1   2  -2   28.84    0.61
  -1  -2   2   27.58    0.59
  -1  -2   2   29.07    0.59
  -1  -2   2   28.35    0.60
  -1  -2   2   27.18    0.60
  -1  -2   2   28.81    0.60
  -1  -2   2   27.83    0.60
   1   3  -2    2.11    0.07
   1   3  -2    2.21    0.06
   1   3  -2    2.00    0.07
   1   3  -2    2.05    0.08
   1   3  -2    2.14    0.07
   1   3  -2    2.17    0.07
   1   3  -2    2.06    0.07
  -1  -3   2    2.14    0.07
  -1  -3   2    2.12    0.07
  -1  -3   2    2.12    0.05
  -1  -3   2    2.13    0.07
  -1  -3   2    2.06    0.07
  -1  -3   2    2.12    0.06
  -1  -3   2    2.17    0.07
   1   4  -2    5.10    0.13
   1   4  -2    5.42    0.14
   1   4  -2    4.89    0.15
   1   4  -2    5.24    0.14
   1   4  -2    5.12    0.14
   1   4  -2    5.16    0.15
  -1  -4   2    5.34    0.15
  -1  -4   2    5.18    0.15
  -1  -4   2    5.07    0.15
   1   5  -2    1.81    0.08
   1   5  -2    1.86    0.08
   1   5  -2    1.73    0.09
   1   5  -2    1.67    0.07
   1   5  -2    1.65    0.08
  -1  -5   2    1.76    0.08
  -1  -5   2    1.64    0.08
  -1  -5   2    1.88    0.08
   1   6  -2    2.90    0.12
   1   6  -2    2.93    0.11
   1   6  -2    2.95    0.13
  -1  -6   2    2.94    0.12
  -1  -6   2    2.85    0.12
  -1  -6   2    2.96    0.12
  -1  -6   2    2.74    0.11
   1   7  -2    0.14    0.03
   1   7  -2    0.16    0.04
   1   7  -2    0.18    0.05
  -1  -7   2    0.15    0.04
  -1  -7   2    0.09    0.04
  -1  -7   2    0.13    0.04
   1   8  -2    0.03    0.04
   1   8  -2    0.00    0.03
  -1  -8   2    0.01    0.03
  -1  -8   2    0.05    0.03
   0  -8  -2    0.36    0.06
   0  -8  -2    0.31    0.06
   0   8   2    0.37    0.07
   0   8   2    0.33    0.06
   0   8   2    0.40    0.06
   0  -7  -2    1.33    0.09
   0  -7  -2    1.28    0.08
   0   7   2    1.15    0.09
   0   7   2    1.25    0.09
   0   7   2    1.13    0.09
   0  -6  -2    0.42    0.06
   0  -6  -2    0.35    0.05
   0  -6  -2    0.38    0.05
   0   6   2    0.42    0.05
   0   6   2    0.47    0.06
   0   6   2    0.36    0.05
   0  -5  -2    1.35    0.07
   0  -5  -2    1.45    0.07
   0  -5  -2    1.41    0.07
   0   5   2    1.29    0.07
   0   5   2    1.21    0.07
   0   5   2    1.27    0.07
   0   5   2    1.33    0.05
   0   5   2    1.17    0.06
   0  -4  -2    0.46    0.04
   0  -4  -2    0.51    0.04
   0  -4  -2    0.49    0.04
   0  -4  -2    0.52    0.03
   0   4   2    0.45    0.04
   0   4   2    0.43    0.04
   0   4   2    0.58    0.04
   0   4   2    0.55    0.04
   0   4   2    0.47    0.04
   0  -3  -2    3.43    0.11
   0  -3  -2    3.70    0.11
   0  -3  -2    3.51    0.10
   0  -3  -2    3.77    0.11
   0  -3  -2    3.69    0.10
   0  -3  -2    3.68    0.09
   0  -3  -2    3.57    0.10
   0   3   2    3.55    0.11
   0   3   2    3.64    0.09
   0   3   2    3.55    0.09
   0   3   2    3.82    0.11
   0   3   2    3.64    0.10
   0   3   2    3.64    0.11
   0   3   2    3.69    0.10
   0   3   2    3.62    0.11
   0  -2  -2   18.03    0.36
   0  -2  -2   16.14    0.36
   0  -2  -2   16.31    0.35
   0  -2  -2   15.94    0.36
   0  -2  -2   16.76    0.35
   0  -2  -2   16.46    0.35
   0  -2  -2   16.15    0.36
   0   2   2   16.27    0.35
   0   2   2   15.15    0.36
   0   2   2   16.16    0.36
   0   2   2   16.47    0.36
   0   2   2   16.76    0.36
   0   2   2   16.68    0.34
   0   2   2   17.74    0.36
   0  -1  -2    2.51    0.06
   0  -1  -2    2.55    0.07
   0  -1  -2    2.30    0.06
   0  -1  -2    2.47    0.06
   0  -1  -2    2.42    0.06
   0  -1  -2    2.50    0.06
   0   1   2    2.40    0.06
   0   1   2    2.42    0.06
   0   1   2    2.45    0.07
   0   1   2    2.39    0.06
   0   1   2    2.50    0.06
   0   0  -2   34.40    0.73
   0   0  -2   35.29    0.75
   0   0  -2   35.00    0.73
   0   0  -2   34.78    0.73
   0   0  -2   34.19    0.89
   0   0  -2   34.31    0.73
   0   0  -2   35.47    0.73
   0   0   2   35.41    0.75
   0   0   2   34.09    0.73
   0   0   2   35.02    0.72
   0   0   2   34.18    0.74
   0   0   2   34.79    0.75
   0   0   2   33.08    0.71
   0   0   2   35.71    0.72
   0   0   2   34.59    0.73
   0   1  -2    2.54    0.06
   0   1  -2    2.44    0.06
   0   1  -2    2.52    0.07
   0   1  -2    2.45    0.06
   0   1  -2    2.46    0.06
   0   1  -2    2.50    0.06
   0   1  -2    2.52    0.06
   0   1  -2    2.45    0.06
   0  -1   2    2.55    0.07
   0  -1   2    2.47    0.06
   0  -1   2    2.48    0.07
   0  -1   2    2.50    0.06
   0  -1   2    2.42    0.07
   0  -1   2    2.50    0.06
   0  -1   2    2.53    0.06
   0   2  -2   16.63    0.36
   0   2  -2   16.57    0.35
   0   2  -2   17.10    0.35
   0   2  -2   16.70    0.35
   0   2  -2   16.78    0.35
   0   2  -2   16.38    0.35
   0  -2   2   16.32    0.35
   0  -2   2   16.27    0.35
   0  -2   2   16.86    0.35
   0  -2   2   16.12    0.36
   0  -2   2   16.04    0.35
   0  -2   2   16.60    0.35
   0  -2   2   16.17    0.36
   0  -2   2   16.75    0.36
   0   3  -2    3.58    0.10
   0   3  -2    3.60    0.10
   0   3  -2    3.77    0.10
   0   3  -2    3.61    0.10
   0   3  -2    3.56    0.10
   0   3  -2    3.60    0.10
   0   3  -2    3.63    0.10
   0  -3   2    3.47    0.11
   0  -3   2    3.67    0.10
   0  -3   2    3.67    0.09
   0  -3   2    3.70    0.10
   0  -3   2    3.51    0.10
   0  -3   2    3.54    0.10
   0  -3   2    3.66    0.10
   0  -3   2    3.65    0.10
   0   4  -2    0.54    0.04
   0   4  -2    0.53    0.04
   0   4  -2    0.58    0.04
   0   4  -2    0.52    0.03
   0   4  -2    0.55    0.04
   0   4  -2    0.50    0.04
   0  -4   2    0.57    0.04
   0  -4   2    0.60    0.04
   0  -4   2    0.55    0.04
   0  -4   2    0.51    0.04
   0   5  -2    1.20    0.07
   0   5  -2    1.26    0.06
   0   5  -2    1.25    0.07
   0   5  -2    1.27    0.06
   0   5  -2    1.25    0.06
   0  -5   2    1.42    0.07
   0  -5   2    1.26    0.07
   0  -5   2    1.25    0.06
   0  -5   2    1.31    0.07
   0   6  -2    0.38    0.05
   0   6  -2    0.33    0.04
   0   6  -2    0.44    0.05
   0  -6   2    0.39    0.05
   0  -6   2    0.41    0.05
   0  -6   2    0.44    0.05
   0  -6   2    0.33    0.05
   0   7  -2    1.29    0.09
   0   7  -2    1.30    0.07
   0   7  -2    1.14    0.09
   0  -7   2    1.12    0.08
   0  -7   2    1.09    0.08
   0  -7   2    1.11    0.09
   0   8  -2    0.33    0.06
   0   8  -2    0.40    0.05
   0   8  -2    0.32    0.06
   0  -8   2    0.37    0.06
   0  -8   2    0.40    0.06
  -1  -8  -2    0.02    0.03
  -1  -8  -2    0.01    0.03
   1   8   2    0.03    0.04
   1   8   2    0.04    0.04
  -1  -7  -2    0.18    0.04
  -1  -7  -2    0.15    0.04
   1   7   2    0.16    0.04
   1   7   2    0.07    0.04
  -1  -6  -2    1.11    0.08
  -1  -6  -2    1.18    0.07
  -1  -6  -2    1.15    0.07
   1   6   2    1.14    0.08
   1   6   2    1.21    0.05
   1   6   2    1.24    0.08
   1   6   2    1.24    0.08
  -1  -5  -2    0.82    0.06
   1   5   2    0.94    0.06
   1   5   2    0.89    0.04
   1   5   2    0.92    0.07
   1   5   2    0.87    0.06
  -1  -4  -2    5.68    0.16
  -1  -4  -2    5.63    0.16
  -1  -4  -2    5.70    0.13
  -1  -4  -2    5.47    0.16
   1   4   2    5.58    0.15
   1   4   2    5.57    0.16
   1   4   2    5.63    0.17
   1   4   2    5.59    0.16
   1   4   2    5.73    0.17
   1   4   2    5.58    0.13
  -1  -3  -2   10.25    0.24
  -1  -3  -2    9.92    0.24
  -1  -3  -2    9.84    0.24
  -1  -3  -2   10.03    0.23
  -1  -3  -2   10.22    0.22
  -1  -3  -2   10.47    0.24
  -1  -3  -2    9.65    0.24
   1   3   2   10.02    0.25
   1   3   2   10.26    0.25
   1   3   2   10.42    0.24
   1   3   2   10.23    0.22
   1   3   2    9.83    0.23
   1   3   2   10.17    0.24
   1   3   2   10.44    0.24
  -1  -2  -2   20.96    0.46
  -1  -2  -2   21.63    0.46
  -1  -2  -2   21.37    0.46
  -1  -2  -2   21.48    0.45
  -1  -2  -2   22.06    0.46
  -1  -2  -2   21.46    0.46
   1   2   2   21.10    0.44
   1   2   2   21.31    0.45
   1   2   2   21.72    0.46
   1   2   2   21.91    0.46
   1   2   2   20.73    0.46
   1   2   2   21.35    0.46
   1   2   2   21.65    0.46
  -1  -1  -2    0.36    0.02
  -1  -1  -2    0.36    0.02
  -1  -1  -2    0.34    0.02
  -1  -1  -2    0.33    0.02
  -1  -1  -2    0.36    0.02
  -1  -1  -2    0.33    0.02
   1   1   2    0.39    0.02
   1   1   2    0.38    0.02
   1   1   2    0.37    0.02
   1   1   2    0.37    0.02
   1   1   2    0.37    0.02
   1   1   2    0.33    0.02
  -1   0  -2    0.00    0.00
  -1   0  -2    0.00    0.00
  -1   0  -2    0.00    0.00
  -1   0  -2    0.00    0.00
  -1   0  -2   -0.01    0.01
  -1   0  -2    0.00    0.00
  -1   0  -2    0.00    0.00
  -1   0  -2    0.00    0.00
   1   0   2    0.00    0.00
   1   0   2   -0.01    0.00
   1   0   2    0.00    0.01
   1   0   2   -0.01    0.00
   1   0   2    0.00    0.00
   1   0   2   -0.01    0.00
   1   0   2    0.00    0.00
   1   0   2   -0.01    0.00
   1   0   2    0.00    0.01
  -1   1  -2    0.33    0.02
  -1   1  -2    0.36    0.01
  -1   1  -2    0.36    0.02
  -1   1  -2    0.37    0.02
  -1   1  -2    0.38    0.02
  -1   1  -2    0.35    0.01
  -1   1  -2    0.34    0.01
  -1   1  -2    0.34    0.02
  -1   1  -2    0.35    0.02
  -1   1  -2    0.36    0.01
   1  -1   2    0.34    0.02
   1  -1   2    0.36    0.01
   1  -1   2    0.36    0.02
   1  -1   2    0.36    0.02
   1  -1   2    0.32    0.02
   1  -1   2    0.37    0.01
  -1   2  -2   21.26    0.46
  -1   2  -2   21.72    0.46
  -1   2  -2   21.61    0.45
  -1   2  -2   22.01    0.45
  -1   2  -2   21.59    0.45
  -1   2  -2   21.77    0.45
  -1   2  -2   21.60    0.45
   1  -2   2   21.81    0.45
   1  -2   2   21.55    0.45
   1  -2   2   21.61    0.45
   1  -2   2   19.80    0.46
   1  -2   2   21.08    0.46
   1  -2   2   20.75    0.47
   1  -2   2   21.83    0.46
   1  -2   2   21.57    0.45
  -1   3  -2   10.03    0.23
  -1   3  -2   10.03    0.23
  -1   3  -2   10.14    0.24
  -1   3  -2   10.37    0.23
  -1   3  -2   10.22    0.22
  -1   3  -2   10.07    0.24
  -1   3  -2   10.10    0.23
   1  -3   2   10.07    0.23
   1  -3   2   10.07    0.23
   1  -3   2   10.08    0.25
   1  -3   2   10.54    0.24
   1  -3   2   10.13    0.24
   1  -3   2   10.34    0.23
   1  -3   2   10.15    0.24
  -1   4  -2    5.88    0.15
  -1   4  -2    5.42    0.15
  -1   4  -2    5.50    0.15
  -1   4  -2    5.88    0.15
  -1   4  -2    5.69    0.15
   1  -4   2    5.80    0.16
   1  -4   2    5.72    0.15
   1  -4   2    5.85    0.16
   1  -4   2    5.42    0.16
   1  -4   2    5.55    0.15
   1  -4   2    5.15    0.15
  -1   5  -2    0.84    0.05
  -1   5  -2    0.85    0.05
  -1   5  -2    0.80    0.06
  -1   5  -2    0.82    0.05
  -1   5  -2    0.79    0.05
   1  -5   2    0.82    0.05
   1  -5   2    0.92    0.06
   1  -5   2    0.90    0.05
   1  -5   2    0.84    0.05
  -1   6  -2    1.35    0.07
  -1   6  -2    1.20    0.07
  -1   6  -2    1.23    0.08
   1  -6   2    1.17    0.08
   1  -6   2    1.21    0.07
   1  -6   2    1.18    0.07
  -1   7  -2    0.09    0.04
  -1   7  -2    0.19    0.04
  -1   7  -2    0.13    0.03
   1  -7   2    0.10    0.03
   1  -7   2    0.17    0.04
   1  -7   2    0.11    0.04
  -1   8  -2    0.07    0.04
  -1   8  -2    0.09    0.03
  -1   8  -2    0.01    0.03
   1  -8   2    0.04    0.03
   1  -8   2    0.10    0.04
  -2  -8  -2    0.06    0.04
  -2  -8  -2    0.06    0.04
   2   8   2    0.05    0.05
   2   8   2    0.07    0.04
  -2  -7  -2    0.03    0.03
  -2  -7  -2   -0.01    0.03
   2   7   2    0.01    0.03
   2   7   2    0.03    0.03
  -2  -6  -2    0.54    0.06
  -2  -6  -2    0.51    0.06
  -2  -6  -2    0.54    0.06
   2   6   2    0.48    0.06
   2   6   2    0.45    0.05
  -2  -5  -2    2.73    0.11
  -2  -5  -2    2.93    0.08
  -2  -5  -2    3.01    0.11
  -2  -5  -2    2.90    0.11
   2   5   2    2.57    0.11
   2   5   2    3.06    0.11
   2   5   2    3.11    0.12
  -2  -4  -2    4.97    0.15
  -2  -4  -2    5.00    0.13
  -2  -4  -2    4.86    0.15
  -2  -4  -2    5.03    0.14
   2   4   2    4.97    0.12
   2   4   2    4.90    0.15
   2   4   2    4.79    0.15
  -2  -3  -2   17.55    0.38
  -2  -3  -2   18.02    0.40
  -2  -3  -2   18.09    0.40
  -2  -3  -2   16.72    0.40
  -2  -3  -2   17.66    0.40
  -2  -3  -2   17.50    0.39
   2   3   2   17.42    0.38
   2   3   2   17.76    0.41
   2   3   2   17.80    0.37
   2   3   2   17.76    0.40
   2   3   2   18.16    0.40
   2   3   2   17.90    0.40
  -2  -2  -2    1.25    0.05
  -2  -2  -2    1.00    0.04
  -2  -2  -2    1.07    0.04
  -2  -2  -2    1.15    0.05
  -2  -2  -2    1.13    0.04
  -2  -2  -2    1.24    0.05
   2   2   2    1.19    0.05
   2   2   2    1.17    0.03
   2   2   2    1.16    0.05
   2   2   2    1.21    0.04
   2   2   2    1.21    0.05
   2   2   2    1.19    0.05
   2   2   2    1.16    0.04
  -2  -1  -2    1.61    0.05
  -2  -1  -2    1.54    0.05
  -2  -1  -2    1.51    0.05
  -2  -1  -2    1.50    0.05
  -2  -1  -2    1.56    0.05
  -2  -1  -2    1.55    0.04
   2   1   2    1.55    0.04
   2   1   2    1.54    0.05
   2   1   2    1.52    0.06
   2   1   2    1.58    0.05
   2   1   2    1.48    0.04
   2   1   2    1.57    0.05
  -2   0  -2    1.58    0.04
  -2   0  -2    1.57    0.04
  -2   0  -2    1.56    0.05
  -2   0  -2    1.57    0.04
  -2   0  -2    1.58    0.04
  -2   0  -2    1.56    0.05
  -2   0  -2    1.62    0.04
  -2   0  -2    1.54    0.04
   2   0   2    1.58    0.06
   2   0   2    1.55    0.04
   2   0   2    1.52    0.04
   2   0   2    1.62    0.04
   2   0   2    1.54    0.05
  -2   1  -2    1.58    0.05
  -2   1  -2    1.58    0.04
  -2   1  -2    1.59    0.04
  -2   1  -2    1.55    0.04
  -2   1  -2    1.58    0.05
  -2   1  -2    1.48    0.06
  -2   1  -2    1.60    0.05
  -2   1  -2    1.58    0.05
  -2   1  -2    1.62    0.05
  -2   1  -2    1.59    0.05
  -2   1  -2    1.55    0.04
   2  -1   2    1.50    0.05
   2  -1   2    1.46    0.05
   2  -1   2    1.57    0.04
   2  -1   2    1.53    0.04
   2  -1   2    1.50    0.05
   2  -1   2    1.55    0.05
  -2   2  -2    1.22    0.05
  -2   2  -2    1.19    0.04
  -2   2  -2    1.16    0.05
  -2   2  -2    1.14    0.04
  -2   2  -2    1.19    0.04
  -2   2  -2    1.17    0.04
  -2   2  -2    1.18    0.05
  -2   2  -2    1.12    0.04
   2  -2   2    1.15    0.05
   2  -2   2    1.17    0.05
   2  -2   2    1.15    0.04
   2  -2   2    1.22    0.04
   2  -2   2    1.21    0.04
   2  -2   2    1.21    0.03
  -2   3  -2   16.99    0.38
  -2   3  -2   17.39    0.39
  -2   3  -2   17.81    0.38
  -2   3  -2   17.68    0.38
  -2   3  -2   17.58    0.38
  -2   3  -2   17.83    0.38
  -2   3  -2   18.22    0.39
   2  -3   2   17.75    0.38
   2  -3   2   17.43    0.39
   2  -3   2   17.82    0.38
   2  -3   2   17.46    0.38
   2  -3   2   17.76    0.40
   2  -3   2   17.50    0.40
  -2   4  -2    5.01    0.14
  -2   4  -2    5.02    0.13
  -2   4  -2    4.97    0.13
  -2   4  -2    4.98    0.14
  -2   4  -2    5.13    0.14
  -2   4  -2    5.16    0.12
   2  -4   2    4.78    0.15
   2  -4   2    4.90    0.13
   2  -4   2    5.24    0.15
   2  -4   2    5.02    0.14
   2  -4   2    4.94    0.14
  -2   5  -2    2.84    0.10
  -2   5  -2    2.97    0.10
  -2   5  -2    2.83    0.07
  -2   5  -2    2.81    0.10
  -2   5  -2    2.97    0.11
  -2   5  -2    2.93    0.10
   2  -5   2    3.01    0.11
   2  -5   2    2.99    0.10
   2  -5   2    2.95    0.12
   2  -5   2    3.04    0.10
   2  -5   2    2.84    0.10
  -2   6  -2    0.39    0.05
  -2   6  -2    0.32    0.04
  -2   6  -2    0.48    0.05
   2  -6   2    0.43    0.05
   2  -6   2    0.44    0.05
   2  -6   2    0.58    0.06
   2  -6   2    0.43    0.06
  -2   7  -2   -0.01    0.02
  -2   7  -2   -0.02    0.02
  -2   7  -2   -0.01    0.02
   2  -7   2   -0.04    0.03
   2  -7   2    0.00    0.02
  -2   8  -2    0.05    0.04
  -2   8  -2    0.07    0.03
  -2   8  -2    0.10    0.04
   2  -8   2    0.04    0.03
   2  -8   2    0.04    0.04
  -3  -8  -2    0.03    0.04
  -3  -8  -2   -0.01    0.03
   3   8   2   -0.06    0.03
   3   8   2   -0.02    0.04
  -3  -7  -2    1.02    0.10
  -3  -7  -2    0.92    0.07
   3   7   2    0.76    0.08
   3   7   2    0.86    0.09
  -3  -6  -2    0.08    0.03
  -3  -6  -2    0.11    0.03
  -3  -6  -2    0.06    0.03
   3   6   2    0.03    0.03
   3   6   2    0.01    0.03
  -3  -5  -2    0.26    0.02
  -3  -5  -2    0.25    0.04
  -3  -5  -2    0.21    0.04
  -3  -5  -2    0.24    0.03
   3   5   2    0.29    0.05
   3   5   2    0.26    0.04
  -3  -4  -2    0.47    0.04
  -3  -4  -2    0.52    0.04
  -3  -4  -2    0.52    0.05
   3   4   2    0.43    0.04
   3   4   2    0.55    0.05
   3   4   2    0.50    0.05
   3   4   2    0.47    0.04
   3   4   2    0.52    0.02
  -3  -3  -2    2.86    0.10
  -3  -3  -2    2.90    0.10
  -3  -3  -2    3.08    0.10
  -3  -3  -2    3.01    0.10
   3   3   2    2.98    0.08
   3   3   2    2.93    0.10
   3   3   2    3.12    0.10
   3   3   2    2.98    0.10
   3   3   2    2.85    0.09
   3   3   2    2.95    0.07
   3   3   2    3.03    0.11
  -3  -2  -2    5.50    0.15
  -3  -2  -2    5.48    0.15
  -3  -2  -2    5.57    0.14
  -3  -2  -2    5.40    0.15
  -3  -2  -2    5.73    0.13
   3   2   2    5.63    0.13
   3   2   2    5.49    0.15
   3   2   2    5.47    0.15
   3   2   2    5.40    0.14
   3   2   2    5.49    0.15
  -3  -1  -2   39.97    0.81
  -3  -1  -2   39.15    0.81
  -3  -1  -2   38.82    0.81
  -3  -1  -2   38.69    0.81
  -3  -1  -2   38.81    0.81
   3   1   2   40.55    0.81
   3   1   2   38.78    0.82
   3   1   2   38.42    0.83
   3   1   2   39.40    0.80
   3   1   2   38.83    0.82
   3   1   2   37.67    0.81
   3   1   2   37.55    0.81
  -3   0  -2   -0.07    0.00
  -3   0  -2   -0.08    0.00
  -3   0  -2   -0.08    0.01
  -3   0  -2   -0.07    0.01
  -3   0  -2   -0.07    0.01
  -3   0  -2   -0.07    0.01
  -3   0  -2   -0.08    0.00
  -3   0  -2   -0.07    0.01
   3   0   2   -0.08    0.01
   3   0   2   -0.07    0.00
   3   0   2   -0.07    0.01
   3   0   2   -0.07    0.01
   3   0   2   -0.06    0.01
   3   0   2   -0.07    0.00
  -3   1  -2   39.20    0.81
  -3   1  -2   39.01    0.80
  -3   1  -2   39.75    0.81
  -3   1  -2   38.74    0.80
  -3   1  -2   40.26    0.83
  -3   1  -2   38.76    0.80
  -3   1  -2   39.04    0.80
  -3   1  -2   37.86    0.82
  -3   1  -2   40.70    0.81
   3  -1   2   37.86    0.80
   3  -1   2   39.43    0.82
   3  -1   2   39.38    0.80
   3  -1   2   38.38    0.80
   3  -1   2   38.58    0.81
   3  -1   2   37.64    0.82
  -3   2  -2    5.60    0.15
  -3   2  -2    5.72    0.13
  -3   2  -2    5.40    0.13
  -3   2  -2    5.55    0.14
  -3   2  -2    5.64    0.13
  -3   2  -2    5.47    0.15
  -3   2  -2    5.54    0.14
  -3   2  -2    5.38    0.13
   3  -2   2    5.28    0.15
   3  -2   2    5.45    0.13
   3  -2   2    5.50    0.13
   3  -2   2    5.49    0.14
   3  -2   2    5.40    0.15
   3  -2   2    5.65    0.12
   3  -2   2    5.56    0.16
  -3   3  -2    2.90    0.09
  -3   3  -2    2.99    0.08
  -3   3  -2    2.86    0.09
  -3   3  -2    3.04    0.08
  -3   3  -2    3.03    0.09
  -3   3  -2    2.96    0.10
  -3   3  -2    3.04    0.08
  -3   3  -2    2.89    0.08
   3  -3   2    2.97    0.10
   3  -3   2    2.92    0.09
   3  -3   2    3.03    0.08
   3  -3   2    2.88    0.08
   3  -3   2    3.00    0.10
   3  -3   2    2.91    0.08
  -3   4  -2    0.52    0.04
  -3   4  -2    0.49    0.03
  -3   4  -2    0.52    0.04
  -3   4  -2    0.45    0.03
  -3   4  -2    0.47    0.03
  -3   4  -2    0.45    0.03
   3  -4   2    0.38    0.04
   3  -4   2    0.50    0.04
   3  -4   2    0.46    0.05
   3  -4   2    0.48    0.03
   3  -4   2    0.44    0.03
  -3   5  -2    0.26    0.03
  -3   5  -2    0.24    0.03
  -3   5  -2    0.33    0.02
  -3   5  -2    0.34    0.04
  -3   5  -2    0.26    0.04
  -3   5  -2    0.23    0.03
   3  -5   2    0.22    0.03
   3  -5   2    0.27    0.03
   3  -5   2    0.27    0.04
   3  -5   2    0.29    0.03
   3  -5   2    0.27    0.04
  -3   6  -2    0.04    0.02
  -3   6  -2    0.04    0.02
  -3   6  -2    0.07    0.03
   3  -6   2    0.03    0.03
   3  -6   2    0.03    0.02
   3  -6   2    0.04    0.02
   3  -6   2    0.07    0.03
  -3   7  -2    0.86    0.07
  -3   7  -2    0.86    0.07
  -3   7  -2    0.91    0.07
   3  -7   2    0.89    0.09
   3  -7   2    0.83    0.06
  -3   8  -2   -0.02    0.03
  -3   8  -2   -0.02    0.02
  -3   8  -2   -0.05    0.02
   3  -8   2    0.07    0.04
  -4  -8  -2    0.05    0.03
  -4  -8  -2    0.00    0.03
   4   8   2    0.11    0.05
   4   8   2    0.07    0.04
  -4  -7  -2    0.24    0.05
  -4  -7  -2    0.13    0.03
   4   7   2    0.16    0.05
   4   7   2    0.11    0.04
   4   7   2    0.23    0.05
  -4  -6  -2    0.10    0.03
  -4  -6  -2    0.10    0.03
  -4  -6  -2    0.13    0.04
   4   6   2    0.12    0.03
   4   6   2    0.05    0.03
   4   6   2    0.11    0.04
  -4  -5  -2    0.00    0.01
  -4  -5  -2    0.00    0.02
  -4  -5  -2    0.01    0.02
   4   5   2    0.00    0.02
   4   5   2    0.01    0.02
   4   5   2    0.00    0.03
  -4  -4  -2    9.47    0.24
  -4  -4  -2    8.45    0.24
  -4  -4  -2    9.01    0.22
  -4  -4  -2    8.05    0.24
   4   4   2    9.08    0.23
   4   4   2    9.04    0.24
   4   4   2    8.58    0.25
   4   4   2    8.99    0.20
   4   4   2    9.18    0.21
   4   4   2    8.90    0.24
  -4  -3  -2    8.80    0.22
  -4  -3  -2    8.95    0.22
  -4  -3  -2    8.84    0.23
  -4  -3  -2    9.18    0.23
   4   3   2    8.62    0.23
   4   3   2    8.91    0.23
   4   3   2    9.10    0.22
   4   3   2    8.24    0.23
  -4  -2  -2   34.05    0.74
  -4  -2  -2   33.61    0.74
  -4  -2  -2   33.72    0.74
  -4  -2  -2   35.17    0.74
  -4  -2  -2   34.64    0.74
  -4  -2  -2   34.90    0.73
  -4  -2  -2   34.19    0.71
   4   2   2   33.99    0.74
   4   2   2   33.61    0.71
   4   2   2   33.75    0.74
   4   2   2   33.54    0.73
   4   2   2   35.36    0.75
   4   2   2   35.17    0.75
  -4  -1  -2    1.48    0.06
  -4  -1  -2    1.42    0.06
  -4  -1  -2    1.41    0.06
  -4  -1  -2    1.45    0.06
  -4  -1  -2    1.40    0.04
  -4  -1  -2    1.36    0.05
   4   1   2    1.43    0.05
   4   1   2    1.41    0.07
   4   1   2    1.36    0.04
   4   1   2    1.40    0.06
   4   1   2    1.39    0.04
   4   1   2    1.42    0.06
   4   1   2    1.52    0.05
   4   1   2    1.42    0.06
  -4   0  -2   45.56    0.96
  -4   0  -2   49.32    0.98
  -4   0  -2   46.90    1.02
  -4   0  -2   46.34    0.96
  -4   0  -2   45.87    0.95
  -4   0  -2   45.54    0.96
  -4   0  -2   47.15    0.97
  -4   0  -2   46.70    0.97
  -4   0  -2   45.67    0.96
   4   0   2   46.12    0.96
   4   0   2   46.47    0.96
   4   0   2   46.13    0.99
   4   0   2   45.45    0.96
   4   0   2   45.63    0.98
  -4   1  -2    1.47    0.06
  -4   1  -2    1.37    0.05
  -4   1  -2    1.45    0.05
  -4   1  -2    1.45    0.05
  -4   1  -2    1.51    0.05
  -4   1  -2    1.46    0.05
  -4   1  -2    1.41    0.05
  -4   1  -2    1.37    0.05
   4  -1   2    1.43    0.04
   4  -1   2    1.34    0.05
   4  -1   2    1.41    0.04
   4  -1   2    1.41    0.04
   4  -1   2    1.39    0.05
   4  -1   2    1.39    0.06
  -4   2  -2   34.42    0.72
  -4   2  -2   35.12    0.74
  -4   2  -2   34.16    0.72
  -4   2  -2   33.42    0.75
  -4   2  -2   35.69    0.72
  -4   2  -2   35.06    0.76
  -4   2  -2   35.68    0.75
  -4   2  -2   34.44    0.72
  -4   2  -2   34.53    0.73
  -4   2  -2   35.85    0.73
   4  -2   2   35.46    0.72
   4  -2   2   34.19    0.72
   4  -2   2   34.06    0.74
   4  -2   2   34.60    0.75
   4  -2   2   32.85    0.74
   4  -2   2   33.87    0.74
   4  -2   2   34.92    0.72
  -4   3  -2    8.94    0.22
  -4   3  -2    9.00    0.21
  -4   3  -2    8.81    0.21
  -4   3  -2    8.82    0.23
  -4   3  -2    9.25    0.23
  -4   3  -2    8.94    0.21
  -4   3  -2    8.82    0.20
  -4   3  -2    8.89    0.21
   4  -3   2    8.72    0.21
   4  -3   2    8.72    0.23
   4  -3   2    8.93    0.20
   4  -3   2    8.84    0.23
   4  -3   2    8.96    0.21
  -4   4  -2    8.99    0.22
  -4   4  -2    8.85    0.21
  -4   4  -2    8.91    0.24
  -4   4  -2    8.68    0.21
  -4   4  -2    9.14    0.22
  -4   4  -2    8.82    0.21
   4  -4   2    9.03    0.22
   4  -4   2    8.78    0.21
   4  -4   2    8.97    0.24
   4  -4   2    9.08    0.24
  -4   5  -2    0.00    0.01
  -4   5  -2    0.00    0.01
  -4   5  -2    0.01    0.01
  -4   5  -2    0.03    0.02
  -4   5  -2    0.00    0.01
  -4   5  -2   -0.02    0.02
   4  -5   2    0.00    0.02
   4  -5   2    0.01    0.02
   4  -5   2   -0.01    0.02
   4  -5   2   -0.01    0.02
  -4   6  -2    0.10    0.03
  -4   6  -2    0.09    0.03
  -4   6  -2    0.06    0.03
   4  -6   2    0.11    0.03
   4  -6   2    0.11    0.03
   4  -6   2    0.14    0.04
  -4   7  -2    0.12    0.03
  -4   7  -2    0.10    0.03
  -4   7  -2    0.19    0.04
   4  -7   2    0.16    0.04
   4  -7   2    0.16    0.04
   4  -7   2    0.25    0.05
  -4   8  -2    0.08    0.04
  -4   8  -2    0.07    0.04
  -4   8  -2    0.04    0.03
   4  -8   2    0.06    0.04
  -5  -7  -2    1.63    0.09
  -5  -7  -2    1.52    0.10
   5   7   2    1.45    0.10
   5   7   2    1.61    0.12
  -5  -6  -2    0.04    0.02
  -5  -6  -2    0.06    0.04
  -5  -6  -2    0.02    0.03
   5   6   2    0.04    0.04
   5   6   2    0.04    0.03
   5   6   2    0.02    0.03
  -5  -5  -2    0.17    0.04
  -5  -5  -2    0.29    0.05
  -5  -5  -2    0.32    0.04
   5   5   2    0.28    0.05
   5   5   2    0.30    0.06
   5   5   2    0.24    0.04
  -5  -4  -2    1.65    0.09
  -5  -4  -2    1.65    0.08
  -5  -4  -2    1.70    0.09
   5   4   2    1.64    0.06
   5   4   2    1.60    0.08
   5   4   2    1.77    0.09
   5   4   2    1.69    0.09
   5   4   2    1.72    0.05
  -5  -3  -2    6.40    0.18
  -5  -3  -2    5.99    0.18
  -5  -3  -2    6.28    0.18
  -5  -3  -2    6.18    0.18
  -5  -3  -2    6.07    0.18
   5   3   2    5.99    0.19
   5   3   2    6.27    0.18
   5   3   2    6.22    0.18
  -5  -2  -2    1.27    0.06
  -5  -2  -2    1.29    0.06
  -5  -2  -2    1.18    0.06
  -5  -2  -2    1.30    0.06
   5   2   2    1.29    0.07
   5   2   2    1.29    0.04
   5   2   2    1.34    0.06
   5   2   2    1.37    0.06
   5   2   2    1.15    0.06
   5   2   2    1.28    0.04
  -5  -1  -2   48.82    0.99
  -5  -1  -2   47.08    1.02
  -5  -1  -2   48.78    1.04
  -5  -1  -2   49.14    1.00
  -5  -1  -2   47.51    1.02
  -5  -1  -2   48.32    1.02
  -5  -1  -2   47.93    1.02
   5   1   2   50.62    1.01
   5   1   2   49.87    1.02
   5   1   2   47.99    1.00
   5   1   2   48.53    1.03
   5   1   2   48.25    0.99
   5   1   2   47.47    1.03
   5   1   2   49.42    1.02
   5   1   2   48.27    1.04
  -5   0  -2   -0.01    0.01
  -5   0  -2   -0.01    0.00
  -5   0  -2    0.00    0.01
  -5   0  -2    0.00    0.01
  -5   0  -2   -0.01    0.01
  -5   0  -2   -0.01    0.01
  -5   0  -2    0.00    0.01
   5   0   2   -0.01    0.01
   5   0   2   -0.01    0.01
   5   0   2   -0.01    0.01
   5   0   2   -0.02    0.01
   5   0   2   -0.01    0.01
   5   0   2   -0.02    0.01
  -5   1  -2   49.49    1.01
  -5   1  -2   47.63    1.01
  -5   1  -2   49.67    1.00
  -5   1  -2   47.54    1.01
  -5   1  -2   47.70    1.00
  -5   1  -2   46.11    1.03
  -5   1  -2   48.61    1.00
   5  -1   2   49.12    0.99
   5  -1   2   47.93    1.01
   5  -1   2   48.75    1.00
   5  -1   2   48.60    1.00
   5  -1   2   47.39    1.01
   5  -1   2   49.10    1.00
   5  -1   2   48.18    1.03
  -5   2  -2    1.30    0.05
  -5   2  -2    1.37    0.05
  -5   2  -2    1.29    0.05
  -5   2  -2    1.33    0.05
  -5   2  -2    1.33    0.05
  -5   2  -2    1.31    0.05
  -5   2  -2    1.14    0.06
   5  -2   2    1.26    0.05
   5  -2   2    1.30    0.06
   5  -2   2    1.41    0.06
   5  -2   2    1.35    0.04
   5  -2   2    1.16    0.06
  -5   3  -2    6.20    0.15
  -5   3  -2    6.28    0.16
  -5   3  -2    6.31    0.16
  -5   3  -2    6.23    0.16
  -5   3  -2    6.28    0.18
  -5   3  -2    6.23    0.15
  -5   3  -2    6.23    0.18
   5  -3   2    6.22    0.18
   5  -3   2    6.27    0.16
   5  -3   2    6.21    0.16
   5  -3   2    6.17    0.15
   5  -3   2    6.01    0.18
  -5   4  -2    1.63    0.06
  -5   4  -2    1.66    0.06
  -5   4  -2    1.55    0.06
  -5   4  -2    1.74    0.07
  -5   4  -2    1.56    0.08
  -5   4  -2    1.63    0.06
   5  -4   2    1.65    0.06
   5  -4   2    1.62    0.06
   5  -4   2    1.68    0.06
   5  -4   2    1.76    0.08
   5  -4   2    1.64    0.08
  -5   5  -2    0.30    0.04
  -5   5  -2    0.22    0.03
  -5   5  -2    0.24    0.03
  -5   5  -2    0.24    0.04
   5  -5   2    0.34    0.05
   5  -5   2    0.29    0.03
   5  -5   2    0.34    0.05
   5  -5   2    0.23    0.03
  -5   6  -2    0.09    0.03
  -5   6  -2    0.05    0.03
  -5   6  -2    0.04    0.02
   5  -6   2    0.04    0.02
   5  -6   2    0.07    0.04
   5  -6   2    0.05    0.03
  -5   7  -2    1.55    0.09
  -5   7  -2    1.45    0.08
  -5   7  -2    1.54    0.09
   5  -7   2    1.49    0.10
   5  -7   2    1.50    0.11
  -6  -7  -2    0.33    0.06
  -6  -7  -2    0.39    0.05
   6   7   2    0.40    0.08
   6   7   2    0.50    0.07
  -6  -6  -2    0.55    0.05
  -6  -6  -2    0.54    0.07
  -6  -6  -2    0.63    0.08
   6   6   2    0.55    0.08
   6   6   2    0.59    0.07
  -6  -5  -2    6.38    0.21
  -6  -5  -2    6.74    0.21
  -6  -5  -2    6.37    0.17
   6   5   2    6.53    0.21
   6   5   2    5.72    0.22
   6   5   2    6.38    0.21
  -6  -4  -2    0.73    0.06
  -6  -4  -2    0.63    0.06
  -6  -4  -2    0.74    0.06
   6   4   2    0.78    0.06
   6   4   2    0.80    0.06
   6   4   2    0.60    0.04
   6   4   2    0.82    0.07
  -6  -3  -2    0.00    0.01
  -6  -3  -2    0.02    0.02
  -6  -3  -2    0.00    0.02
  -6  -3  -2    0.01    0.02
   6   3   2    0.00    0.02
   6   3   2    0.04    0.02
   6   3   2    0.00    0.02
  -6  -2  -2    2.95    0.10
  -6  -2  -2    2.82    0.11
  -6  -2  -2    2.97    0.11
  -6  -2  -2    2.88    0.10
   6   2   2    2.98    0.11
   6   2   2    2.81    0.07
   6   2   2    2.80    0.11
   6   2   2    2.86    0.08
   6   2   2    2.81    0.11
   6   2   2    2.85    0.11
  -6  -1  -2    0.31    0.03
  -6  -1  -2    0.34    0.02
  -6  -1  -2    0.38    0.03
  -6  -1  -2    0.38    0.04
  -6  -1  -2    0.35    0.04
   6   1   2    0.42    0.04
   6   1   2    0.42    0.04
   6   1   2    0.26    0.03
   6   1   2    0.34    0.02
   6   1   2    0.33    0.04
  -6   0  -2   10.58    0.26
  -6   0  -2   11.01    0.22
  -6   0  -2   10.84    0.26
  -6   0  -2   10.37    0.26
  -6   0  -2   10.80    0.24
  -6   0  -2   11.03    0.26
   6   0   2   10.57    0.26
   6   0   2   10.74    0.25
   6   0   2   10.88    0.25
   6   0   2   10.38    0.28
   6   0   2   10.68    0.27
   6   0   2   10.83    0.25
  -6   1  -2    0.33    0.03
  -6   1  -2    0.36    0.03
  -6   1  -2    0.37    0.03
  -6   1  -2    0.35    0.02
  -6   1  -2    0.38    0.05
  -6   1  -2    0.43    0.03
   6  -1   2    0.35    0.03
   6  -1   2    0.32    0.03
   6  -1   2    0.29    0.03
   6  -1   2    0.34    0.03
   6  -1   2    0.32    0.03
  -6   2  -2    2.94    0.09
  -6   2  -2    2.71    0.11
  -6   2  -2    2.82    0.09
  -6   2  -2    2.80    0.09
  -6   2  -2    2.91    0.09
  -6   2  -2    3.03    0.09
  -6   2  -2    2.85    0.09
   6  -2   2    2.91    0.08
   6  -2   2    2.83    0.10
   6  -2   2    2.71    0.10
   6  -2   2    2.96    0.09
   6  -2   2    2.86    0.11
  -6   3  -2    0.02    0.01
  -6   3  -2    0.01    0.01
  -6   3  -2    0.04    0.01
  -6   3  -2    0.02    0.02
  -6   3  -2    0.01    0.01
  -6   3  -2    0.02    0.01
  -6   3  -2    0.01    0.01
   6  -3   2    0.01    0.02
   6  -3   2    0.01    0.01
   6  -3   2    0.02    0.02
   6  -3   2    0.02    0.01
   6  -3   2    0.01    0.02
  -6   4  -2    0.65    0.04
  -6   4  -2    0.75    0.04
  -6   4  -2    0.73    0.05
  -6   4  -2    0.66    0.06
  -6   4  -2    0.71    0.04
   6  -4   2    0.67    0.05
   6  -4   2    0.63    0.06
   6  -4   2    0.70    0.04
   6  -4   2    0.79    0.04
  -6   5  -2    6.67    0.20
  -6   5  -2    6.17    0.18
  -6   5  -2    6.30    0.18
  -6   5  -2    6.20    0.17
   6  -5   2    6.54    0.21
   6  -5   2    6.64    0.17
   6  -5   2    6.32    0.21
  -6   6  -2    0.52    0.05
  -6   6  -2    0.51    0.05
  -6   6  -2    0.58    0.07
   6  -6   2    0.53    0.06
   6  -6   2    0.55    0.07
  -6   7  -2    0.44    0.05
  -6   7  -2    0.41    0.05
  -6   7  -2    0.39    0.06
   6  -7   2    0.45    0.07
   6  -7   2    0.36    0.06
  -7  -7  -2    0.48    0.08
   7   7   2    0.70    0.08
   7   7   2    0.74    0.10
  -7  -6  -2   -0.01    0.03
  -7  -6  -2   -0.01    0.03
  -7  -6  -2    0.02    0.03
   7   6   2    0.07    0.04
   7   6   2    0.04    0.03
  -7  -5  -2    0.41    0.04
  -7  -5  -2    0.52    0.07
  -7  -5  -2    0.43    0.06
   7   5   2    0.40    0.07
   7   5   2    0.38    0.06
  -7  -4  -2    1.49    0.09
  -7  -4  -2    1.58    0.06
  -7  -4  -2    1.65    0.10
   7   4   2    1.56    0.09
   7   4   2    1.71    0.10
   7   4   2    1.60    0.10
  -7  -3  -2    0.92    0.07
  -7  -3  -2    0.99    0.06
  -7  -3  -2    0.93    0.07
   7   3   2    0.93    0.07
   7   3   2    0.94    0.07
   7   3   2    0.97    0.05
   7   3   2    0.81    0.06
   7   3   2    0.90    0.07
   7   3   2    0.97    0.04
  -7  -2  -2    2.08    0.09
  -7  -2  -2    2.10    0.09
  -7  -2  -2    2.21    0.09
  -7  -2  -2    2.14    0.09
   7   2   2    1.97    0.09
   7   2   2    2.13    0.10
   7   2   2    2.28    0.09
   7   2   2    2.10    0.07
   7   2   2    2.12    0.06
   7   2   2    2.16    0.10
  -7  -1  -2    4.83    0.11
  -7  -1  -2    4.83    0.15
  -7  -1  -2    4.81    0.15
  -7  -1  -2    4.73    0.15
  -7  -1  -2    4.82    0.15
   7   1   2    5.13    0.15
   7   1   2    4.67    0.15
   7   1   2    4.84    0.16
   7   1   2    4.90    0.16
   7   1   2    4.80    0.13
  -7   0  -2    0.00    0.01
  -7   0  -2    0.00    0.01
  -7   0  -2    0.00    0.01
  -7   0  -2   -0.02    0.01
  -7   0  -2   -0.02    0.01
  -7   0  -2   -0.01    0.02
   7   0   2    0.00    0.01
   7   0   2    0.01    0.01
   7   0   2   -0.02    0.02
   7   0   2   -0.01    0.02
   7   0   2    0.01    0.01
  -7   1  -2    4.99    0.16
  -7   1  -2    4.81    0.14
  -7   1  -2    4.72    0.14
  -7   1  -2    4.93    0.14
  -7   1  -2    5.04    0.11
  -7   1  -2    4.98    0.12
  -7   1  -2    5.04    0.14
   7  -1   2    4.73    0.13
   7  -1   2    5.13    0.16
   7  -1   2    4.66    0.13
   7  -1   2    4.98    0.14
  -7   2  -2    2.16    0.08
  -7   2  -2    2.20    0.07
  -7   2  -2    2.22    0.08
  -7   2  -2    2.11    0.06
  -7   2  -2    2.29    0.08
  -7   2  -2    2.18    0.08
  -7   2  -2    2.22    0.10
   7  -2   2    2.18    0.07
   7  -2   2    2.22    0.09
   7  -2   2    2.23    0.06
   7  -2   2    2.16    0.09
   7  -2   2    2.17    0.09
  -7   3  -2    0.93    0.05
  -7   3  -2    1.06    0.05
  -7   3  -2    1.02    0.05
  -7   3  -2    1.04    0.05
  -7   3  -2    0.97    0.05
  -7   3  -2    1.02    0.07
   7  -3   2    1.04    0.04
   7  -3   2    0.94    0.06
   7  -3   2    0.96    0.06
   7  -3   2    1.14    0.07
   7  -3   2    0.95    0.04
  -7   4  -2    1.53    0.07
  -7   4  -2    1.75    0.10
  -7   4  -2    1.63    0.07
  -7   4  -2    1.69    0.07
   7  -4   2    1.72    0.09
   7  -4   2    1.65    0.09
   7  -4   2    1.63    0.06
  -7   5  -2    0.42    0.04
  -7   5  -2    0.38    0.05
  -7   5  -2    0.40    0.04
   7  -5   2    0.35    0.05
   7  -5   2    0.46    0.06
  -7   6  -2    0.02    0.03
  -7   6  -2    0.01    0.02
  -7   6  -2    0.04    0.02
   7  -6   2    0.02    0.03
   7  -6   2    0.02    0.03
  -7   7  -2    0.58    0.07
  -7   7  -2    0.70    0.06
  -7   7  -2    0.73    0.06
   7  -7   2    0.63    0.08
   7  -7   2    0.70    0.08
  -8  -6  -2    0.26    0.06
  -8  -6  -2    0.08    0.04
   8   6   2    0.07    0.04
   8   6   2    0.20    0.06
  -8  -5  -2    3.41    0.16
  -8  -5  -2    3.75    0.16
   8   5   2    3.40    0.15
   8   5   2    3.66    0.17
  -8  -4  -2    1.68    0.10
  -8  -4  -2    1.82    0.06
  -8  -4  -2    1.84    0.10
   8   4   2    1.79    0.06
   8   4   2    1.81    0.10
   8   4   2    1.93    0.11
  -8  -3  -2    0.81    0.07
  -8  -3  -2    0.79    0.07
  -8  -3  -2    0.79    0.03
   8   3   2    0.85    0.07
   8   3   2    0.72    0.04
   8   3   2    0.79    0.03
   8   3   2    0.78    0.08
   8   3   2    0.70    0.07
   8   3   2    0.65    0.07
  -8  -2  -2    0.08    0.03
  -8  -2  -2    0.04    0.02
  -8  -2  -2    0.06    0.03
  -8  -2  -2    0.07    0.03
   8   2   2    0.05    0.02
   8   2   2    0.07    0.03
   8   2   2    0.06    0.03
   8   2   2    0.06    0.03
   8   2   2    0.07    0.03
  -8  -1  -2    0.05    0.02
  -8  -1  -2    0.09    0.03
  -8  -1  -2    0.11    0.03
  -8  -1  -2    0.04    0.02
   8   1   2    0.09    0.03
   8   1   2    0.08    0.02
   8   1   2    0.08    0.02
   8   1   2    0.03    0.02
   8   1   2    0.07    0.03
  -8   0  -2    0.43    0.02
  -8   0  -2    0.35    0.04
  -8   0  -2    0.38    0.04
  -8   0  -2    0.39    0.04
  -8   0  -2    0.38    0.05
  -8   0  -2    0.43    0.04
   8   0   2    0.38    0.04
   8   0   2    0.44    0.05
   8   0   2    0.42    0.03
   8   0   2    0.41    0.04
  -8   1  -2    0.08    0.01
  -8   1  -2    0.07    0.01
  -8   1  -2    0.08    0.02
  -8   1  -2    0.07    0.03
  -8   1  -2    0.08    0.02
  -8   1  -2    0.09    0.02
  -8   1  -2    0.05    0.02
   8  -1   2    0.02    0.02
   8  -1   2    0.07    0.02
   8  -1   2    0.07    0.02
   8  -1   2    0.08    0.02
   8  -1   2    0.05    0.03
  -8   2  -2    0.05    0.02
  -8   2  -2    0.06    0.02
  -8   2  -2    0.08    0.02
  -8   2  -2    0.05    0.01
  -8   2  -2    0.05    0.03
  -8   2  -2    0.08    0.02
   8  -2   2    0.10    0.03
   8  -2   2    0.06    0.01
   8  -2   2    0.04    0.01
   8  -2   2    0.08    0.02
   8  -2   2    0.10    0.03
  -8   3  -2    0.79    0.05
  -8   3  -2    0.74    0.05
  -8   3  -2    0.80    0.05
  -8   3  -2    0.79    0.05
  -8   3  -2    0.85    0.07
   8  -3   2    0.84    0.07
   8  -3   2    0.83    0.06
   8  -3   2    0.75    0.06
   8  -3   2    0.75    0.04
  -8   4  -2    1.74    0.08
  -8   4  -2    1.76    0.07
  -8   4  -2    1.70    0.07
  -8   4  -2    1.68    0.10
   8  -4   2    1.84    0.10
   8  -4   2    1.75    0.09
  -8   5  -2    3.29    0.14
  -8   5  -2    3.31    0.11
  -8   5  -2    3.39    0.11
   8  -5   2    3.35    0.14
   8  -5   2    3.33    0.14
  -8   6  -2    0.08    0.04
  -8   6  -2    0.12    0.03
  -8   6  -2    0.16    0.03
   8  -6   2    0.12    0.05
   8  -6   2    0.10    0.04
  -9  -6  -2    0.85    0.09
  -9  -6  -2    1.08    0.11
   9   6   2    0.89    0.11
   9   6   2    1.13    0.09
  -9  -5  -2    1.93    0.12
  -9  -5  -2    1.69    0.11
   9   5   2    1.82    0.11
   9   5   2    1.84    0.12
  -9  -4  -2    2.42    0.13
  -9  -4  -2    2.68    0.13
   9   4   2    2.65    0.14
   9   4   2    2.75    0.13
   9   4   2    2.85    0.13
  -9  -3  -2    0.34    0.06
  -9  -3  -2    0.29    0.05
   9   3   2    0.33    0.03
   9   3   2    0.31    0.05
   9   3   2    0.39    0.06
   9   3   2    0.34    0.06
  -9  -2  -2   10.97    0.30
  -9  -2  -2   10.61    0.29
   9   2   2   10.54    0.30
   9   2   2   10.83    0.26
   9   2   2   10.58    0.30
   9   2   2   10.80    0.31
  -9  -1  -2    0.27    0.04
  -9  -1  -2    0.29    0.04
  -9  -1  -2    0.29    0.04
  -9  -1  -2    0.30    0.04
   9   1   2    0.35    0.05
   9   1   2    0.20    0.05
   9   1   2    0.21    0.03
   9   1   2    0.20    0.04
   9   1   2    0.32    0.04
  -9   0  -2   -0.01    0.02
  -9   0  -2    0.01    0.03
  -9   0  -2   -0.02    0.02
  -9   0  -2   -0.02    0.01
  -9   0  -2    0.03    0.02
   9   0   2   -0.01    0.02
   9   0   2   -0.01    0.02
   9   0   2   -0.02    0.02
  -9   1  -2    0.25    0.02
  -9   1  -2    0.27    0.04
  -9   1  -2    0.23    0.05
  -9   1  -2    0.28    0.04
  -9   1  -2    0.24    0.01
  -9   1  -2    0.25    0.04
  -9   1  -2    0.29    0.04
   9  -1   2    0.30    0.04
   9  -1   2    0.26    0.05
   9  -1   2    0.23    0.03
  -9   2  -2   10.78    0.27
  -9   2  -2   11.33    0.28
  -9   2  -2   11.10    0.27
  -9   2  -2   11.02    0.31
  -9   2  -2   10.94    0.28
   9  -2   2   11.34    0.31
   9  -2   2   11.05    0.28
   9  -2   2   10.65    0.26
   9  -2   2   10.89    0.29
  -9   3  -2    0.33    0.06
  -9   3  -2    0.28    0.04
  -9   3  -2    0.36    0.04
  -9   3  -2    0.42    0.05
   9  -3   2    0.30    0.05
   9  -3   2    0.38    0.06
   9  -3   2    0.30    0.05
  -9   4  -2    2.71    0.13
  -9   4  -2    2.62    0.10
  -9   4  -2    2.58    0.09
   9  -4   2    2.70    0.12
   9  -4   2    2.78    0.12
  -9   5  -2    1.83    0.08
  -9   5  -2    1.71    0.08
  -9   5  -2    1.91    0.11
   9  -5   2    1.72    0.11
   9  -5   2    2.02    0.11
  -9   6  -2    1.03    0.07
  -9   6  -2    1.04    0.09
  -9   6  -2    0.97    0.06
   9  -6   2    0.91    0.09
   9  -6   2    0.83    0.09
 -10  -5  -2    1.35    0.11
 -10  -5  -2    1.42    0.11
  10   5   2    1.63    0.11
  10   5   2    1.35    0.12
  10   5   2    1.51    0.11
 -10  -4  -2    1.08    0.09
 -10  -4  -2    1.18    0.09
  10   4   2    1.31    0.10
  10   4   2    1.07    0.09
  10   4   2    1.08    0.11
 -10  -3  -2    2.16    0.12
 -10  -3  -2    2.32    0.12
  10   3   2    2.31    0.12
  10   3   2    2.41    0.12
  10   3   2    2.18    0.08
 -10  -2  -2    0.66    0.07
 -10  -2  -2    0.67    0.07
  10   2   2    0.61    0.04
  10   2   2    0.72    0.08
  10   2   2    0.56    0.07
  10   2   2    0.57    0.07
 -10  -1  -2    2.99    0.13
 -10  -1  -2    3.19    0.14
 -10  -1  -2    2.92    0.12
  10   1   2    3.17    0.14
  10   1   2    3.23    0.14
  10   1   2    3.16    0.11
  10   1   2    3.01    0.13
 -10   0  -2    4.92    0.18
 -10   0  -2    4.59    0.16
 -10   0  -2    4.52    0.15
  10   0   2    4.68    0.17
  10   0   2    4.75    0.16
  10   0   2    4.94    0.15
 -10   1  -2    3.03    0.15
 -10   1  -2    2.97    0.14
 -10   1  -2    2.84    0.11
 -10   1  -2    3.05    0.11
  10  -1   2    3.08    0.14
  10  -1   2    3.09    0.12
 -10   2  -2    0.60    0.05
 -10   2  -2    0.68    0.08
 -10   2  -2    0.70    0.05
  10  -2   2    0.64    0.07
  10  -2   2    0.54    0.06
  10  -2   2    0.62    0.05
 -10   3  -2    2.42    0.13
 -10   3  -2    2.30    0.09
 -10   3  -2    2.13    0.09
  10  -3   2    2.18    0.10
  10  -3   2    2.13    0.11
  10  -3   2    2.27    0.11
 -10   4  -2    1.11    0.06
 -10   4  -2    1.09    0.06
 -10   4  -2    1.12    0.09
  10  -4   2    1.17    0.09
  10  -4   2    1.08    0.08
 -10   5  -2    1.38    0.07
 -10   5  -2    1.40    0.10
 -10   5  -2    1.47    0.08
  10  -5   2    1.29    0.10
  10  -5   2    1.33    0.10
 -11  -4  -2   -0.01    0.03
 -11  -4  -2    0.06    0.04
  11   4   2   -0.01    0.03
  11   4   2    0.00    0.03
 -11  -3  -2    1.26    0.10
 -11  -3  -2    1.25    0.09
  11   3   2    1.33    0.15
  11   3   2    1.26    0.10
  11   3   2    1.15    0.09
 -11  -2  -2    0.59    0.07
 -11  -2  -2    0.42    0.06
  11   2   2    0.56    0.07
  11   2   2    0.42    0.07
  11   2   2    0.51    0.05
 -11  -1  -2    1.44    0.09
 -11  -1  -2    1.45    0.09
 -11  -1  -2    1.39    0.10
  11   1   2    1.37    0.07
  11   1   2    1.47    0.10
 -11   0  -2    0.00    0.03
 -11   0  -2    0.00    0.02
 -11   0  -2   -0.01    0.02
  11   0   2    0.00    0.03
  11   0   2    0.00    0.02
 -11   1  -2    1.40    0.10
 -11   1  -2    1.45    0.08
 -11   1  -2    1.35    0.08
  11  -1   2    1.34    0.09
  11  -1   2    1.29    0.08
 -11   2  -2    0.47    0.05
 -11   2  -2    0.43    0.06
 -11   2  -2    0.45    0.05
  11  -2   2    0.49    0.06
  11  -2   2    0.35    0.06
 -11   3  -2    1.13    0.06
 -11   3  -2    1.38    0.10
 -11   3  -2    1.14    0.07
  11  -3   2    1.17    0.09
  11  -3   2    1.26    0.09
 -11   4  -2    0.01    0.04
 -11   4  -2   -0.01    0.02
 -11   4  -2    0.01    0.02
  11  -4   2    0.00    0.03
  11  -4   2    0.03    0.03
 -12  -3  -2    0.08    0.04
 -12  -3  -2    0.09    0.04
  12   3   2    0.14    0.05
  12   3   2    0.11    0.04
 -12  -2  -2    0.40    0.06
 -12  -2  -2    0.36    0.06
 -12  -2  -2    0.45    0.07
  12   2   2    0.50    0.07
 -12  -1  -2    1.23    0.10
 -12  -1  -2    1.10    0.09
 -12  -1  -2    1.33    0.09
  12   1   2    1.16    0.09
  12   1   2    1.32    0.07
 -12   0  -2    0.04    0.03
 -12   0  -2    0.03    0.03
 -12   0  -2   -0.01    0.02
  12   0   2    0.04    0.03
  12   0   2    0.06    0.04
 -12   1  -2    1.16    0.07
 -12   1  -2    1.14    0.10
 -12   1  -2    1.13    0.08
  12  -1   2    1.05    0.07
  12  -1   2    1.15    0.09
 -12   2  -2    0.39    0.05
 -12   2  -2    0.43    0.05
 -12   2  -2    0.41    0.07
  12  -2   2    0.37    0.06
  12  -2   2    0.48    0.06
 -12   3  -2    0.09    0.03
 -12   3  -2    0.08    0.03
 -12   3  -2    0.05    0.04
  12  -3   2    0.07    0.03
  12  -3   2    0.08    0.04
 -13  -2  -2    2.38    0.13
 -13  -2  -2    2.43    0.14
 -13  -2  -2    2.10    0.13
  13   2   2    2.32    0.13
 -13  -1  -2   -0.01    0.03
 -13  -1  -2    0.09    0.04
 -13  -1  -2    0.06    0.04
  13   1   2    0.02    0.02
  13   1   2    0.02    0.03
 -13   0  -2    0.04    0.03
 -13   0  -2    0.03    0.04
 -13   0  -2   -0.01    0.03
  13   0   2    0.00    0.03
  13   0   2    0.01    0.02
 -13   1  -2    0.09    0.03
 -13   1  -2    0.06    0.03
 -13   1  -2    0.04    0.04
  13  -1   2    0.07    0.03
  13  -1   2    0.12    0.05
 -13   2  -2    2.50    0.15
 -13   2  -2    2.28    0.10
 -13   2  -2    2.18    0.11
  13  -2   2    2.51    0.12
  13  -2   2    2.28    0.13
  14  -2  -3    0.06    0.04
  14  -2  -3    0.00    0.03
 -14   2   3   -0.02    0.03
 -14   2   3    0.02    0.03
 -14   2   3    0.02    0.03
  14  -1  -3    0.00    0.03
  14  -1  -3    0.00    0.03
 -14   1   3    0.03    0.03
 -14   1   3   -0.08    0.03
 -14   1   3    0.06    0.04
  14   0  -3    0.05    0.03
  14   0  -3    0.00    0.03
 -14   0   3    0.08    0.04
 -14   0   3    0.04    0.04
 -14   0   3    0.04    0.03
  14   1  -3    0.03    0.03
  14   1  -3    0.03    0.03
 -14  -1   3   -0.01    0.03
 -14  -1   3    0.06    0.04
 -14  -1   3    0.07    0.04
  14   2  -3    0.02    0.04
  14   2  -3    0.03    0.03
 -14  -2   3    0.05    0.04
 -14  -2   3    0.07    0.04
 -14  -2   3    0.02    0.04
 -13   4   3    0.09    0.04
  13  -3  -3    2.11    0.11
  13  -3  -3    1.94    0.11
 -13   3   3    1.79    0.10
 -13   3   3    1.92    0.11
 -13   3   3    2.01    0.12
  13  -2  -3    0.54    0.07
  13  -2  -3    0.43    0.06
 -13   2   3    0.60    0.07
 -13   2   3    0.50    0.06
 -13   2   3    0.62    0.08
  13  -1  -3    0.64    0.07
  13  -1  -3    0.92    0.07
 -13   1   3    0.79    0.08
 -13   1   3    0.91    0.09
 -13   1   3    0.91    0.08
  13   0  -3    3.38    0.15
  13   0  -3    3.50    0.13
  13   0  -3    3.17    0.15
 -13   0   3    3.49    0.15
 -13   0   3    3.37    0.15
 -13   0   3    3.25    0.15
  13   1  -3    0.89    0.09
  13   1  -3    0.75    0.06
  13   1  -3    0.83    0.09
 -13  -1   3    0.74    0.08
 -13  -1   3    0.86    0.09
 -13  -1   3    0.68    0.08
  13   2  -3    0.45    0.07
  13   2  -3    0.55    0.07
  13   2  -3    0.54    0.06
 -13  -2   3    0.61    0.08
 -13  -2   3    0.63    0.08
 -13  -2   3    0.52    0.08
  13   3  -3    1.77    0.12
  13   3  -3    1.92    0.12
 -13  -3   3    1.91    0.11
 -13  -3   3    1.97    0.13
 -13  -3   3    1.87    0.13
  13   4  -3    0.10    0.05
 -13  -4   3    0.14    0.05
 -13  -4   3    0.04    0.05
  12  -4  -3    0.05    0.03
 -12   4   3    0.04    0.03
 -12   4   3    0.00    0.04
 -12   4   3   -0.06    0.02
  12  -3  -3    2.07    0.11
  12  -3  -3    2.11    0.11
 -12   3   3    2.01    0.11
 -12   3   3    1.95    0.10
 -12   3   3    2.01    0.12
  12  -2  -3    0.01    0.03
  12  -2  -3    0.01    0.04
  12  -2  -3    0.03    0.03
 -12   2   3    0.05    0.03
 -12   2   3   -0.04    0.03
 -12   2   3    0.05    0.04
  12  -1  -3    0.00    0.02
  12  -1  -3    0.03    0.03
  12  -1  -3    0.04    0.03
 -12   1   3   -0.03    0.03
 -12   1   3    0.00    0.03
 -12   1   3    0.01    0.03
  12   0  -3   -0.02    0.02
  12   0  -3   -0.01    0.03
  12   0  -3    0.03    0.03
 -12   0   3    0.00    0.03
 -12   0   3   -0.03    0.03
 -12   0   3    0.01    0.03
  12   1  -3   -0.01    0.03
  12   1  -3    0.00    0.02
  12   1  -3    0.02    0.03
 -12  -1   3   -0.06    0.03
 -12  -1   3    0.00    0.03
 -12  -1   3    0.00    0.03
  12   2  -3    0.00    0.03
  12   2  -3    0.02    0.04
 -12  -2   3    0.04    0.03
 -12  -2   3    0.04    0.03
 -12  -2   3   -0.01    0.03
  12   3  -3    2.01    0.12
  12   3  -3    2.00    0.13
 -12  -3   3    2.19    0.13
 -12  -3   3    2.13    0.13
 -12  -3   3    1.82    0.11
  12   4  -3    0.05    0.04
  12   4  -3    0.04    0.05
 -12  -4   3    0.03    0.04
 -12  -4   3   -0.02    0.03
 -12  -4   3   -0.05    0.03
  11  -5  -3    0.43    0.06
  11  -5  -3    0.38    0.06
 -11   5   3    0.43    0.06
 -11   5   3    0.35    0.05
 -11   5   3    0.31    0.06
  11  -4  -3    0.49    0.06
  11  -4  -3    0.59    0.06
 -11   4   3    0.51    0.06
 -11   4   3    0.48    0.07
 -11   4   3    0.64    0.06
  11  -3  -3    8.74    0.23
  11  -3  -3    8.29    0.24
  11  -3  -3    8.58    0.25
  11  -3  -3    8.58    0.25
 -11   3   3    8.28    0.26
 -11   3   3    8.38    0.24
 -11   3   3    8.57    0.25
  11  -2  -3    3.17    0.12
  11  -2  -3    2.90    0.10
  11  -2  -3    3.10    0.12
  11  -2  -3    3.10    0.13
 -11   2   3    3.17    0.14
 -11   2   3    3.20    0.13
 -11   2   3    3.41    0.13
  11  -1  -3    7.00    0.17
  11  -1  -3    6.82    0.21
  11  -1  -3    6.92    0.22
  11  -1  -3    6.88    0.20
 -11   1   3    7.07    0.22
 -11   1   3    6.61    0.22
 -11   1   3    6.91    0.21
  11   0  -3    4.90    0.17
  11   0  -3    4.79    0.17
  11   0  -3    5.06    0.16
 -11   0   3    4.87    0.17
 -11   0   3    4.74    0.17
 -11   0   3    4.75    0.17
  11   1  -3    6.87    0.22
  11   1  -3    7.51    0.23
 -11  -1   3    6.95    0.23
 -11  -1   3    7.09    0.23
 -11  -1   3    6.82    0.22
  11   2  -3    3.17    0.15
  11   2  -3    3.34    0.14
 -11  -2   3    3.20    0.15
 -11  -2   3    3.29    0.14
 -11  -2   3    3.27    0.15
  11   3  -3    8.41    0.28
  11   3  -3    8.62    0.27
 -11  -3   3    8.72    0.28
 -11  -3   3    8.72    0.26
 -11  -3   3    8.50    0.28
  11   4  -3    0.57    0.07
  11   4  -3    0.53    0.08
 -11  -4   3    0.60    0.07
 -11  -4   3    0.54    0.08
 -11  -4   3    0.53    0.07
  11   5  -3    0.30    0.07
 -11  -5   3    0.32    0.07
  10  -6  -3    1.20    0.09
  10  -6  -3    1.01    0.09
 -10   6   3    1.11    0.10
 -10   6   3    1.05    0.08
 -10   6   3    1.09    0.08
  10  -5  -3    0.03    0.03
  10  -5  -3    0.02    0.03
 -10   5   3    0.02    0.04
 -10   5   3    0.04    0.03
 -10   5   3    0.06    0.03
  10  -4  -3    0.39    0.05
  10  -4  -3    0.39    0.05
  10  -4  -3    0.52    0.06
 -10   4   3    0.40    0.05
 -10   4   3    0.32    0.05
 -10   4   3    0.30    0.05
  10  -3  -3    3.45    0.12
  10  -3  -3    3.54    0.12
  10  -3  -3    3.37    0.14
  10  -3  -3    3.39    0.13
 -10   3   3    3.62    0.13
 -10   3   3    3.46    0.15
 -10   3   3    3.91    0.14
  10  -2  -3    3.39    0.12
  10  -2  -3    3.28    0.12
  10  -2  -3    2.98    0.10
  10  -2  -3    3.28    0.13
 -10   2   3    3.27    0.13
 -10   2   3    3.13    0.12
 -10   2   3    3.34    0.13
 -10   2   3    3.50    0.16
  10  -1  -3    1.13    0.06
  10  -1  -3    1.07    0.06
  10  -1  -3    1.15    0.07
  10  -1  -3    1.19    0.07
  10  -1  -3    1.09    0.04
 -10   1   3    1.04    0.07
 -10   1   3    1.11    0.08
 -10   1   3    1.23    0.08
 -10   1   3    1.06    0.04
 -10   1   3    1.15    0.08
 -10   1   3    1.32    0.09
  10   0  -3   -0.01    0.02
  10   0  -3    0.01    0.02
  10   0  -3   -0.03    0.02
 -10   0   3   -0.01    0.02
 -10   0   3    0.04    0.03
 -10   0   3    0.02    0.02
 -10   0   3    0.02    0.02
  10   1  -3    1.19    0.08
  10   1  -3    1.03    0.07
  10   1  -3    1.09    0.07
 -10  -1   3    1.09    0.08
 -10  -1   3    1.10    0.08
 -10  -1   3    1.12    0.07
 -10  -1   3    1.06    0.08
  10   2  -3    3.39    0.15
  10   2  -3    3.18    0.14
  10   2  -3    3.09    0.13
 -10  -2   3    3.32    0.13
 -10  -2   3    3.46    0.14
 -10  -2   3    3.25    0.14
  10   3  -3    3.51    0.16
  10   3  -3    3.45    0.11
  10   3  -3    3.57    0.14
  10   3  -3    3.53    0.15
 -10  -3   3    3.50    0.13
 -10  -3   3    3.47    0.15
 -10  -3   3    3.41    0.15
  10   4  -3    0.27    0.06
  10   4  -3    0.34    0.04
 -10  -4   3    0.33    0.06
 -10  -4   3    0.44    0.07
 -10  -5   3    0.04    0.04
 -10  -5   3    0.13    0.05
  10   6  -3    1.03    0.12
 -10  -6   3    1.09    0.11
   9  -6  -3    0.05    0.03
   9  -6  -3    0.10    0.04
  -9   6   3    0.09    0.05
  -9   6   3    0.09    0.03
  -9   6   3    0.09    0.03
   9  -5  -3   -0.02    0.02
   9  -5  -3    0.03    0.03
  -9   5   3    0.00    0.03
  -9   5   3   -0.01    0.02
  -9   5   3    0.00    0.02
   9  -4  -3    2.64    0.10
   9  -4  -3    2.56    0.10
   9  -4  -3    2.51    0.11
  -9   4   3    2.51    0.11
  -9   4   3    2.74    0.11
  -9   4   3    2.41    0.12
   9  -3  -3    2.11    0.10
   9  -3  -3    2.01    0.08
   9  -3  -3    2.12    0.08
   9  -3  -3    1.88    0.09
   9  -3  -3    2.02    0.09
  -9   3   3    2.21    0.11
  -9   3   3    2.03    0.09
  -9   3   3    2.03    0.10
  -9   3   3    2.15    0.10
  -9   3   3    2.37    0.12
   9  -2  -3   11.32    0.29
   9  -2  -3   11.24    0.28
   9  -2  -3   10.99    0.29
   9  -2  -3   11.42    0.26
   9  -2  -3   11.11    0.28
  -9   2   3   11.16    0.24
  -9   2   3   11.47    0.30
  -9   2   3   10.64    0.29
  -9   2   3   10.64    0.29
  -9   2   3   11.11    0.30
  -9   2   3   11.12    0.30
   9  -1  -3    0.87    0.06
   9  -1  -3    1.03    0.06
   9  -1  -3    0.75    0.06
   9  -1  -3    0.91    0.04
   9  -1  -3    0.98    0.06
  -9   1   3    0.88    0.06
  -9   1   3    0.89    0.06
  -9   1   3    1.03    0.07
  -9   1   3    0.88    0.04
  -9   1   3    0.90    0.06
  -9   1   3    0.90    0.06
   9   0  -3    0.36    0.05
   9   0  -3    0.28    0.04
   9   0  -3    0.33    0.04
  -9   0   3    0.28    0.05
  -9   0   3    0.24    0.04
  -9   0   3    0.33    0.05
  -9   0   3    0.32    0.04
  -9   0   3    0.31    0.05
   9   1  -3    0.94    0.07
   9   1  -3    0.99    0.06
   9   1  -3    1.02    0.07
  -9  -1   3    0.86    0.06
  -9  -1   3    0.85    0.07
  -9  -1   3    1.01    0.07
  -9  -1   3    0.82    0.07
   9   2  -3   10.83    0.23
   9   2  -3   10.98    0.30
   9   2  -3   11.23    0.29
   9   2  -3   11.17    0.31
  -9  -2   3   10.71    0.27
  -9  -2   3   10.72    0.30
  -9  -2   3   10.81    0.28
  -9  -2   3   10.56    0.30
  -9  -2   3   10.92    0.30
   9   3  -3    2.04    0.07
   9   3  -3    2.21    0.12
   9   3  -3    2.30    0.11
  -9  -3   3    2.15    0.11
  -9  -3   3    2.15    0.08
  -9  -3   3    2.20    0.11
   9   4  -3    2.61    0.10
  -9  -4   3    2.59    0.13
  -9  -4   3    2.61    0.13
   9   5  -3   -0.05    0.03
   9   5  -3    0.00    0.04
  -9  -5   3    0.02    0.03
  -9  -5   3   -0.02    0.03
   9   6  -3    0.06    0.04
  -9  -6   3    0.05    0.04
   8  -7  -3    0.02    0.03
   8  -7  -3   -0.02    0.03
  -8   7   3    0.00    0.03
  -8   7   3    0.02    0.03
  -8   7   3    0.00    0.03
   8  -6  -3    0.05    0.03
   8  -6  -3    0.00    0.02
  -8   6   3    0.00    0.02
  -8   6   3   -0.01    0.03
  -8   6   3   -0.02    0.02
   8  -5  -3    0.50    0.06
   8  -5  -3    0.70    0.06
   8  -5  -3    0.61    0.06
  -8   5   3    0.58    0.06
  -8   5   3    0.56    0.06
  -8   5   3    0.53    0.07
   8  -4  -3    9.59    0.26
   8  -4  -3    9.51    0.25
   8  -4  -3    9.53    0.25
  -8   4   3    9.54    0.25
  -8   4   3    9.52    0.25
  -8   4   3    9.52    0.27
   8  -3  -3    3.33    0.11
   8  -3  -3    3.36    0.11
   8  -3  -3    3.34    0.12
   8  -3  -3    3.24    0.11
   8  -3  -3    3.38    0.12
  -8   3   3    3.24    0.12
  -8   3   3    3.39    0.13
  -8   3   3    3.23    0.12
  -8   3   3    3.31    0.12
  -8   3   3    3.25    0.12
   8  -2  -3    0.09    0.02
   8  -2  -3    0.08    0.02
   8  -2  -3    0.11    0.03
   8  -2  -3    0.08    0.02
   8  -2  -3    0.09    0.02
  -8   2   3    0.09    0.03
  -8   2   3    0.13    0.03
  -8   2   3    0.13    0.03
  -8   2   3    0.11    0.03
  -8   2   3    0.09    0.02
  -8   2   3    0.05    0.02
   8  -1  -3    2.52    0.07
   8  -1  -3    2.48    0.07
   8  -1  -3    2.53    0.09
   8  -1  -3    2.55    0.09
   8  -1  -3    2.62    0.10
   8  -1  -3    2.55    0.10
  -8   1   3    2.60    0.11
  -8   1   3    2.33    0.10
  -8   1   3    2.54    0.10
  -8   1   3    2.55    0.10
  -8   1   3    2.52    0.07
  -8   1   3    2.52    0.10
   8   0  -3    0.00    0.01
   8   0  -3    0.01    0.01
   8   0  -3    0.00    0.00
   8   0  -3    0.01    0.01
   8   0  -3   -0.02    0.01
  -8   0   3   -0.01    0.02
  -8   0   3    0.00    0.01
  -8   0   3    0.01    0.02
  -8   0   3    0.00    0.02
  -8   0   3    0.01    0.02
   8   1  -3    2.58    0.10
   8   1  -3    2.41    0.06
   8   1  -3    2.64    0.11
   8   1  -3    2.60    0.11
  -8  -1   3    2.55    0.10
  -8  -1   3    2.54    0.12
  -8  -1   3    2.53    0.11
  -8  -1   3    2.57    0.11
  -8  -1   3    2.79    0.11
  -8  -1   3    2.63    0.11
   8   2  -3    0.06    0.03
   8   2  -3    0.05    0.02
   8   2  -3    0.07    0.01
  -8  -2   3    0.08    0.03
  -8  -2   3    0.10    0.02
  -8  -2   3    0.07    0.03
  -8  -2   3    0.05    0.03
   8   3  -3    3.51    0.14
   8   3  -3    3.29    0.14
   8   3  -3    3.28    0.11
  -8  -3   3    3.27    0.14
  -8  -3   3    3.18    0.13
  -8  -3   3    3.52    0.13
   8   4  -3    9.85    0.29
   8   4  -3    9.42    0.30
   8   4  -3    9.53    0.24
  -8  -4   3    9.55    0.28
  -8  -4   3    9.51    0.23
  -8  -4   3    8.88    0.27
   8   5  -3    0.57    0.05
   8   5  -3    0.55    0.08
   8   5  -3    0.52    0.07
  -8  -5   3    0.70    0.08
  -8  -5   3    0.60    0.05
  -8  -5   3    0.55    0.07
   8   6  -3   -0.05    0.03
   8   6  -3   -0.03    0.03
  -8  -6   3    0.02    0.03
   8   7  -3   -0.01    0.04
  -8  -7   3    0.00    0.03
   7  -7  -3    0.19    0.05
   7  -7  -3    0.16    0.05
  -7   7   3    0.19    0.05
  -7   7   3    0.12    0.04
  -7   7   3    0.17    0.04
   7  -6  -3    1.43    0.09
   7  -6  -3    1.54    0.08
   7  -6  -3    1.36    0.09
  -7   6   3    1.50    0.10
  -7   6   3    1.40    0.08
  -7   6   3    1.54    0.09
   7  -5  -3    2.84    0.11
   7  -5  -3    2.83    0.11
   7  -5  -3    2.76    0.12
  -7   5   3    2.99    0.13
  -7   5   3    2.86    0.11
  -7   5   3    2.68    0.11
   7  -4  -3    4.79    0.15
   7  -4  -3    4.46    0.14
   7  -4  -3    4.79    0.15
   7  -4  -3    4.67    0.14
  -7   4   3    4.81    0.16
  -7   4   3    4.90    0.15
  -7   4   3    4.69    0.15
  -7   4   3    4.62    0.15
  -7   4   3    4.88    0.16
   7  -3  -3    0.40    0.04
   7  -3  -3    0.49    0.04
   7  -3  -3    0.44    0.03
   7  -3  -3    0.39    0.03
  -7   3   3    0.45    0.05
  -7   3   3    0.42    0.05
  -7   3   3    0.38    0.04
  -7   3   3    0.37    0.04
  -7   3   3    0.51    0.05
   7  -2  -3    0.26    0.03
   7  -2  -3    0.22    0.03
   7  -2  -3    0.26    0.03
   7  -2  -3    0.26    0.03
   7  -2  -3    0.24    0.02
  -7   2   3    0.25    0.03
  -7   2   3    0.27    0.02
  -7   2   3    0.26    0.04
  -7   2   3    0.31    0.04
  -7   2   3    0.18    0.03
  -7   2   3    0.21    0.03
   7  -1  -3    0.21    0.03
   7  -1  -3    0.24    0.02
   7  -1  -3    0.27    0.04
   7  -1  -3    0.21    0.03
   7  -1  -3    0.24    0.03
  -7   1   3    0.34    0.02
  -7   1   3    0.28    0.04
  -7   1   3    0.27    0.03
  -7   1   3    0.18    0.03
  -7   1   3    0.23    0.03
  -7   1   3    0.22    0.03
   7   0  -3    0.02    0.01
   7   0  -3    0.01    0.01
   7   0  -3    0.00    0.01
   7   0  -3    0.01    0.01
   7   0  -3    0.01    0.02
  -7   0   3    0.01    0.02
  -7   0   3    0.02    0.01
  -7   0   3    0.01    0.01
  -7   0   3    0.02    0.02
  -7   0   3    0.01    0.02
  -7   0   3    0.00    0.01
   7   1  -3    0.22    0.03
   7   1  -3    0.26    0.04
   7   1  -3    0.23    0.02
   7   1  -3    0.23    0.04
   7   1  -3    0.29    0.03
  -7  -1   3    0.27    0.03
  -7  -1   3    0.25    0.04
  -7  -1   3    0.24    0.03
  -7  -1   3    0.23    0.03
  -7  -1   3    0.28    0.04
   7   2  -3    0.28    0.04
   7   2  -3    0.25    0.02
   7   2  -3    0.27    0.04
   7   2  -3    0.23    0.04
  -7  -2   3    0.26    0.04
  -7  -2   3    0.21    0.04
  -7  -2   3    0.27    0.04
  -7  -2   3    0.26    0.03
   7   3  -3    0.41    0.05
   7   3  -3    0.51    0.04
   7   3  -3    0.45    0.05
   7   3  -3    0.48    0.06
  -7  -3   3    0.42    0.05
  -7  -3   3    0.37    0.05
  -7  -3   3    0.38    0.03
  -7  -3   3    0.38    0.05
   7   4  -3    4.77    0.14
   7   4  -3    4.60    0.18
   7   4  -3    4.63    0.17
  -7  -4   3    4.84    0.17
  -7  -4   3    4.64    0.14
  -7  -4   3    5.07    0.17
   7   5  -3    2.75    0.10
   7   5  -3    2.95    0.15
   7   5  -3    2.99    0.14
  -7  -5   3    2.81    0.11
  -7  -5   3    2.84    0.13
  -7  -5   3    2.77    0.13
   7   6  -3    1.41    0.11
   7   6  -3    1.46    0.11
  -7  -6   3    1.43    0.10
  -7  -6   3    1.46    0.08
   7   7  -3    0.21    0.06
   7   7  -3    0.12    0.05
  -7  -7   3    0.15    0.05
  -7  -7   3    0.20    0.05
   6  -7  -3    0.06    0.03
   6  -7  -3    0.01    0.03
  -6   7   3   -0.01    0.03
  -6   7   3   -0.02    0.02
  -6   7   3    0.00    0.03
   6  -6  -3    0.07    0.03
   6  -6  -3    0.04    0.03
   6  -6  -3    0.06    0.03
  -6   6   3    0.07    0.03
  -6   6   3    0.04    0.03
  -6   6   3    0.01    0.03
   6  -5  -3    0.69    0.05
   6  -5  -3    0.87    0.06
   6  -5  -3    0.71    0.06
   6  -5  -3    0.69    0.06
  -6   5   3    0.64    0.05
  -6   5   3    0.54    0.06
  -6   5   3    0.72    0.05
   6  -4  -3    2.80    0.10
   6  -4  -3    2.88    0.10
   6  -4  -3    2.75    0.09
   6  -4  -3    2.63    0.10
  -6   4   3    2.69    0.10
  -6   4   3    2.67    0.11
  -6   4   3    2.77    0.10
  -6   4   3    2.77    0.10
  -6   4   3    2.89    0.11
   6  -3  -3    0.63    0.04
   6  -3  -3    0.52    0.04
   6  -3  -3    0.54    0.04
   6  -3  -3    0.54    0.03
  -6   3   3    0.63    0.04
  -6   3   3    0.46    0.05
  -6   3   3    0.56    0.04
  -6   3   3    0.57    0.04
  -6   3   3    0.52    0.04
  -6   3   3    0.54    0.04
   6  -2  -3    0.44    0.03
   6  -2  -3    0.42    0.03
   6  -2  -3    0.38    0.03
   6  -2  -3    0.41    0.04
   6  -2  -3    0.43    0.03
   6  -2  -3    0.42    0.03
  -6   2   3    0.45    0.04
  -6   2   3    0.44    0.04
  -6   2   3    0.39    0.04
  -6   2   3    0.41    0.03
  -6   2   3    0.35    0.04
  -6   2   3    0.43    0.03
  -6   2   3    0.40    0.04
   6  -1  -3    0.00    0.01
   6  -1  -3   -0.01    0.01
   6  -1  -3    0.01    0.01
   6  -1  -3    0.00    0.01
   6  -1  -3    0.00    0.01
   6  -1  -3    0.01    0.01
  -6   1   3    0.00    0.01
  -6   1   3    0.00    0.01
  -6   1   3    0.00    0.01
  -6   1   3   -0.01    0.01
  -6   1   3    0.02    0.01
  -6   1   3    0.00    0.01
  -6   1   3    0.00    0.01
   6   0  -3   -0.02    0.01
   6   0  -3   -0.02    0.01
   6   0  -3    0.00    0.01
   6   0  -3   -0.01    0.01
   6   0  -3   -0.02    0.01
  -6   0   3    0.00    0.01
  -6   0   3    0.00    0.01
  -6   0   3    0.00    0.01
  -6   0   3   -0.01    0.01
  -6   0   3   -0.02    0.01
  -6   0   3   -0.01    0.01
   6   1  -3   -0.01    0.01
   6   1  -3    0.02    0.01
   6   1  -3    0.00    0.01
   6   1  -3    0.00    0.01
   6   1  -3    0.01    0.01
   6   1  -3    0.01    0.02
   6   1  -3    0.01    0.01
  -6  -1   3    0.01    0.01
  -6  -1   3    0.02    0.01
  -6  -1   3    0.03    0.01
  -6  -1   3    0.02    0.02
  -6  -1   3    0.01    0.01
  -6  -1   3    0.01    0.02
   6   2  -3    0.39    0.03
   6   2  -3    0.38    0.04
   6   2  -3    0.39    0.02
   6   2  -3    0.42    0.05
   6   2  -3    0.48    0.05
  -6  -2   3    0.46    0.05
  -6  -2   3    0.47    0.04
  -6  -2   3    0.46    0.05
  -6  -2   3    0.39    0.03
  -6  -2   3    0.42    0.04
   6   3  -3    0.55    0.03
   6   3  -3    0.61    0.05
   6   3  -3    0.56    0.04
   6   3  -3    0.55    0.06
  -6  -3   3    0.43    0.05
  -6  -3   3    0.51    0.03
  -6  -3   3    0.59    0.05
  -6  -3   3    0.63    0.05
   6   4  -3    2.82    0.13
   6   4  -3    2.74    0.09
   6   4  -3    2.84    0.12
   6   4  -3    2.52    0.11
  -6  -4   3    2.88    0.12
  -6  -4   3    2.60    0.09
  -6  -4   3    2.82    0.12
   6   5  -3    0.52    0.07
   6   5  -3    0.75    0.05
   6   5  -3    0.58    0.07
  -6  -5   3    0.66    0.07
  -6  -5   3    0.72    0.05
  -6  -5   3    0.83    0.07
   6   6  -3    0.09    0.04
   6   6  -3    0.05    0.03
  -6  -6   3    0.10    0.03
  -6  -6   3    0.03    0.03
   6   7  -3   -0.04    0.03
   6   7  -3   -0.03    0.03
  -6  -7   3    0.00    0.03
  -6  -7   3    0.02    0.02
   5  -8  -3    0.47    0.07
   5  -8  -3    0.60    0.08
  -5   8   3    0.48    0.07
  -5   8   3    0.51    0.07
  -5   8   3    0.39    0.06
   5  -7  -3   -0.02    0.03
   5  -7  -3    0.04    0.03
   5  -7  -3    0.01    0.03
  -5   7   3    0.01    0.03
  -5   7   3    0.04    0.03
  -5   7   3    0.00    0.03
   5  -6  -3    2.63    0.08
   5  -6  -3    2.62    0.11
   5  -6  -3    2.50    0.11
   5  -6  -3    2.64    0.11
  -5   6   3    2.71    0.12
  -5   6   3    2.39    0.11
  -5   6   3    2.37    0.11
   5  -5  -3    4.84    0.12
   5  -5  -3    4.84    0.15
   5  -5  -3    5.12    0.16
   5  -5  -3    4.97    0.15
   5  -5  -3    4.66    0.15
  -5   5   3    4.90    0.16
  -5   5   3    4.88    0.16
  -5   5   3    4.83    0.15
  -5   5   3    4.80    0.15
   5  -4  -3    0.02    0.02
   5  -4  -3    0.02    0.02
   5  -4  -3    0.02    0.01
   5  -4  -3    0.02    0.02
  -5   4   3   -0.01    0.01
  -5   4   3    0.01    0.02
  -5   4   3    0.01    0.02
  -5   4   3    0.03    0.02
  -5   4   3    0.01    0.02
   5  -3  -3    1.76    0.06
   5  -3  -3    1.71    0.07
   5  -3  -3    1.78    0.07
   5  -3  -3    1.73    0.07
  -5   3   3    1.70    0.07
  -5   3   3    1.83    0.07
  -5   3   3    2.00    0.08
  -5   3   3    1.82    0.06
  -5   3   3    1.80    0.07
  -5   3   3    1.89    0.08
  -5   3   3    1.82    0.07
   5  -2  -3    8.76    0.20
   5  -2  -3    8.38    0.21
   5  -2  -3    8.76    0.21
   5  -2  -3    8.70    0.23
   5  -2  -3    8.72    0.22
   5  -2  -3    8.53    0.21
   5  -2  -3    9.06    0.21
  -5   2   3    8.08    0.22
  -5   2   3    9.15    0.22
  -5   2   3    8.52    0.20
  -5   2   3    8.48    0.21
  -5   2   3    8.75    0.22
  -5   2   3    8.00    0.21
  -5   2   3    8.67    0.22
   5  -1  -3    7.88    0.19
   5  -1  -3    8.23    0.20
   5  -1  -3    8.27    0.20
   5  -1  -3    7.76    0.20
   5  -1  -3    7.91    0.20
   5  -1  -3    8.00    0.18
  -5   1   3    7.98    0.20
  -5   1   3    8.01    0.20
  -5   1   3    8.00    0.20
  -5   1   3    8.02    0.18
  -5   1   3    8.01    0.17
  -5   1   3    7.87    0.20
  -5   1   3    7.98    0.20
   5   0  -3   41.65    0.90
   5   0  -3   43.90    0.91
   5   0  -3   42.74    0.91
   5   0  -3   44.72    0.91
   5   0  -3   42.78    0.88
   5   0  -3   41.71    0.91
   5   0  -3   42.48    0.90
  -5   0   3   41.78    0.91
  -5   0   3   44.28    0.92
  -5   0   3   43.33    0.89
  -5   0   3   42.81    0.91
  -5   0   3   42.59    0.90
  -5   0   3   42.08    0.91
   5   1  -3    7.95    0.20
   5   1  -3    7.66    0.17
   5   1  -3    7.72    0.21
   5   1  -3    8.06    0.18
   5   1  -3    8.42    0.20
   5   1  -3    7.91    0.20
  -5  -1   3    8.18    0.21
  -5  -1   3    7.87    0.20
  -5  -1   3    7.05    0.20
  -5  -1   3    7.86    0.19
  -5  -1   3    7.59    0.18
  -5  -1   3    7.94    0.20
   5   2  -3    8.78    0.22
   5   2  -3    8.78    0.23
   5   2  -3    8.82    0.19
   5   2  -3    9.06    0.22
   5   2  -3    7.83    0.23
   5   2  -3    8.77    0.20
  -5  -2   3    8.75    0.20
  -5  -2   3    8.94    0.23
  -5  -2   3    8.43    0.23
  -5  -2   3    8.67    0.23
  -5  -2   3    8.95    0.23
  -5  -2   3    8.80    0.20
   5   3  -3    1.71    0.08
   5   3  -3    1.99    0.08
   5   3  -3    1.65    0.09
   5   3  -3    1.79    0.08
   5   3  -3    1.80    0.06
  -5  -3   3    1.80    0.07
  -5  -3   3    1.72    0.08
  -5  -3   3    1.87    0.08
  -5  -3   3    1.82    0.08
   5   4  -3    0.04    0.02
   5   4  -3    0.04    0.02
   5   4  -3    0.00    0.01
   5   4  -3    0.01    0.02
  -5  -4   3    0.03    0.02
  -5  -4   3    0.00    0.02
  -5  -4   3    0.07    0.02
   5   5  -3    5.11    0.18
   5   5  -3    4.84    0.18
   5   5  -3    5.01    0.16
   5   5  -3    5.20    0.14
  -5  -5   3    4.84    0.17
  -5  -5   3    4.72    0.17
  -5  -5   3    4.76    0.15
   5   6  -3    2.68    0.13
   5   6  -3    2.75    0.14
   5   6  -3    2.48    0.09
  -5  -6   3    2.62    0.11
  -5  -6   3    2.50    0.12
   5   7  -3    0.01    0.04
   5   7  -3    0.00    0.03
  -5  -7   3    0.03    0.03
  -5  -7   3   -0.04    0.03
   5   8  -3    0.51    0.08
   5   8  -3    0.50    0.08
  -5  -8   3    0.42    0.06
  -5  -8   3    0.40    0.07
   4  -8  -3    0.08    0.04
   4  -8  -3    0.05    0.04
  -4   8   3    0.11    0.04
  -4   8   3    0.05    0.04
  -4   8   3    0.14    0.04
   4  -7  -3    4.05    0.15
   4  -7  -3    4.17    0.16
   4  -7  -3    3.92    0.16
  -4   7   3    4.08    0.16
  -4   7   3    4.01    0.16
  -4   7   3    4.07    0.16
   4  -6  -3    2.87    0.09
   4  -6  -3    2.77    0.12
   4  -6  -3    3.00    0.12
   4  -6  -3    2.94    0.11
  -4   6   3    2.82    0.12
  -4   6   3    2.92    0.12
  -4   6   3    2.76    0.12
   4  -5  -3    2.69    0.10
   4  -5  -3    2.71    0.10
   4  -5  -3    2.70    0.08
   4  -5  -3    2.70    0.10
   4  -5  -3    2.94    0.11
  -4   5   3    2.79    0.11
  -4   5   3    2.71    0.11
  -4   5   3    2.87    0.11
  -4   5   3    2.55    0.10
   4  -4  -3    1.09    0.06
   4  -4  -3    1.04    0.05
   4  -4  -3    1.04    0.05
   4  -4  -3    1.01    0.04
  -4   4   3    0.99    0.05
  -4   4   3    1.00    0.05
  -4   4   3    0.96    0.05
  -4   4   3    0.97    0.06
  -4   4   3    0.99    0.05
   4  -3  -3    0.37    0.04
   4  -3  -3    0.24    0.03
   4  -3  -3    0.28    0.03
   4  -3  -3    0.26    0.01
   4  -3  -3    0.28    0.03
   4  -3  -3    0.29    0.03
  -4   3   3    0.26    0.03
  -4   3   3    0.27    0.03
  -4   3   3    0.30    0.02
  -4   3   3    0.27    0.03
  -4   3   3    0.28    0.03
  -4   3   3    0.34    0.03
  -4   3   3    0.29    0.03
   4  -2  -3    1.34    0.05
   4  -2  -3    1.36    0.06
   4  -2  -3    1.41    0.05
   4  -2  -3    1.29    0.06
   4  -2  -3    1.36    0.05
   4  -2  -3    1.38    0.05
  -4   2   3    1.37    0.06
  -4   2   3    1.34    0.06
  -4   2   3    1.30    0.05
  -4   2   3    1.42    0.06
  -4   2   3    1.40    0.06
  -4   2   3    1.34    0.06
   4  -1  -3   32.75    0.72
   4  -1  -3   34.20    0.73
   4  -1  -3   34.71    0.73
   4  -1  -3   34.04    0.71
   4  -1  -3   32.97    0.72
   4  -1  -3   34.43    0.71
   4  -1  -3   34.63    0.72
  -4   1   3   34.66    0.71
  -4   1   3   34.61    0.73
  -4   1   3   34.00    0.70
  -4   1   3   34.66    0.72
  -4   1   3   34.10    0.72
  -4   1   3   34.78    0.71
  -4   1   3   33.92    0.72
  -4   1   3   32.89    0.72
   4   0  -3    0.00    0.01
   4   0  -3    0.01    0.01
   4   0  -3    0.00    0.01
   4   0  -3    0.00    0.01
   4   0  -3   -0.01    0.01
   4   0  -3    0.00    0.01
   4   0  -3    0.00    0.01
  -4   0   3   -0.01    0.01
  -4   0   3    0.00    0.01
  -4   0   3   -0.02    0.01
  -4   0   3    0.00    0.01
  -4   0   3   -0.02    0.01
  -4   0   3   -0.01    0.01
   4   1  -3   33.91    0.70
   4   1  -3   34.17    0.73
   4   1  -3   35.02    0.72
   4   1  -3   33.70    0.72
   4   1  -3   33.46    0.73
   4   1  -3   33.68    0.71
  -4  -1   3   34.68    0.72
  -4  -1   3   34.17    0.70
  -4  -1   3   31.90    0.72
  -4  -1   3   33.29    0.71
  -4  -1   3   33.72    0.73
  -4  -1   3   34.25    0.73
   4   2  -3    1.37    0.06
   4   2  -3    1.33    0.04
   4   2  -3    1.44    0.06
   4   2  -3    1.35    0.06
   4   2  -3    1.32    0.07
   4   2  -3    1.36    0.05
  -4  -2   3    1.32    0.05
  -4  -2   3    1.38    0.06
  -4  -2   3    1.37    0.06
  -4  -2   3    1.32    0.06
   4   3  -3    0.32    0.04
   4   3  -3    0.26    0.03
   4   3  -3    0.30    0.03
   4   3  -3    0.27    0.02
   4   3  -3    0.30    0.04
  -4  -3   3    0.28    0.03
  -4  -3   3    0.21    0.03
  -4  -3   3    0.23    0.03
  -4  -3   3    0.32    0.04
  -4  -3   3    0.32    0.02
   4   4  -3    1.04    0.07
   4   4  -3    1.04    0.07
   4   4  -3    0.93    0.07
   4   4  -3    1.08    0.06
   4   4  -3    1.02    0.04
  -4  -4   3    0.88    0.06
  -4  -4   3    1.03    0.06
  -4  -4   3    1.03    0.06
   4   5  -3    2.64    0.10
   4   5  -3    2.77    0.12
   4   5  -3    2.83    0.12
  -4  -5   3    2.81    0.11
  -4  -5   3    2.64    0.11
  -4  -5   3    2.58    0.11
  -4  -5   3    2.61    0.09
   4   6  -3    3.04    0.14
   4   6  -3    2.80    0.14
  -4  -6   3    3.05    0.13
  -4  -6   3    3.13    0.13
   4   7  -3    3.95    0.17
   4   7  -3    4.10    0.18
  -4  -7   3    3.96    0.17
  -4  -7   3    4.00    0.16
   4   8  -3    0.06    0.04
   4   8  -3    0.03    0.05
  -4  -8   3    0.15    0.04
  -4  -8   3    0.10    0.04
  -4  -8   3    0.07    0.04
   3  -8  -3    0.32    0.06
   3  -8  -3    0.25    0.05
   3  -8  -3    0.29    0.05
  -3   8   3    0.24    0.05
  -3   8   3    0.46    0.07
  -3   8   3    0.33    0.06
   3  -7  -3    6.79    0.22
   3  -7  -3    6.68    0.20
   3  -7  -3    6.19    0.18
   3  -7  -3    6.47    0.21
  -3   7   3    6.68    0.21
  -3   7   3    6.65    0.21
  -3   7   3    6.25    0.21
   3  -6  -3    2.87    0.12
   3  -6  -3    3.01    0.12
   3  -6  -3    2.99    0.11
  -3   6   3    3.01    0.12
  -3   6   3    2.93    0.12
  -3   6   3    2.83    0.12
   3  -5  -3    5.36    0.15
   3  -5  -3    5.17    0.16
   3  -5  -3    5.32    0.16
  -3   5   3    5.04    0.16
  -3   5   3    5.37    0.16
  -3   5   3    5.12    0.13
  -3   5   3    5.56    0.16
  -3   5   3    5.00    0.16
   3  -4  -3   15.05    0.39
   3  -4  -3   17.93    0.39
   3  -4  -3   17.41    0.39
   3  -4  -3   17.56    0.40
  -3   4   3   17.83    0.40
  -3   4   3   17.45    0.40
  -3   4   3   17.64    0.40
  -3   4   3   16.88    0.40
  -3   4   3   18.25    0.40
   3  -3  -3   13.35    0.30
   3  -3  -3   13.52    0.31
   3  -3  -3   13.64    0.30
   3  -3  -3   13.45    0.31
   3  -3  -3   13.36    0.30
  -3   3   3   12.93    0.31
  -3   3   3   13.43    0.31
  -3   3   3   13.24    0.31
  -3   3   3   13.48    0.31
  -3   3   3   13.03    0.31
  -3   3   3   13.26    0.30
   3  -2  -3    0.41    0.03
   3  -2  -3    0.40    0.03
   3  -2  -3    0.45    0.03
   3  -2  -3    0.44    0.03
   3  -2  -3    0.42    0.03
   3  -2  -3    0.45    0.03
  -3   2   3    0.44    0.03
  -3   2   3    0.41    0.03
  -3   2   3    0.44    0.03
  -3   2   3    0.45    0.03
  -3   2   3    0.43    0.03
  -3   2   3    0.45    0.03
   3  -1  -3  316.99    6.59
   3  -1  -3  313.24    6.52
   3  -1  -3  296.97    6.52
   3  -1  -3  339.71    6.59
   3  -1  -3  327.42    6.59
   3  -1  -3  316.55    6.58
   3  -1  -3  308.62    6.57
   3  -1  -3  319.50    6.68
  -3   1   3  314.51    6.89
  -3   1   3  314.50    6.57
  -3   1   3  326.00    6.61
  -3   1   3  322.38    7.91
  -3   1   3  316.05    6.53
  -3   1   3  315.10    6.60
  -3   1   3  318.27    7.48
  -3   1   3  317.62    6.60
   3   0  -3    2.52    0.07
   3   0  -3    2.40    0.07
   3   0  -3    2.50    0.07
   3   0  -3    2.43    0.08
   3   0  -3    2.28    0.07
   3   0  -3    2.66    0.08
   3   0  -3    2.44    0.08
  -3   0   3    2.54    0.08
  -3   0   3    2.48    0.07
  -3   0   3    2.51    0.08
  -3   0   3    2.43    0.07
  -3   0   3    2.45    0.07
  -3   0   3    2.46    0.08
  -3   0   3    2.74    0.08
   3   1  -3  313.92    7.44
   3   1  -3  310.37    7.83
   3   1  -3  296.47    6.64
   3   1  -3  329.84    6.65
   3   1  -3  329.72    6.60
   3   1  -3  314.23    6.63
  -3  -1   3  314.81    6.64
  -3  -1   3  338.65    6.67
  -3  -1   3  319.75    6.63
  -3  -1   3  317.19    6.51
  -3  -1   3  329.17    6.68
  -3  -1   3  321.38    6.55
   3   2  -3    0.45    0.04
   3   2  -3    0.36    0.04
   3   2  -3    0.48    0.03
   3   2  -3    0.48    0.03
   3   2  -3    0.42    0.03
   3   2  -3    0.43    0.02
  -3  -2   3    0.46    0.03
  -3  -2   3    0.42    0.03
  -3  -2   3    0.38    0.03
  -3  -2   3    0.46    0.03
  -3  -2   3    0.39    0.02
   3   3  -3   13.87    0.32
   3   3  -3   13.53    0.31
   3   3  -3   12.70    0.32
   3   3  -3   13.23    0.32
   3   3  -3   13.73    0.30
  -3  -3   3   13.62    0.32
  -3  -3   3   13.34    0.31
  -3  -3   3   13.56    0.32
  -3  -3   3   12.98    0.29
  -3  -3   3   13.33    0.31
   3   4  -3   16.83    0.40
   3   4  -3   17.85    0.40
   3   4  -3   16.63    0.42
   3   4  -3   17.69    0.41
   3   4  -3   18.21    0.41
  -3  -4   3   16.90    0.41
  -3  -4   3   17.63    0.41
  -3  -4   3   17.54    0.41
   3   5  -3    5.15    0.18
   3   5  -3    5.24    0.17
   3   5  -3    5.31    0.16
  -3  -5   3    5.22    0.13
  -3  -5   3    5.11    0.17
  -3  -5   3    5.12    0.16
  -3  -5   3    5.33    0.17
  -3  -5   3    5.45    0.17
   3   6  -3    3.27    0.14
   3   6  -3    3.04    0.14
  -3  -6   3    3.07    0.13
  -3  -6   3    2.98    0.13
   3   7  -3    6.14    0.23
   3   7  -3    6.30    0.22
  -3  -7   3    6.21    0.21
  -3  -7   3    6.48    0.22
  -3  -7   3    6.10    0.21
   3   8  -3    0.30    0.06
   3   8  -3    0.35    0.07
  -3  -8   3    0.32    0.06
  -3  -8   3    0.42    0.06
   2  -8  -3    0.86    0.09
   2  -8  -3    0.71    0.08
  -2   8   3    0.77    0.08
  -2   8   3    0.78    0.09
  -2   8   3    0.81    0.09
   2  -7  -3    0.32    0.05
   2  -7  -3    0.28    0.04
   2  -7  -3    0.37    0.06
  -2   7   3    0.28    0.05
  -2   7   3    0.39    0.06
  -2   7   3    0.38    0.06
   2  -6  -3    2.20    0.10
   2  -6  -3    2.13    0.10
   2  -6  -3    2.21    0.09
   2  -6  -3    1.95    0.10
  -2   6   3    2.19    0.10
  -2   6   3    2.01    0.10
  -2   6   3    2.17    0.10
   2  -5  -3    8.13    0.22
   2  -5  -3    8.19    0.21
   2  -5  -3    8.07    0.22
  -2   5   3    7.98    0.22
  -2   5   3    8.03    0.22
  -2   5   3    7.46    0.22
  -2   5   3    7.93    0.21
  -2   5   3    8.07    0.18
   2  -4  -3    0.20    0.03
   2  -4  -3    0.23    0.03
   2  -4  -3    0.20    0.03
   2  -4  -3    0.20    0.03
   2  -4  -3    0.20    0.03
  -2   4   3    0.17    0.02
  -2   4   3    0.25    0.02
  -2   4   3    0.24    0.03
  -2   4   3    0.18    0.03
  -2   4   3    0.17    0.03
  -2   4   3    0.24    0.03
  -2   4   3    0.23    0.03
   2  -3  -3    8.45    0.20
   2  -3  -3    8.24    0.21
   2  -3  -3    8.24    0.20
   2  -3  -3    8.51    0.21
   2  -3  -3    8.25    0.20
   2  -3  -3    8.49    0.20
  -2   3   3    8.09    0.20
  -2   3   3    8.39    0.20
  -2   3   3    8.31    0.19
  -2   3   3    8.35    0.21
  -2   3   3    8.07    0.20
  -2   3   3    7.90    0.20
  -2   3   3    8.80    0.21
   2  -2  -3   39.40    0.82
   2  -2  -3   39.02    0.81
   2  -2  -3   36.34    0.81
   2  -2  -3   36.81    0.82
   2  -2  -3   40.14    0.82
   2  -2  -3   40.11    0.81
  -2   2   3   38.61    0.82
  -2   2   3   39.58    0.82
  -2   2   3   40.61    0.81
  -2   2   3   39.17    0.82
  -2   2   3   39.78    0.82
   2  -1  -3  774.38   15.93
   2  -1  -3  792.04   16.61
   2  -1  -3  736.78   16.56
   2  -1  -3  748.05   16.37
   2  -1  -3  718.53   16.61
   2  -1  -3  741.75   16.39
   2  -1  -3  774.69   16.24
  -2   1   3  782.93   16.70
  -2   1   3  747.59   16.25
  -2   1   3  710.39   16.84
  -2   1   3  745.06   16.32
  -2   1   3  749.33   15.89
  -2   1   3  783.04   16.91
  -2   1   3  732.13   16.63
   2   0  -3   -0.02    0.01
   2   0  -3    0.02    0.01
   2   0  -3   -0.02    0.01
   2   0  -3   -0.03    0.01
   2   0  -3   -0.02    0.01
   2   0  -3   -0.01    0.01
   2   0  -3   -0.01    0.01
  -2   0   3   -0.01    0.01
  -2   0   3   -0.02    0.01
  -2   0   3   -0.02    0.01
  -2   0   3   -0.03    0.01
  -2   0   3   -0.02    0.01
  -2   0   3   -0.02    0.01
   2   1  -3  733.20   16.38
   2   1  -3  745.21   16.10
   2   1  -3  733.99   15.17
   2   1  -3  750.59   16.64
  -2  -1   3  746.35   16.53
  -2  -1   3  748.15   15.22
  -2  -1   3  739.34   16.72
  -2  -1   3  733.16   16.57
  -2  -1   3  702.49   16.41
  -2  -1   3  789.05   16.81
   2   2  -3   39.80    0.82
   2   2  -3   40.55    0.82
   2   2  -3   39.65    0.82
   2   2  -3   36.45    0.82
   2   2  -3   38.85    0.82
  -2  -2   3   39.87    0.80
  -2  -2   3   38.73    0.82
  -2  -2   3   39.11    0.82
  -2  -2   3   37.62    0.82
  -2  -2   3   39.27    0.82
   2   3  -3    8.43    0.22
   2   3  -3    9.13    0.21
   2   3  -3    8.82    0.20
   2   3  -3    8.44    0.21
   2   3  -3    8.52    0.19
   2   3  -3    8.06    0.21
  -2  -3   3    8.25    0.19
  -2  -3   3    8.16    0.21
  -2  -3   3    8.34    0.21
  -2  -3   3    8.65    0.21
  -2  -3   3    8.37    0.20
  -2  -3   3    8.35    0.21
   2   4  -3    0.24    0.02
   2   4  -3    0.19    0.03
   2   4  -3    0.23    0.03
   2   4  -3    0.20    0.03
   2   4  -3    0.22    0.03
   2   4  -3    0.21    0.03
  -2  -4   3    0.24    0.03
  -2  -4   3    0.30    0.04
  -2  -4   3    0.20    0.02
  -2  -4   3    0.21    0.03
   2   5  -3    8.08    0.22
   2   5  -3    7.96    0.20
   2   5  -3    8.43    0.22
   2   5  -3    7.94    0.23
   2   5  -3    8.23    0.23
  -2  -5   3    8.07    0.23
  -2  -5   3    8.16    0.22
  -2  -5   3    7.73    0.22
   2   6  -3    2.02    0.11
   2   6  -3    2.09    0.09
   2   6  -3    1.97    0.10
  -2  -6   3    2.28    0.11
  -2  -6   3    2.15    0.10
  -2  -6   3    2.12    0.11
   2   7  -3    0.27    0.05
   2   7  -3    0.23    0.05
  -2  -7   3    0.25    0.05
  -2  -7   3    0.29    0.05
  -2  -7   3    0.30    0.05
   2   8  -3    0.73    0.08
   2   8  -3    0.88    0.10
  -2  -8   3    0.82    0.08
  -2  -8   3    0.76    0.09
   1  -8  -3    0.30    0.06
   1  -8  -3    0.27    0.06
  -1   8   3    0.25    0.05
  -1   8   3    0.16    0.05
  -1   8   3    0.15    0.05
   1  -7  -3    1.64    0.09
   1  -7  -3    1.41    0.09
  -1   7   3    1.41    0.10
  -1   7   3    1.51    0.10
  -1   7   3    1.60    0.10
   1  -6  -3    2.97    0.12
   1  -6  -3    2.96    0.12
   1  -6  -3    3.16    0.13
   1  -6  -3    2.92    0.11
  -1   6   3    2.96    0.12
  -1   6   3    2.89    0.12
  -1   6   3    2.93    0.13
   1  -5  -3   17.91    0.41
   1  -5  -3   19.01    0.44
   1  -5  -3   17.72    0.43
  -1   5   3   18.33    0.44
  -1   5   3   18.71    0.44
  -1   5   3   18.71    0.41
  -1   5   3   18.83    0.43
  -1   5   3   18.06    0.43
   1  -4  -3    1.76    0.07
   1  -4  -3    1.77    0.08
   1  -4  -3    1.93    0.06
   1  -4  -3    1.85    0.07
   1  -4  -3    1.86    0.07
  -1   4   3    1.80    0.08
  -1   4   3    1.78    0.06
  -1   4   3    1.94    0.07
  -1   4   3    1.89    0.07
  -1   4   3    1.83    0.08
  -1   4   3    1.79    0.08
   1  -3  -3    1.14    0.05
   1  -3  -3    1.12    0.05
   1  -3  -3    1.09    0.05
   1  -3  -3    1.05    0.04
   1  -3  -3    1.12    0.05
   1  -3  -3    1.12    0.05
  -1   3   3    1.10    0.05
  -1   3   3    1.09    0.05
  -1   3   3    1.13    0.05
  -1   3   3    1.08    0.04
  -1   3   3    1.04    0.05
   1  -2  -3    0.90    0.03
   1  -2  -3    0.85    0.04
   1  -2  -3    0.87    0.04
   1  -2  -3    0.88    0.04
   1  -2  -3    0.81    0.04
   1  -2  -3    0.89    0.04
  -1   2   3    0.80    0.04
  -1   2   3    0.93    0.04
  -1   2   3    0.94    0.04
  -1   2   3    0.89    0.04
   1  -1  -3  207.63    4.24
   1  -1  -3  195.02    4.22
   1  -1  -3  192.12    4.22
   1  -1  -3  205.73    4.21
   1  -1  -3  203.69    4.22
   1  -1  -3  209.36    4.24
  -1   1   3  200.93    4.23
  -1   1   3  207.44    4.29
  -1   1   3  207.50    4.22
  -1   1   3  203.57    4.24
  -1   1   3  198.15    4.24
  -1   1   3  213.87    4.24
   1   0  -3    0.95    0.03
   1   0  -3    1.02    0.04
   1   0  -3    1.05    0.03
   1   0  -3    0.97    0.03
   1   0  -3    0.97    0.03
   1   0  -3    1.09    0.03
   1   0  -3    0.99    0.03
  -1   0   3    1.01    0.04
  -1   0   3    1.01    0.03
  -1   0   3    1.05    0.03
  -1   0   3    1.00    0.04
  -1   0   3    1.07    0.03
  -1   0   3    0.99    0.03
  -1   0   3    0.93    0.03
   1   1  -3  214.65    4.32
   1   1  -3  209.63    4.33
   1   1  -3  194.74    4.30
   1   1  -3  202.79    4.32
   1   1  -3  214.54    4.28
   1   1  -3  206.54    4.35
   1   1  -3  211.19    4.32
  -1  -1   3  207.20    4.36
  -1  -1   3  210.90    4.32
  -1  -1   3  207.57    4.30
  -1  -1   3  210.73    4.33
  -1  -1   3  207.94    4.27
  -1  -1   3  213.11    5.21
  -1  -1   3  204.23    4.35
   1   2  -3    0.90    0.03
   1   2  -3    0.87    0.04
   1   2  -3    0.91    0.04
   1   2  -3    0.84    0.04
   1   2  -3    0.87    0.04
  -1  -2   3    0.87    0.04
  -1  -2   3    0.88    0.04
  -1  -2   3    0.90    0.04
  -1  -2   3    0.88    0.03
  -1  -2   3    0.84    0.04
  -1  -2   3    0.87    0.04
  -1  -2   3    0.87    0.03
   1   3  -3    1.37    0.05
   1   3  -3    1.09    0.04
   1   3  -3    1.12    0.05
   1   3  -3    1.15    0.05
   1   3  -3    1.05    0.05
   1   3  -3    1.10    0.05
   1   3  -3    1.09    0.05
  -1  -3   3    1.21    0.06
  -1  -3   3    1.09    0.04
  -1  -3   3    1.11    0.05
  -1  -3   3    1.05    0.05
  -1  -3   3    1.19    0.05
  -1  -3   3    1.11    0.05
  -1  -3   3    1.13    0.05
  -1  -3   3    1.16    0.04
   1   4  -3    1.71    0.07
   1   4  -3    1.96    0.09
   1   4  -3    1.85    0.07
   1   4  -3    1.82    0.07
   1   4  -3    1.86    0.08
   1   4  -3    1.75    0.06
  -1  -4   3    1.89    0.08
  -1  -4   3    1.76    0.05
  -1  -4   3    1.83    0.07
  -1  -4   3    1.85    0.07
  -1  -4   3    1.84    0.08
   1   5  -3   19.09    0.43
   1   5  -3   18.26    0.44
   1   5  -3   18.30    0.41
   1   5  -3   18.17    0.44
   1   5  -3   18.39    0.42
  -1  -5   3   18.48    0.43
  -1  -5   3   18.73    0.44
  -1  -5   3   18.47    0.44
  -1  -5   3   18.28    0.43
   1   6  -3    2.90    0.10
   1   6  -3    2.92    0.13
   1   6  -3    2.92    0.12
  -1  -6   3    3.15    0.13
  -1  -6   3    2.87    0.13
  -1  -6   3    2.88    0.12
   1   7  -3    1.68    0.10
   1   7  -3    1.52    0.08
   1   7  -3    1.52    0.10
  -1  -7   3    1.56    0.10
  -1  -7   3    1.64    0.10
  -1  -7   3    1.56    0.09
   1   8  -3    0.22    0.06
   1   8  -3    0.22    0.05
  -1  -8   3    0.30    0.06
  -1  -8   3    0.13    0.04
   0  -8  -3    0.15    0.04
   0  -8  -3    0.16    0.05
   0   8   3    0.16    0.05
   0   8   3    0.19    0.05
   0   8   3    0.17    0.05
   0  -7  -3    0.03    0.03
   0  -7  -3    0.01    0.03
   0   7   3    0.03    0.03
   0   7   3    0.03    0.03
   0   7   3    0.01    0.03
   0  -6  -3    0.44    0.05
   0  -6  -3    0.52    0.06
   0  -6  -3    0.41    0.05
   0   6   3    0.55    0.06
   0   6   3    0.52    0.04
   0   6   3    0.50    0.06
   0   6   3    0.55    0.06
   0  -5  -3   13.75    0.34
   0  -5  -3   13.68    0.32
   0  -5  -3   13.65    0.34
   0   5   3   14.09    0.31
   0   5   3   13.99    0.33
   0   5   3   13.72    0.34
   0   5   3   13.57    0.34
   0   5   3   13.78    0.35
   0  -4  -3    4.40    0.14
   0  -4  -3    4.48    0.13
   0  -4  -3    4.35    0.12
   0  -4  -3    4.36    0.13
   0  -4  -3    4.43    0.12
   0   4   3    4.51    0.13
   0   4   3    4.36    0.11
   0   4   3    4.38    0.11
   0   4   3    4.33    0.13
   0   4   3    4.25    0.14
   0   4   3    4.56    0.14
   0  -3  -3    3.43    0.08
   0  -3  -3    1.62    0.10
   0   3   3    1.60    0.07
   0  -2  -3    3.84    0.10
   0  -2  -3    3.84    0.10
   0  -2  -3    3.64    0.10
   0  -2  -3    3.88    0.09
   0  -2  -3    3.72    0.10
   0  -2  -3    3.95    0.10
   0   2   3    3.92    0.10
   0   2   3    3.97    0.11
   0   2   3    3.92    0.10
   0   2   3    3.83    0.10
   0   2   3    3.88    0.10
   0   2   3    3.74    0.10
   0  -1  -3   26.72    0.55
   0  -1  -3   26.02    0.54
   0  -1  -3   26.74    0.55
   0  -1  -3   25.95    0.55
   0  -1  -3   26.32    0.55
   0  -1  -3   26.44    0.54
   0  -1  -3   25.92    0.55
   0   1   3   25.54    0.55
   0   1   3   26.30    0.55
   0   1   3   25.94    0.55
   0   1   3   25.77    0.54
   0   1   3   26.38    0.54
   0   1   3   25.74    0.55
   0   0  -3    0.01    0.00
   0   0  -3    0.00    0.00
   0   0  -3    0.00    0.00
   0   0  -3    0.00    0.01
   0   0  -3   -0.01    0.01
   0   0  -3    0.00    0.00
   0   0  -3   -0.01    0.00
   0   0   3    0.01    0.01
   0   0   3    0.00    0.00
   0   0   3    0.00    0.01
   0   0   3    0.00    0.00
   0   0   3    0.01    0.00
   0   0   3   -0.01    0.01
   0   0   3    0.00    0.00
   0   0   3    0.00    0.01
   0   1  -3   26.16    0.56
   0   1  -3   27.38    0.55
   0   1  -3   26.23    0.56
   0   1  -3   27.04    0.55
   0   1  -3   26.45    0.55
   0   1  -3   26.49    0.55
   0   1  -3   25.60    0.56
   0  -1   3   26.47    0.56
   0  -1   3   25.42    0.55
   0  -1   3   27.17    0.54
   0  -1   3   26.59    0.56
   0  -1   3   26.03    0.55
   0  -1   3   27.03    0.55
   0  -1   3   25.90    0.56
   0   2  -3    3.99    0.11
   0   2  -3    3.85    0.09
   0   2  -3    3.96    0.10
   0   2  -3    3.84    0.10
   0   2  -3    3.92    0.10
   0   2  -3    3.94    0.10
   0   2  -3    3.92    0.10
   0  -2   3    4.01    0.10
   0  -2   3    3.92    0.11
   0  -2   3    3.84    0.10
   0  -2   3    3.95    0.10
   0  -2   3    3.89    0.10
   0  -2   3    3.85    0.10
   0  -2   3    3.69    0.11
   0   3  -3    3.21    0.10
   0  -3   3    3.56    0.09
   0   4  -3    4.32    0.12
   0   4  -3    4.54    0.13
   0   4  -3    4.40    0.12
   0   4  -3    4.38    0.13
   0   4  -3    4.54    0.12
   0  -4   3    4.33    0.13
   0  -4   3    4.22    0.14
   0  -4   3    4.46    0.13
   0  -4   3    4.57    0.14
   0   5  -3   13.98    0.33
   0   5  -3   13.56    0.32
   0   5  -3   14.01    0.32
   0   5  -3   13.22    0.34
   0   5  -3   13.54    0.32
   0  -5   3   13.67    0.33
   0  -5   3   13.84    0.34
   0  -5   3   13.67    0.33
   0  -5   3   13.75    0.35
   0   6  -3    0.44    0.06
   0   6  -3    0.54    0.06
   0   6  -3    0.53    0.05
   0  -6   3    0.52    0.05
   0  -6   3    0.44    0.05
   0  -6   3    0.51    0.06
   0   7  -3    0.02    0.03
   0   7  -3   -0.01    0.03
   0   7  -3    0.05    0.03
   0  -7   3    0.00    0.03
   0  -7   3    0.01    0.03
   0  -7   3    0.01    0.03
   0   8  -3    0.19    0.05
   0   8  -3    0.22    0.05
   0  -8   3    0.10    0.04
   0  -8   3    0.14    0.04
  -1  -8  -3    0.05    0.03
  -1  -8  -3    0.07    0.04
   1   8   3    0.07    0.04
   1   8   3   -0.03    0.04
  -1  -7  -3    0.08    0.03
  -1  -7  -3    0.04    0.03
   1   7   3    0.07    0.03
   1   7   3    0.07    0.04
  -1  -6  -3    1.23    0.08
  -1  -6  -3    1.34    0.07
  -1  -6  -3    1.28    0.08
   1   6   3    1.33    0.09
   1   6   3    1.24    0.08
  -1  -5  -3    1.12    0.07
  -1  -5  -3    1.03    0.07
  -1  -5  -3    1.08    0.06
   1   5   3    1.01    0.07
   1   5   3    0.98    0.06
   1   5   3    0.89    0.07
   1   5   3    1.06    0.06
  -1  -4  -3    1.34    0.07
  -1  -4  -3    1.51    0.07
  -1  -4  -3    1.36    0.06
  -1  -4  -3    1.44    0.05
  -1  -4  -3    1.44    0.06
   1   4   3    1.37    0.04
   1   4   3    1.43    0.07
   1   4   3    1.31    0.07
   1   4   3    1.44    0.07
   1   4   3    1.50    0.06
  -1  -3  -3   26.87    0.60
  -1  -3  -3   27.38    0.59
  -1  -3  -3   28.75    0.61
  -1  -3  -3   25.08    0.60
  -1  -3  -3   27.83    0.60
  -1  -3  -3   28.17    0.59
  -1  -3  -3   28.62    0.61
   1   3   3   28.28    0.60
   1   3   3   28.03    0.57
   1   3   3   27.62    0.59
   1   3   3   28.69    0.59
   1   3   3   28.74    0.60
   1   3   3   27.91    0.61
   1   3   3   28.57    0.61
  -1  -2  -3   26.49    0.57
  -1  -2  -3   25.77    0.57
  -1  -2  -3   27.06    0.57
  -1  -2  -3   26.75    0.56
  -1  -2  -3   28.92    0.58
  -1  -2  -3   27.18    0.57
   1   2   3   27.27    0.57
   1   2   3   26.11    0.58
   1   2   3   26.40    0.57
   1   2   3   27.00    0.57
  -1  -1  -3    2.51    0.07
  -1  -1  -3    2.50    0.06
  -1  -1  -3    2.45    0.07
  -1  -1  -3    2.48    0.06
  -1  -1  -3    2.44    0.08
  -1  -1  -3    2.47    0.07
  -1  -1  -3    2.50    0.07
   1   1   3    2.48    0.07
   1   1   3    2.45    0.07
   1   1   3    2.53    0.07
   1   1   3    2.42    0.07
   1   1   3    2.47    0.08
   1   1   3    2.55    0.08
   1   1   3    2.52    0.07
  -1   0  -3    4.50    0.10
  -1   0  -3    4.57    0.10
  -1   0  -3    4.55    0.11
  -1   0  -3    4.33    0.11
  -1   0  -3    4.42    0.10
  -1   0  -3    4.40    0.11
  -1   0  -3    4.47    0.10
  -1   0  -3    4.52    0.10
   1   0   3    4.36    0.12
   1   0   3    4.49    0.10
   1   0   3    4.59    0.10
   1   0   3    4.15    0.11
   1   0   3    4.31    0.11
   1   0   3    4.44    0.10
   1   0   3    4.23    0.10
   1   0   3    4.37    0.11
  -1   1  -3    2.43    0.07
  -1   1  -3    2.51    0.06
  -1   1  -3    2.45    0.07
  -1   1  -3    2.42    0.08
  -1   1  -3    2.62    0.07
  -1   1  -3    2.49    0.07
  -1   1  -3    2.67    0.08
   1  -1   3    2.52    0.07
   1  -1   3    2.54    0.08
   1  -1   3    2.36    0.07
   1  -1   3    2.46    0.07
   1  -1   3    2.49    0.08
   1  -1   3    2.37    0.07
  -1   2  -3   27.42    0.58
  -1   2  -3   26.48    0.57
  -1   2  -3   27.79    0.56
  -1   2  -3   27.10    0.57
  -1   2  -3   27.23    0.56
  -1   2  -3   26.75    0.56
  -1   2  -3   26.99    0.57
  -1   2  -3   26.26    0.56
   1  -2   3   27.05    0.58
   1  -2   3   26.71    0.57
   1  -2   3   26.68    0.57
   1  -2   3   26.88    0.56
   1  -2   3   26.86    0.56
   1  -2   3   26.47    0.58
   1  -2   3   26.57    0.58
   1  -2   3   26.95    0.56
  -1   3  -3   27.33    0.59
  -1   3  -3   28.32    0.61
  -1   3  -3   28.04    0.59
  -1   3  -3   28.03    0.59
  -1   3  -3   28.06    0.59
  -1   3  -3   28.14    0.59
  -1   3  -3   27.60    0.60
   1  -3   3   27.72    0.59
   1  -3   3   28.31    0.62
   1  -3   3   27.83    0.61
   1  -3   3   28.27    0.59
   1  -3   3   28.01    0.59
   1  -3   3   27.75    0.61
  -1   4  -3    1.39    0.06
  -1   4  -3    1.37    0.06
  -1   4  -3    1.34    0.04
  -1   4  -3    1.38    0.05
  -1   4  -3    1.42    0.06
  -1   4  -3    1.38    0.06
   1  -4   3    1.38    0.07
   1  -4   3    1.46    0.07
   1  -4   3    1.37    0.06
   1  -4   3    1.36    0.06
   1  -4   3    1.46    0.07
  -1   5  -3    1.20    0.06
  -1   5  -3    1.12    0.06
  -1   5  -3    1.04    0.05
  -1   5  -3    1.09    0.05
  -1   5  -3    1.00    0.06
   1  -5   3    1.05    0.06
   1  -5   3    1.17    0.07
   1  -5   3    1.14    0.07
   1  -5   3    1.04    0.06
  -1   6  -3    1.28    0.07
  -1   6  -3    1.33    0.08
  -1   6  -3    1.23    0.07
   1  -6   3    1.40    0.08
   1  -6   3    1.34    0.08
   1  -6   3    1.25    0.09
  -1   7  -3    0.11    0.03
  -1   7  -3    0.07    0.03
  -1   7  -3    0.04    0.03
   1  -7   3    0.03    0.03
   1  -7   3    0.02    0.04
  -1   8  -3    0.05    0.04
  -1   8  -3    0.02    0.03
   1  -8   3    0.02    0.03
   1  -8   3    0.07    0.04
  -2  -8  -3    0.27    0.06
  -2  -8  -3    0.25    0.05
   2   8   3    0.13    0.05
  -2  -7  -3    0.07    0.03
  -2  -7  -3    0.02    0.03
   2   7   3    0.07    0.04
   2   7   3    0.05    0.03
  -2  -6  -3    0.09    0.03
  -2  -6  -3    0.14    0.04
  -2  -6  -3    0.10    0.03
   2   6   3    0.16    0.04
   2   6   3    0.13    0.04
  -2  -5  -3    1.00    0.07
  -2  -5  -3    1.01    0.04
  -2  -5  -3    1.01    0.06
   2   5   3    0.98    0.07
   2   5   3    1.02    0.04
   2   5   3    1.00    0.07
  -2  -4  -3    5.59    0.18
  -2  -4  -3    5.95    0.16
  -2  -4  -3    5.69    0.17
   2   4   3    5.89    0.16
   2   4   3    5.59    0.13
   2   4   3    5.61    0.17
   2   4   3    5.52    0.17
  -2  -3  -3    5.47    0.15
  -2  -3  -3    5.30    0.15
  -2  -3  -3    5.27    0.13
  -2  -3  -3    5.40    0.15
  -2  -3  -3    5.69    0.15
  -2  -3  -3    5.43    0.15
   2   3   3    5.38    0.15
   2   3   3    5.38    0.11
   2   3   3    5.37    0.13
   2   3   3    5.15    0.15
   2   3   3    5.37    0.14
  -2  -2  -3   13.02    0.30
  -2  -2  -3   12.81    0.29
  -2  -2  -3   13.09    0.28
  -2  -2  -3   13.50    0.31
  -2  -2  -3   13.10    0.29
  -2  -2  -3   12.75    0.29
   2   2   3   13.21    0.29
   2   2   3   12.80    0.30
   2   2   3   12.48    0.30
   2   2   3   12.85    0.30
  -2  -1  -3    7.86    0.17
  -2  -1  -3    8.13    0.18
  -2  -1  -3    7.69    0.18
  -2  -1  -3    7.91    0.17
  -2  -1  -3    7.89    0.18
  -2  -1  -3    8.02    0.18
   2   1   3    7.99    0.18
   2   1   3    7.66    0.19
   2   1   3    7.63    0.17
   2   1   3    7.70    0.18
   2   1   3    7.93    0.18
   2   1   3    8.11    0.18
   2   1   3    7.72    0.19
   2   1   3    7.71    0.18
  -2   0  -3   -0.01    0.01
  -2   0  -3    0.01    0.01
  -2   0  -3    0.00    0.00
  -2   0  -3    0.00    0.01
  -2   0  -3    0.00    0.00
  -2   0  -3    0.00    0.00
  -2   0  -3    0.00    0.00
  -2   0  -3    0.01    0.00
   2   0   3    0.00    0.00
   2   0   3    0.01    0.01
   2   0   3   -0.01    0.00
   2   0   3    0.00    0.01
   2   0   3    0.00    0.01
   2   0   3    0.00    0.00
   2   0   3    0.00    0.01
   2   0   3    0.00    0.01
  -2   1  -3    8.25    0.19
  -2   1  -3    8.20    0.19
  -2   1  -3    7.55    0.19
  -2   1  -3    7.97    0.20
  -2   1  -3    8.04    0.19
  -2   1  -3    7.91    0.19
  -2   1  -3    8.33    0.19
   2  -1   3    7.87    0.19
   2  -1   3    7.94    0.19
   2  -1   3    7.73    0.19
   2  -1   3    7.79    0.19
   2  -1   3    8.20    0.20
   2  -1   3    7.57    0.19
  -2   2  -3   12.89    0.30
  -2   2  -3   13.32    0.27
  -2   2  -3   13.26    0.31
  -2   2  -3   13.05    0.30
  -2   2  -3   12.82    0.30
  -2   2  -3   12.70    0.29
  -2   2  -3   12.87    0.30
  -2   2  -3   12.99    0.27
  -2   2  -3   13.06    0.28
  -2   2  -3   13.05    0.27
   2  -2   3   12.60    0.30
   2  -2   3   12.96    0.29
   2  -2   3   12.99    0.27
   2  -2   3   13.20    0.30
   2  -2   3   13.12    0.27
  -2   3  -3    5.40    0.15
  -2   3  -3    5.25    0.13
  -2   3  -3    5.32    0.14
  -2   3  -3    5.64    0.14
  -2   3  -3    5.41    0.14
  -2   3  -3    5.50    0.13
  -2   3  -3    5.12    0.13
  -2   3  -3    5.36    0.13
   2  -3   3    5.46    0.13
   2  -3   3    5.14    0.15
   2  -3   3    5.44    0.16
   2  -3   3    5.60    0.13
   2  -3   3    5.47    0.13
   2  -3   3    5.48    0.13
   2  -3   3    5.45    0.15
  -2   4  -3    5.74    0.14
  -2   4  -3    5.56    0.15
  -2   4  -3    5.60    0.14
  -2   4  -3    5.68    0.16
  -2   4  -3    5.61    0.14
  -2   4  -3    5.74    0.15
   2  -4   3    5.77    0.14
   2  -4   3    5.66    0.15
   2  -4   3    5.65    0.16
   2  -4   3    5.67    0.17
   2  -4   3    5.65    0.17
  -2   5  -3    0.93    0.06
  -2   5  -3    1.14    0.06
  -2   5  -3    0.97    0.06
  -2   5  -3    1.01    0.05
  -2   5  -3    0.99    0.05
  -2   5  -3    1.04    0.04
   2  -5   3    1.02    0.07
   2  -5   3    0.91    0.05
   2  -5   3    1.05    0.07
   2  -5   3    1.02    0.08
   2  -5   3    0.94    0.06
  -2   6  -3    0.09    0.03
  -2   6  -3    0.13    0.03
  -2   6  -3    0.14    0.03
   2  -6   3    0.17    0.03
   2  -6   3    0.12    0.04
   2  -6   3    0.16    0.03
  -2   7  -3    0.03    0.03
  -2   7  -3    0.07    0.03
  -2   7  -3    0.06    0.03
   2  -7   3    0.06    0.03
   2  -7   3    0.03    0.03
  -2   8  -3    0.25    0.05
  -2   8  -3    0.17    0.04
  -2   8  -3    0.21    0.05
   2  -8   3    0.22    0.06
   2  -8   3    0.21    0.04
  -3  -8  -3    0.12    0.04
  -3  -8  -3    0.02    0.04
   3   8   3    0.15    0.05
   3   8   3   -0.02    0.03
  -3  -7  -3    0.25    0.05
  -3  -7  -3    0.25    0.04
   3   7   3    0.25    0.05
   3   7   3    0.22    0.05
   3   7   3    0.23    0.06
  -3  -6  -3    1.15    0.08
  -3  -6  -3    1.19    0.08
  -3  -6  -3    1.12    0.07
   3   6   3    1.01    0.08
   3   6   3    1.11    0.08
   3   6   3    0.99    0.07
  -3  -5  -3    2.28    0.10
  -3  -5  -3    2.32    0.11
  -3  -5  -3    2.56    0.12
   3   5   3    2.32    0.11
   3   5   3    2.32    0.10
   3   5   3    2.26    0.06
   3   5   3    2.25    0.11
  -3  -4  -3    4.11    0.14
  -3  -4  -3    4.31    0.13
  -3  -4  -3    4.32    0.14
   3   4   3    4.16    0.13
   3   4   3    4.12    0.14
   3   4   3    4.43    0.15
   3   4   3    4.13    0.14
   3   4   3    4.11    0.09
  -3  -3  -3    0.22    0.03
  -3  -3  -3    0.19    0.02
  -3  -3  -3    0.18    0.03
   3   3   3    0.15    0.02
   3   3   3    0.23    0.03
   3   3   3    0.20    0.03
  -3  -2  -3    9.73    0.25
  -3  -2  -3    9.30    0.21
  -3  -2  -3    9.42    0.23
  -3  -2  -3    9.26    0.23
  -3  -2  -3   10.24    0.23
  -3  -2  -3    9.32    0.22
   3   2   3    9.65    0.22
   3   2   3    9.45    0.22
   3   2   3    9.38    0.21
   3   2   3    9.35    0.23
   3   2   3    8.99    0.23
   3   2   3    9.18    0.24
  -3  -1  -3   69.13    1.41
  -3  -1  -3   67.92    1.49
  -3  -1  -3   68.02    1.41
  -3  -1  -3   69.58    1.43
  -3  -1  -3   68.22    1.45
  -3  -1  -3   67.73    1.41
   3   1   3   68.73    1.43
   3   1   3   69.13    1.42
   3   1   3   68.73    1.42
   3   1   3   66.61    1.42
   3   1   3   70.40    1.42
   3   1   3   68.16    1.41
   3   1   3   66.81    1.41
  -3   0  -3    3.42    0.09
  -3   0  -3    3.44    0.10
  -3   0  -3    3.16    0.08
  -3   0  -3    3.39    0.09
  -3   0  -3    3.40    0.09
  -3   0  -3    3.33    0.09
  -3   0  -3    3.46    0.09
  -3   0  -3    3.40    0.08
   3   0   3    3.32    0.08
   3   0   3    3.45    0.08
   3   0   3    3.27    0.09
   3   0   3    3.58    0.10
   3   0   3    3.44    0.09
  -3   1  -3   70.45    1.43
  -3   1  -3   69.90    1.44
  -3   1  -3   71.26    1.42
  -3   1  -3   70.92    1.42
  -3   1  -3   70.90    1.43
  -3   1  -3   68.18    1.43
  -3   1  -3   68.02    1.42
  -3   1  -3   70.35    1.45
  -3   1  -3   70.46    1.44
  -3   1  -3   68.69    1.44
  -3   1  -3   68.37    1.42
   3  -1   3   67.33    1.45
   3  -1   3   69.98    1.49
   3  -1   3   66.85    1.44
   3  -1   3   67.42    1.42
   3  -1   3   68.69    1.44
   3  -1   3   70.22    1.42
  -3   2  -3    9.24    0.22
  -3   2  -3    9.56    0.23
  -3   2  -3    9.29    0.20
  -3   2  -3    9.57    0.22
  -3   2  -3    9.33    0.20
  -3   2  -3    9.49    0.23
  -3   2  -3    9.26    0.20
  -3   2  -3    9.48    0.22
  -3   2  -3    9.38    0.20
  -3   2  -3    9.38    0.23
  -3   2  -3    9.82    0.24
   3  -2   3    9.37    0.23
   3  -2   3    9.43    0.20
   3  -2   3    9.18    0.20
   3  -2   3    9.12    0.23
   3  -2   3    9.61    0.23
   3  -2   3    9.24    0.22
  -3   3  -3    0.26    0.02
  -3   3  -3    0.20    0.03
  -3   3  -3    0.26    0.02
  -3   3  -3    0.20    0.02
  -3   3  -3    0.25    0.02
  -3   3  -3    0.24    0.02
   3  -3   3    0.22    0.03
   3  -3   3    0.23    0.02
   3  -3   3    0.25    0.02
  -3   4  -3    4.01    0.11
  -3   4  -3    4.19    0.12
  -3   4  -3    4.02    0.12
  -3   4  -3    4.07    0.13
  -3   4  -3    4.15    0.11
  -3   4  -3    4.06    0.11
   3  -4   3    4.24    0.13
   3  -4   3    3.96    0.13
   3  -4   3    4.15    0.11
   3  -4   3    4.03    0.14
  -3   5  -3    2.45    0.09
  -3   5  -3    2.32    0.08
  -3   5  -3    2.27    0.07
  -3   5  -3    2.24    0.09
  -3   5  -3    2.25    0.08
  -3   5  -3    2.24    0.08
   3  -5   3    2.34    0.09
   3  -5   3    2.21    0.08
   3  -5   3    2.29    0.10
   3  -5   3    2.35    0.11
  -3   6  -3    1.12    0.07
  -3   6  -3    1.02    0.07
  -3   6  -3    0.99    0.06
   3  -6   3    1.08    0.08
   3  -6   3    1.15    0.07
   3  -6   3    1.02    0.08
   3  -6   3    1.06    0.07
  -3   7  -3    0.21    0.04
  -3   7  -3    0.26    0.05
  -3   7  -3    0.25    0.04
   3  -7   3    0.38    0.06
   3  -7   3    0.29    0.04
  -3   8  -3    0.04    0.03
  -3   8  -3    0.02    0.03
  -3   8  -3    0.09    0.04
   3  -8   3    0.05    0.04
  -4  -7  -3    0.01    0.03
  -4  -7  -3   -0.04    0.02
   4   7   3    0.01    0.04
   4   7   3   -0.04    0.02
  -4  -6  -3    4.45    0.17
  -4  -6  -3    4.79    0.18
  -4  -6  -3    4.62    0.15
   4   6   3    4.82    0.19
   4   6   3    4.66    0.17
   4   6   3    4.78    0.18
  -4  -5  -3    2.13    0.10
  -4  -5  -3    2.28    0.11
   4   5   3    2.10    0.06
   4   5   3    2.04    0.10
   4   5   3    2.18    0.11
   4   5   3    2.05    0.11
  -4  -4  -3    0.55    0.04
  -4  -4  -3    0.58    0.05
  -4  -4  -3    0.51    0.04
  -4  -4  -3    0.50    0.05
   4   4   3    0.41    0.05
   4   4   3    0.57    0.06
   4   4   3    0.60    0.05
  -4  -3  -3    0.66    0.05
  -4  -3  -3    0.76    0.06
  -4  -3  -3    0.71    0.05
  -4  -3  -3    0.74    0.05
  -4  -3  -3    0.77    0.03
  -4  -3  -3    0.70    0.05
   4   3   3    0.68    0.02
   4   3   3    0.70    0.04
   4   3   3    0.82    0.06
   4   3   3    0.71    0.03
   4   3   3    0.74    0.05
   4   3   3    0.73    0.05
  -4  -2  -3    2.05    0.07
  -4  -2  -3    2.02    0.07
  -4  -2  -3    2.06    0.08
  -4  -2  -3    1.96    0.06
  -4  -2  -3    2.18    0.08
  -4  -2  -3    1.92    0.08
  -4  -2  -3    2.02    0.08
   4   2   3    2.01    0.08
   4   2   3    2.09    0.08
   4   2   3    2.13    0.07
   4   2   3    1.91    0.08
   4   2   3    1.98    0.06
   4   2   3    1.98    0.07
   4   2   3    1.99    0.05
  -4  -1  -3    9.95    0.25
  -4  -1  -3   10.21    0.22
  -4  -1  -3   10.56    0.26
  -4  -1  -3    9.96    0.24
  -4  -1  -3   10.56    0.24
  -4  -1  -3    9.61    0.24
  -4  -1  -3   10.08    0.24
   4   1   3   10.16    0.24
   4   1   3   10.30    0.23
   4   1   3    9.97    0.24
   4   1   3    9.90    0.22
   4   1   3    9.82    0.26
   4   1   3   10.08    0.22
   4   1   3   10.14    0.23
   4   1   3   10.19    0.24
  -4   0  -3   -0.01    0.01
  -4   0  -3    0.01    0.01
  -4   0  -3   -0.02    0.01
  -4   0  -3   -0.02    0.01
  -4   0  -3   -0.01    0.01
  -4   0  -3   -0.01    0.01
  -4   0  -3   -0.01    0.01
  -4   0  -3   -0.01    0.01
   4   0   3   -0.02    0.01
   4   0   3   -0.02    0.00
   4   0   3   -0.01    0.01
   4   0   3   -0.01    0.01
   4   0   3   -0.01    0.01
  -4   1  -3   10.05    0.24
  -4   1  -3   10.33    0.22
  -4   1  -3   10.01    0.22
  -4   1  -3   10.04    0.22
  -4   1  -3    9.94    0.23
  -4   1  -3   10.20    0.25
  -4   1  -3   10.57    0.25
  -4   1  -3   10.63    0.25
  -4   1  -3   10.43    0.24
  -4   1  -3    9.92    0.22
   4  -1   3   10.46    0.22
   4  -1   3   10.33    0.24
   4  -1   3    9.98    0.22
   4  -1   3   10.22    0.24
   4  -1   3    8.64    0.25
   4  -1   3    9.80    0.25
  -4   2  -3    2.10    0.06
  -4   2  -3    1.94    0.07
  -4   2  -3    2.15    0.09
  -4   2  -3    2.08    0.07
  -4   2  -3    2.03    0.08
  -4   2  -3    2.01    0.09
  -4   2  -3    1.88    0.08
  -4   2  -3    2.00    0.06
  -4   2  -3    2.01    0.06
  -4   2  -3    2.07    0.07
  -4   2  -3    1.97    0.06
   4  -2   3    2.03    0.08
   4  -2   3    2.05    0.08
   4  -2   3    1.99    0.05
   4  -2   3    2.10    0.08
  -4   3  -3    0.78    0.05
  -4   3  -3    0.80    0.05
  -4   3  -3    0.67    0.03
  -4   3  -3    0.75    0.03
  -4   3  -3    0.71    0.03
  -4   3  -3    0.67    0.03
  -4   3  -3    0.78    0.04
   4  -3   3    0.66    0.04
   4  -3   3    0.68    0.05
   4  -3   3    0.71    0.03
   4  -3   3    0.68    0.03
   4  -3   3    0.68    0.05
   4  -3   3    0.74    0.03
  -4   4  -3    0.49    0.03
  -4   4  -3    0.54    0.03
  -4   4  -3    0.48    0.03
  -4   4  -3    0.53    0.03
  -4   4  -3    0.51    0.04
  -4   4  -3    0.55    0.04
   4  -4   3    0.47    0.03
   4  -4   3    0.54    0.03
   4  -4   3    0.49    0.04
   4  -4   3    0.53    0.05
   4  -4   3    0.58    0.06
  -4   5  -3    2.14    0.09
  -4   5  -3    2.20    0.08
  -4   5  -3    2.02    0.08
  -4   5  -3    2.33    0.10
  -4   5  -3    2.17    0.08
   4  -5   3    2.13    0.10
   4  -5   3    2.26    0.11
   4  -5   3    2.08    0.09
   4  -5   3    2.15    0.08
  -4   6  -3    4.62    0.16
  -4   6  -3    4.53    0.15
  -4   6  -3    4.51    0.15
   4  -6   3    4.63    0.15
   4  -6   3    4.83    0.18
   4  -6   3    4.67    0.17
  -4   7  -3   -0.03    0.02
  -4   7  -3   -0.01    0.03
  -4   7  -3    0.00    0.02
   4  -7   3    0.01    0.02
   4  -7   3   -0.02    0.03
   4  -7   3   -0.04    0.03
  -5  -7  -3    0.03    0.03
  -5  -7  -3   -0.01    0.02
   5   7   3    0.01    0.04
   5   7   3    0.02    0.03
  -5  -6  -3    3.25    0.14
  -5  -6  -3    3.26    0.12
  -5  -6  -3    3.17    0.15
   5   6   3    3.24    0.16
   5   6   3    3.30    0.14
  -5  -5  -3    0.18    0.04
  -5  -5  -3    0.21    0.05
   5   5   3    0.20    0.04
   5   5   3    0.25    0.05
   5   5   3    0.14    0.04
  -5  -4  -3    0.29    0.05
  -5  -4  -3    0.27    0.04
  -5  -4  -3    0.23    0.04
   5   4   3    0.21    0.04
   5   4   3    0.31    0.05
   5   4   3    0.19    0.04
  -5  -3  -3    2.78    0.10
  -5  -3  -3    2.79    0.10
  -5  -3  -3    2.62    0.10
  -5  -3  -3    2.61    0.10
   5   3   3    2.68    0.08
   5   3   3    2.75    0.11
   5   3   3    2.62    0.06
   5   3   3    2.70    0.11
   5   3   3    2.79    0.11
  -5  -2  -3    0.12    0.01
  -5  -2  -3    0.10    0.02
  -5  -2  -3    0.14    0.03
  -5  -2  -3    0.14    0.02
  -5  -2  -3    0.11    0.02
   5   2   3    0.07    0.02
   5   2   3    0.13    0.03
   5   2   3    0.15    0.03
   5   2   3    0.12    0.01
   5   2   3    0.11    0.03
  -5  -1  -3    2.15    0.05
  -5  -1  -3    2.06    0.08
  -5  -1  -3    2.23    0.08
  -5  -1  -3    2.26    0.10
  -5  -1  -3    2.13    0.08
  -5  -1  -3    2.06    0.07
   5   1   3    2.23    0.08
   5   1   3    2.13    0.08
   5   1   3    2.08    0.09
   5   1   3    2.21    0.06
   5   1   3    2.24    0.06
   5   1   3    2.17    0.08
   5   1   3    2.23    0.07
  -5   0  -3  100.19    2.09
  -5   0  -3  100.71    2.09
  -5   0  -3   97.59    2.09
  -5   0  -3  101.40    2.06
  -5   0  -3  105.27    2.09
  -5   0  -3  102.37    2.11
  -5   0  -3  101.34    2.07
   5   0   3   99.81    2.07
   5   0   3  100.03    2.09
   5   0   3   98.04    2.07
   5   0   3   99.74    2.10
   5   0   3   99.97    2.08
   5   0   3  102.05    2.11
  -5   1  -3    2.26    0.07
  -5   1  -3    2.21    0.07
  -5   1  -3    2.26    0.09
  -5   1  -3    2.15    0.07
  -5   1  -3    2.31    0.09
  -5   1  -3    2.17    0.07
  -5   1  -3    2.21    0.07
   5  -1   3    2.18    0.06
   5  -1   3    2.20    0.08
   5  -1   3    2.26    0.08
   5  -1   3    2.31    0.06
   5  -1   3    2.27    0.09
   5  -1   3    2.34    0.07
  -5   2  -3    0.10    0.02
  -5   2  -3    0.13    0.01
  -5   2  -3    0.13    0.02
  -5   2  -3    0.11    0.02
  -5   2  -3    0.10    0.02
  -5   2  -3    0.15    0.03
  -5   2  -3    0.13    0.02
   5  -2   3    0.13    0.02
   5  -2   3    0.11    0.02
   5  -2   3    0.11    0.01
   5  -2   3    0.12    0.03
   5  -2   3    0.11    0.01
  -5   3  -3    2.67    0.08
  -5   3  -3    2.77    0.11
  -5   3  -3    2.57    0.08
  -5   3  -3    2.73    0.10
  -5   3  -3    2.80    0.08
  -5   3  -3    2.68    0.09
  -5   3  -3    2.62    0.08
   5  -3   3    2.61    0.09
   5  -3   3    2.76    0.10
   5  -3   3    2.82    0.07
   5  -3   3    2.71    0.07
   5  -3   3    2.60    0.08
   5  -3   3    2.85    0.10
  -5   4  -3    0.23    0.03
  -5   4  -3    0.24    0.03
  -5   4  -3    0.25    0.03
  -5   4  -3    0.24    0.04
  -5   4  -3    0.18    0.02
  -5   4  -3    0.22    0.03
   5  -4   3    0.29    0.04
   5  -4   3    0.23    0.03
   5  -4   3    0.26    0.03
   5  -4   3    0.25    0.04
  -5   5  -3    0.17    0.03
  -5   5  -3    0.24    0.03
  -5   5  -3    0.21    0.04
  -5   5  -3    0.22    0.03
   5  -5   3    0.22    0.05
   5  -5   3    0.22    0.03
   5  -5   3    0.18    0.04
   5  -5   3    0.24    0.03
  -5   6  -3    3.17    0.12
  -5   6  -3    3.46    0.13
  -5   6  -3    3.36    0.12
   5  -6   3    3.22    0.15
   5  -6   3    3.47    0.12
   5  -6   3    3.23    0.14
  -5   7  -3    0.00    0.02
  -5   7  -3   -0.01    0.03
  -5   7  -3   -0.03    0.02
   5  -7   3    0.00    0.03
   5  -7   3    0.07    0.04
  -6  -7  -3    0.28    0.05
  -6  -7  -3    0.32    0.06
   6   7   3    0.24    0.05
   6   7   3    0.32    0.07
  -6  -6  -3    1.70    0.08
  -6  -6  -3    1.94    0.11
  -6  -6  -3    2.06    0.12
   6   6   3    1.88    0.12
   6   6   3    2.08    0.11
  -6  -5  -3    6.44    0.17
  -6  -5  -3    6.59    0.22
  -6  -5  -3    6.52    0.21
   6   5   3    6.45    0.22
   6   5   3    6.91    0.25
   6   5   3    6.44    0.23
  -6  -4  -3   10.35    0.28
  -6  -4  -3   10.73    0.29
  -6  -4  -3   10.38    0.29
   6   4   3   10.17    0.29
   6   4   3   10.29    0.29
   6   4   3   10.80    0.30
   6   4   3   10.23    0.22
  -6  -3  -3    0.88    0.06
  -6  -3  -3    0.86    0.06
  -6  -3  -3    0.81    0.05
  -6  -3  -3    0.87    0.06
   6   3   3    0.96    0.07
   6   3   3    0.81    0.06
   6   3   3    0.84    0.06
   6   3   3    0.81    0.03
  -6  -2  -3    0.35    0.04
  -6  -2  -3    0.35    0.04
  -6  -2  -3    0.29    0.03
  -6  -2  -3    0.33    0.04
   6   2   3    0.32    0.02
   6   2   3    0.38    0.04
   6   2   3    0.29    0.04
   6   2   3    0.35    0.04
   6   2   3    0.35    0.02
   6   2   3    0.36    0.05
  -6  -1  -3    1.95    0.05
  -6  -1  -3    1.92    0.07
  -6  -1  -3    1.92    0.08
  -6  -1  -3    1.96    0.08
  -6  -1  -3    1.92    0.06
  -6  -1  -3    1.75    0.07
   6   1   3    1.91    0.07
   6   1   3    2.04    0.08
   6   1   3    1.84    0.08
   6   1   3    1.94    0.06
   6   1   3    1.85    0.09
  -6   0  -3    0.00    0.01
  -6   0  -3    0.00    0.01
  -6   0  -3    0.02    0.01
  -6   0  -3    0.00    0.01
  -6   0  -3    0.01    0.01
  -6   0  -3    0.01    0.01
   6   0   3    0.01    0.02
   6   0   3    0.00    0.01
   6   0   3   -0.01    0.01
   6   0   3   -0.01    0.01
   6   0   3    0.03    0.01
   6   0   3   -0.01    0.02
  -6   1  -3    1.97    0.07
  -6   1  -3    2.02    0.07
  -6   1  -3    1.86    0.07
  -6   1  -3    1.86    0.07
  -6   1  -3    1.98    0.06
  -6   1  -3    1.93    0.09
  -6   1  -3    1.92    0.08
  -6   1  -3    2.01    0.07
   6  -1   3    2.00    0.06
   6  -1   3    1.99    0.06
   6  -1   3    2.11    0.09
   6  -1   3    1.98    0.06
   6  -1   3    1.92    0.07
   6  -1   3    1.99    0.07
  -6   2  -3    0.31    0.03
  -6   2  -3    0.34    0.03
  -6   2  -3    0.26    0.04
  -6   2  -3    0.36    0.03
  -6   2  -3    0.33    0.03
  -6   2  -3    0.32    0.03
  -6   2  -3    0.34    0.02
   6  -2   3    0.31    0.02
   6  -2   3    0.30    0.02
   6  -2   3    0.35    0.04
   6  -2   3    0.33    0.01
   6  -2   3    0.27    0.04
   6  -2   3    0.29    0.04
  -6   3  -3    0.82    0.04
  -6   3  -3    0.85    0.04
  -6   3  -3    0.86    0.04
  -6   3  -3    0.83    0.05
  -6   3  -3    0.80    0.04
  -6   3  -3    0.87    0.06
   6  -3   3    0.82    0.06
   6  -3   3    0.77    0.06
   6  -3   3    0.81    0.03
   6  -3   3    0.86    0.06
  -6   4  -3   10.16    0.28
  -6   4  -3   10.53    0.25
  -6   4  -3   10.21    0.25
  -6   4  -3   10.30    0.25
  -6   4  -3   10.35    0.24
  -6   4  -3   10.05    0.24
   6  -4   3   10.22    0.28
   6  -4   3   10.38    0.24
   6  -4   3   10.64    0.29
  -6   5  -3    6.24    0.17
  -6   5  -3    6.39    0.20
  -6   5  -3    6.54    0.17
  -6   5  -3    6.23    0.17
   6  -5   3    6.49    0.21
   6  -5   3    6.27    0.18
   6  -5   3    6.87    0.22
  -6   6  -3    1.88    0.08
  -6   6  -3    1.83    0.08
  -6   6  -3    1.89    0.10
   6  -6   3    1.94    0.11
   6  -6   3    1.94    0.11
  -6   7  -3    0.21    0.04
  -6   7  -3    0.24    0.04
  -6   7  -3    0.29    0.05
   6  -7   3    0.30    0.06
   6  -7   3    0.24    0.06
  -7  -7  -3    0.03    0.04
   7   7   3    0.05    0.04
   7   7   3    0.00    0.04
  -7  -6  -3    0.00    0.03
  -7  -6  -3    0.03    0.03
   7   6   3    0.04    0.03
   7   6   3    0.10    0.05
  -7  -5  -3    0.14    0.04
  -7  -5  -3    0.09    0.02
  -7  -5  -3    0.12    0.04
   7   5   3    0.13    0.04
   7   5   3    0.08    0.04
  -7  -4  -3    0.70    0.07
  -7  -4  -3    0.60    0.07
   7   4   3    0.68    0.08
   7   4   3    0.77    0.08
   7   4   3    0.65    0.08
   7   4   3    0.71    0.03
  -7  -3  -3    4.89    0.16
  -7  -3  -3    4.83    0.17
  -7  -3  -3    4.98    0.16
   7   3   3    4.95    0.17
   7   3   3    4.88    0.16
   7   3   3    4.78    0.17
   7   3   3    4.72    0.17
   7   3   3    4.74    0.12
  -7  -2  -3   14.79    0.35
  -7  -2  -3   14.64    0.35
  -7  -2  -3   14.03    0.35
  -7  -2  -3   14.14    0.35
   7   2   3   14.66    0.36
   7   2   3   14.19    0.37
   7   2   3   13.93    0.31
   7   2   3   13.65    0.36
   7   2   3   14.30    0.35
   7   2   3   14.05    0.31
  -7  -1  -3    5.60    0.17
  -7  -1  -3    5.84    0.17
  -7  -1  -3    5.74    0.16
  -7  -1  -3    5.97    0.17
  -7  -1  -3    5.82    0.14
   7   1   3    5.81    0.16
   7   1   3    5.83    0.17
   7   1   3    5.82    0.15
   7   1   3    5.91    0.19
  -7   0  -3    4.99    0.14
  -7   0  -3    5.22    0.14
  -7   0  -3    4.75    0.14
  -7   0  -3    4.75    0.12
  -7   0  -3    4.92    0.11
  -7   0  -3    4.96    0.14
   7   0   3    4.80    0.14
   7   0   3    4.83    0.16
   7   0   3    4.92    0.14
   7   0   3    4.95    0.17
  -7   1  -3    5.73    0.16
  -7   1  -3    5.96    0.14
  -7   1  -3    6.12    0.15
  -7   1  -3    5.50    0.18
  -7   1  -3    6.15    0.16
  -7   1  -3    5.72    0.16
  -7   1  -3    5.59    0.15
   7  -1   3    5.83    0.15
   7  -1   3    5.98    0.14
   7  -1   3    5.88    0.16
   7  -1   3    5.94    0.18
  -7   2  -3   14.12    0.33
  -7   2  -3   13.88    0.32
  -7   2  -3   14.39    0.32
  -7   2  -3   14.26    0.33
  -7   2  -3   14.07    0.36
  -7   2  -3   14.39    0.33
  -7   2  -3   14.23    0.37
   7  -2   3   14.15    0.36
   7  -2   3   14.20    0.31
   7  -2   3   14.44    0.35
   7  -2   3   14.02    0.34
  -7   3  -3    4.87    0.13
  -7   3  -3    4.82    0.14
  -7   3  -3    4.97    0.13
  -7   3  -3    4.75    0.14
  -7   3  -3    4.78    0.14
  -7   3  -3    4.63    0.17
   7  -3   3    4.73    0.16
   7  -3   3    4.96    0.16
   7  -3   3    4.80    0.12
   7  -3   3    4.95    0.17
  -7   4  -3    0.62    0.04
  -7   4  -3    0.76    0.04
  -7   4  -3    0.63    0.05
  -7   4  -3    0.66    0.07
   7  -4   3    0.68    0.07
   7  -4   3    0.57    0.06
  -7   5  -3    0.12    0.03
  -7   5  -3    0.10    0.02
  -7   5  -3    0.08    0.04
   7  -5   3    0.14    0.04
   7  -5   3    0.09    0.04
  -7   6  -3    0.04    0.02
  -7   6  -3    0.03    0.02
  -7   6  -3    0.02    0.03
   7  -6   3   -0.01    0.03
   7  -6   3    0.02    0.03
  -7   7  -3   -0.05    0.03
  -7   7  -3    0.03    0.02
  -7   7  -3    0.00    0.02
   7  -7   3    0.01    0.03
   7  -7   3    0.00    0.04
  -8  -6  -3    0.03    0.04
  -8  -6  -3    0.01    0.04
   8   6   3    0.07    0.04
   8   6   3    0.05    0.04
  -8  -5  -3    0.03    0.03
  -8  -5  -3    0.02    0.03
   8   5   3    0.00    0.03
   8   5   3   -0.02    0.03
  -8  -4  -3    0.04    0.03
  -8  -4  -3    0.02    0.03
   8   4   3    0.06    0.03
   8   4   3    0.03    0.04
   8   4   3    0.03    0.03
  -8  -3  -3    0.89    0.07
  -8  -3  -3    1.01    0.07
   8   3   3    1.00    0.08
   8   3   3    0.89    0.08
   8   3   3    0.93    0.08
   8   3   3    0.92    0.04
  -8  -2  -3    0.74    0.03
  -8  -2  -3    0.71    0.06
  -8  -2  -3    0.80    0.06
  -8  -2  -3    0.71    0.06
  -8  -2  -3    0.73    0.06
   8   2   3    0.74    0.04
   8   2   3    0.68    0.07
   8   2   3    0.78    0.07
   8   2   3    0.77    0.06
   8   2   3    0.80    0.08
  -8  -1  -3    0.96    0.06
  -8  -1  -3    0.82    0.05
  -8  -1  -3    0.96    0.06
  -8  -1  -3    0.99    0.06
  -8  -1  -3    0.94    0.04
   8   1   3    0.85    0.07
   8   1   3    0.91    0.05
   8   1   3    0.87    0.05
   8   1   3    0.85    0.08
   8   1   3    0.84    0.06
  -8   0  -3    0.02    0.02
  -8   0  -3    0.00    0.01
  -8   0  -3    0.01    0.02
  -8   0  -3    0.06    0.03
  -8   0  -3    0.00    0.01
  -8   0  -3    0.01    0.02
   8   0   3    0.03    0.02
   8   0   3    0.02    0.02
   8   0   3    0.00    0.01
   8   0   3    0.02    0.03
  -8   1  -3    0.88    0.03
  -8   1  -3    0.89    0.05
  -8   1  -3    0.92    0.04
  -8   1  -3    0.86    0.04
  -8   1  -3    1.03    0.08
  -8   1  -3    0.86    0.05
  -8   1  -3    0.88    0.05
  -8   1  -3    0.79    0.05
   8  -1   3    0.84    0.07
   8  -1   3    0.94    0.06
   8  -1   3    0.91    0.04
   8  -1   3    0.99    0.05
  -8   2  -3    0.74    0.05
  -8   2  -3    0.77    0.04
  -8   2  -3    0.75    0.04
  -8   2  -3    0.66    0.07
  -8   2  -3    0.75    0.05
  -8   2  -3    0.79    0.05
   8  -2   3    0.71    0.05
   8  -2   3    0.75    0.04
   8  -2   3    0.74    0.06
   8  -2   3    0.73    0.06
  -8   3  -3    0.85    0.05
  -8   3  -3    0.96    0.06
  -8   3  -3    0.93    0.05
  -8   3  -3    0.86    0.08
   8  -3   3    0.90    0.07
   8  -3   3    0.77    0.06
   8  -3   3    1.08    0.08
  -8   4  -3    0.05    0.02
  -8   4  -3    0.04    0.02
  -8   4  -3    0.03    0.03
  -8   4  -3    0.04    0.02
   8  -4   3    0.05    0.03
   8  -4   3   -0.01    0.02
  -8   5  -3    0.01    0.02
  -8   5  -3   -0.01    0.03
  -8   5  -3    0.01    0.02
   8  -5   3   -0.05    0.02
   8  -5   3   -0.03    0.02
  -8   6  -3    0.07    0.03
  -8   6  -3    0.09    0.03
  -8   6  -3    0.16    0.05
   8  -6   3    0.11    0.04
   8  -6   3    0.03    0.03
  -9  -6  -3    0.14    0.05
  -9  -6  -3    0.12    0.04
   9   6   3    0.13    0.04
   9   6   3    0.18    0.06
  -9  -5  -3    0.20    0.05
  -9  -5  -3    0.08    0.04
   9   5   3    0.10    0.05
   9   5   3    0.15    0.04
   9   5   3    0.15    0.05
  -9  -4  -3    0.68    0.08
  -9  -4  -3    0.86    0.09
   9   4   3    0.50    0.07
   9   4   3    0.72    0.09
   9   4   3    0.59    0.07
  -9  -3  -3    1.82    0.10
  -9  -3  -3    1.54    0.09
   9   3   3    1.75    0.11
   9   3   3    1.68    0.06
   9   3   3    1.63    0.10
   9   3   3    1.72    0.11
  -9  -2  -3    1.46    0.09
  -9  -2  -3    1.45    0.08
   9   2   3    1.44    0.09
   9   2   3    1.54    0.10
   9   2   3    1.40    0.06
   9   2   3    1.57    0.09
  -9  -1  -3    0.53    0.05
  -9  -1  -3    0.56    0.06
  -9  -1  -3    0.47    0.05
   9   1   3    0.42    0.06
   9   1   3    0.63    0.06
   9   1   3    0.40    0.06
   9   1   3    0.48    0.04
  -9   0  -3   13.34    0.37
  -9   0  -3   13.71    0.33
  -9   0  -3   13.34    0.34
  -9   0  -3   13.46    0.33
   9   0   3   13.22    0.33
   9   0   3   13.76    0.33
   9   0   3   13.78    0.36
  -9   1  -3    0.54    0.07
  -9   1  -3    0.47    0.04
  -9   1  -3    0.45    0.02
  -9   1  -3    0.51    0.04
  -9   1  -3    0.47    0.05
   9  -1   3    0.48    0.05
   9  -1   3    0.52    0.04
   9  -1   3    0.57    0.07
  -9   2  -3    1.44    0.10
  -9   2  -3    1.39    0.06
  -9   2  -3    1.54    0.07
   9  -2   3    1.39    0.08
   9  -2   3    1.54    0.07
   9  -2   3    1.41    0.09
  -9   3  -3    1.71    0.07
  -9   3  -3    1.70    0.07
  -9   3  -3    1.66    0.08
  -9   3  -3    1.70    0.10
   9  -3   3    1.69    0.09
   9  -3   3    1.74    0.10
   9  -3   3    1.63    0.09
  -9   4  -3    0.67    0.08
  -9   4  -3    0.67    0.04
  -9   4  -3    0.66    0.05
   9  -4   3    0.62    0.07
   9  -4   3    0.70    0.07
  -9   5  -3    0.09    0.02
  -9   5  -3    0.08    0.04
  -9   5  -3    0.13    0.03
   9  -5   3    0.13    0.05
   9  -5   3    0.09    0.04
  -9   6  -3    0.03    0.04
  -9   6  -3    0.10    0.03
  -9   6  -3    0.10    0.03
   9  -6   3    0.08    0.04
   9  -6   3    0.07    0.04
 -10  -5  -3    0.16    0.05
 -10  -5  -3    0.18    0.05
  10   5   3    0.11    0.05
  10   5   3    0.12    0.05
  10   5   3    0.16    0.05
 -10  -4  -3   -0.01    0.03
 -10  -4  -3    0.05    0.03
  10   4   3    0.03    0.03
  10   4   3    0.03    0.04
  10   4   3    0.03    0.03
 -10  -3  -3    0.01    0.02
 -10  -3  -3    0.05    0.03
  10   3   3    0.04    0.03
  10   3   3    0.00    0.03
 -10  -2  -3    0.85    0.07
 -10  -2  -3    0.66    0.07
  10   2   3    0.87    0.05
  10   2   3    0.87    0.09
  10   2   3    0.89    0.07
  10   2   3    0.84    0.07
 -10  -1  -3    0.45    0.06
 -10  -1  -3    0.37    0.06
 -10  -1  -3    0.42    0.05
  10   1   3    0.47    0.06
  10   1   3    0.40    0.06
  10   1   3    0.45    0.06
  10   1   3    0.41    0.04
 -10   0  -3    0.04    0.02
 -10   0  -3    0.02    0.03
 -10   0  -3    0.03    0.02
  10   0   3   -0.01    0.02
  10   0   3   -0.03    0.02
 -10   1  -3    0.42    0.05
 -10   1  -3    0.42    0.05
 -10   1  -3    0.47    0.07
  10  -1   3    0.44    0.05
  10  -1   3    0.48    0.06
 -10   2  -3    0.77    0.05
 -10   2  -3    0.83    0.06
 -10   2  -3    0.95    0.08
  10  -2   3    0.83    0.06
  10  -2   3    0.92    0.07
  10  -2   3    0.87    0.07
 -10   3  -3    0.05    0.04
 -10   3  -3    0.04    0.02
 -10   3  -3    0.04    0.02
  10  -3   3    0.02    0.02
  10  -3   3    0.01    0.02
  10  -3   3    0.01    0.03
 -10   4  -3    0.01    0.03
 -10   4  -3   -0.01    0.02
 -10   4  -3    0.02    0.02
  10  -4   3    0.02    0.03
  10  -4   3    0.02    0.03
 -10   5  -3    0.13    0.03
 -10   5  -3    0.12    0.03
 -10   5  -3    0.05    0.04
  10  -5   3    0.17    0.04
  10  -5   3    0.10    0.04
 -11  -4  -3   -0.01    0.03
 -11  -4  -3   -0.01    0.03
  11   4   3   -0.04    0.03
  11   4   3    0.02    0.03
 -11  -3  -3    0.00    0.03
 -11  -3  -3    0.06    0.04
  11   3   3    0.03    0.03
  11   3   3    0.02    0.04
 -11  -2  -3    0.38    0.06
 -11  -2  -3    0.34    0.05
  11   2   3    0.40    0.06
  11   2   3    0.38    0.06
  11   2   3    0.38    0.04
 -11  -1  -3    0.12    0.03
 -11  -1  -3    0.13    0.05
 -11  -1  -3    0.14    0.04
  11   1   3    0.10    0.04
  11   1   3    0.17    0.03
 -11   0  -3    1.49    0.08
 -11   0  -3    1.57    0.09
 -11   0  -3    1.52    0.11
  11   0   3    1.33    0.09
  11   0   3    1.57    0.08
 -11   1  -3    0.12    0.03
 -11   1  -3    0.14    0.04
 -11   1  -3    0.17    0.03
  11  -1   3    0.11    0.04
  11  -1   3    0.13    0.03
 -11   2  -3    0.34    0.04
 -11   2  -3    0.38    0.04
 -11   2  -3    0.37    0.07
  11  -2   3    0.39    0.06
  11  -2   3    0.32    0.05
 -11   3  -3    0.02    0.03
 -11   3  -3    0.07    0.02
 -11   3  -3    0.04    0.02
  11  -3   3    0.04    0.03
  11  -3   3    0.04    0.03
 -11   4  -3   -0.02    0.02
 -11   4  -3   -0.08    0.03
 -11   4  -3   -0.01    0.02
  11  -4   3    0.03    0.03
 -12  -3  -3    0.50    0.07
 -12  -3  -3    0.46    0.07
  12   3   3    0.46    0.07
  12   3   3    0.53    0.08
 -12  -2  -3    0.36    0.06
 -12  -2  -3    0.40    0.06
 -12  -2  -3    0.37    0.07
  12   2   3    0.58    0.08
  12   2   3    0.34    0.06
 -12  -1  -3    0.93    0.10
 -12  -1  -3    0.70    0.07
 -12  -1  -3    0.90    0.08
  12   1   3    0.89    0.09
  12   1   3    0.77    0.06
 -12   0  -3    0.02    0.02
 -12   0  -3   -0.01    0.04
 -12   0  -3   -0.02    0.02
  12   0   3   -0.01    0.02
  12   0   3   -0.02    0.03
 -12   1  -3    0.87    0.07
 -12   1  -3    0.78    0.06
 -12   1  -3    0.73    0.09
  12  -1   3    0.68    0.08
  12  -1   3    0.84    0.07
 -12   2  -3    0.36    0.04
 -12   2  -3    0.37    0.07
 -12   2  -3    0.37    0.05
  12  -2   3    0.39    0.06
  12  -2   3    0.48    0.06
 -12   3  -3    0.38    0.04
 -12   3  -3    0.49    0.05
 -12   3  -3    0.48    0.07
  12  -3   3    0.34    0.06
  12  -3   3    0.42    0.06
 -13  -1  -3    0.48    0.07
 -13  -1  -3    0.39    0.06
 -13  -1  -3    0.44    0.08
  13   1   3    0.33    0.06
 -13   0  -3    0.05    0.03
 -13   0  -3   -0.02    0.02
 -13   0  -3   -0.02    0.03
  13   0   3   -0.02    0.03
  13   0   3   -0.02    0.02
 -13   1  -3    0.38    0.05
 -13   1  -3    0.55    0.06
 -13   1  -3    0.27    0.06
  13  -1   3    0.54    0.08
  13  -1   3    0.50    0.06
  14  -2  -4    0.26    0.05
  14  -2  -4    0.36    0.06
 -14   2   4    0.23    0.05
 -14   2   4    0.34    0.06
 -14   2   4    0.25    0.06
  14  -1  -4   -0.01    0.03
  14  -1  -4   -0.01    0.02
 -14   1   4    0.04    0.04
 -14   1   4   -0.01    0.03
 -14   1   4    0.02    0.03
  14   0  -4    1.20    0.08
  14   0  -4    1.09    0.09
 -14   0   4    1.09    0.09
 -14   0   4    1.07    0.09
 -14   0   4    1.21    0.10
  14   1  -4    0.02    0.04
  14   1  -4   -0.04    0.02
 -14  -1   4    0.03    0.04
 -14  -1   4   -0.01    0.03
 -14  -1   4    0.00    0.03
  14   2  -4    0.32    0.06
  14   2  -4    0.30    0.05
  14   2  -4    0.30    0.06
 -14  -2   4    0.36    0.06
 -14  -2   4    0.34    0.07
 -14  -2   4    0.25    0.06
  13  -4  -4    1.02    0.09
 -13   4   4    1.05    0.09
 -13   4   4    0.90    0.08
 -13   4   4    1.00    0.11
  13  -3  -4   -0.02    0.03
  13  -3  -4   -0.01    0.03
 -13   3   4    0.05    0.04
 -13   3   4    0.07    0.03
 -13   3   4    0.05    0.04
  13  -2  -4    0.39    0.06
  13  -2  -4    0.28    0.05
 -13   2   4    0.41    0.06
 -13   2   4    0.31    0.05
 -13   2   4    0.43    0.06
  13  -1  -4    0.56    0.06
  13  -1  -4    0.64    0.07
  13  -1  -4    0.66    0.08
 -13   1   4    0.49    0.07
 -13   1   4    0.53    0.07
 -13   1   4    0.64    0.07
  13   0  -4    0.01    0.03
  13   0  -4   -0.02    0.03
  13   0  -4    0.00    0.03
 -13   0   4    0.00    0.03
 -13   0   4    0.02    0.03
 -13   0   4    0.02    0.04
  13   1  -4    0.51    0.06
  13   1  -4    0.70    0.08
  13   1  -4    0.65    0.08
 -13  -1   4    0.68    0.08
 -13  -1   4    0.49    0.07
 -13  -1   4    0.61    0.07
  13   2  -4    0.36    0.07
  13   2  -4    0.45    0.07
 -13  -2   4    0.47    0.07
 -13  -2   4    0.44    0.07
 -13  -2   4    0.33    0.06
  13   3  -4    0.04    0.04
  13   3  -4    0.09    0.05
 -13  -3   4    0.01    0.04
 -13  -3   4   -0.01    0.04
 -13  -3   4   -0.03    0.03
  13   4  -4    1.01    0.10
  13   4  -4    1.09    0.12
 -13  -4   4    0.98    0.11
 -12   5   4    0.17    0.06
 -12   5   4    0.20    0.05
 -12   5   4    0.16    0.04
  12  -4  -4    0.22    0.05
  12  -4  -4    0.21    0.05
 -12   4   4    0.27    0.05
 -12   4   4    0.28    0.05
 -12   4   4    0.28    0.06
  12  -3  -4   -0.04    0.02
  12  -3  -4    0.01    0.03
 -12   3   4   -0.04    0.03
 -12   3   4   -0.01    0.03
 -12   3   4   -0.02    0.02
  12  -2  -4    0.33    0.05
  12  -2  -4    0.43    0.06
  12  -2  -4    0.38    0.06
 -12   2   4    0.35    0.06
 -12   2   4    0.41    0.06
 -12   2   4    0.32    0.05
  12  -1  -4   -0.01    0.03
  12  -1  -4    0.01    0.03
  12  -1  -4    0.02    0.03
 -12   1   4    0.02    0.03
 -12   1   4   -0.01    0.03
 -12   1   4    0.05    0.03
  12   0  -4   15.11    0.41
  12   0  -4   15.15    0.38
  12   0  -4   15.03    0.40
 -12   0   4   15.21    0.40
 -12   0   4   15.29    0.41
 -12   0   4   15.71    0.41
  12   1  -4   -0.03    0.03
  12   1  -4    0.03    0.03
 -12  -1   4    0.00    0.03
 -12  -1   4   -0.05    0.03
 -12  -1   4    0.00    0.03
  12   2  -4    0.46    0.07
  12   2  -4    0.40    0.07
 -12  -2   4    0.36    0.07
 -12  -2   4    0.39    0.06
 -12  -2   4    0.26    0.05
  12   3  -4    0.03    0.03
  12   3  -4   -0.05    0.03
 -12  -3   4    0.00    0.03
 -12  -3   4   -0.04    0.03
 -12  -3   4    0.00    0.03
  12   4  -4    0.32    0.06
  12   4  -4    0.19    0.06
 -12  -4   4    0.36    0.05
 -12  -4   4    0.26    0.06
 -12  -4   4    0.32    0.07
  12   5  -4    0.12    0.06
 -12  -5   4    0.21    0.07
  11  -5  -4    0.08    0.04
  11  -5  -4    0.10    0.03
 -11   5   4    0.09    0.03
 -11   5   4    0.07    0.04
 -11   5   4    0.04    0.04
  11  -4  -4    0.13    0.04
  11  -4  -4    0.16    0.03
 -11   4   4    0.18    0.04
 -11   4   4    0.14    0.04
 -11   4   4    0.18    0.05
  11  -3  -4    0.14    0.03
  11  -3  -4    0.17    0.04
  11  -3  -4    0.13    0.04
  11  -3  -4    0.16    0.04
 -11   3   4    0.11    0.04
 -11   3   4    0.16    0.04
 -11   3   4    0.21    0.04
  11  -2  -4    0.18    0.03
  11  -2  -4    0.11    0.03
  11  -2  -4    0.18    0.04
  11  -2  -4    0.20    0.04
 -11   2   4    0.20    0.04
 -11   2   4    0.12    0.04
 -11   2   4    0.10    0.03
  11  -1  -4    3.68    0.10
  11  -1  -4    3.77    0.14
  11  -1  -4    3.69    0.13
  11  -1  -4    3.66    0.14
 -11   1   4    3.77    0.15
 -11   1   4    3.77    0.15
 -11   1   4    3.64    0.15
  11   0  -4   -0.01    0.02
  11   0  -4    0.03    0.03
 -11   0   4    0.02    0.03
 -11   0   4    0.00    0.03
 -11   0   4   -0.04    0.02
  11   1  -4    3.98    0.16
  11   1  -4    3.75    0.15
 -11  -1   4    3.73    0.15
 -11  -1   4    3.74    0.14
 -11  -1   4    3.46    0.15
  11   2  -4    0.14    0.04
  11   2  -4    0.15    0.04
 -11  -2   4    0.21    0.05
 -11  -2   4    0.10    0.04
 -11  -2   4    0.23    0.04
  11   3  -4    0.21    0.05
  11   3  -4    0.15    0.05
 -11  -3   4    0.11    0.04
 -11  -3   4    0.14    0.05
 -11  -3   4    0.13    0.04
  11   4  -4    0.12    0.05
 -11  -4   4    0.02    0.03
 -11  -4   4    0.16    0.04
 -11  -4   4    0.16    0.05
  11   5  -4    0.16    0.06
 -11  -5   4    0.16    0.05
  10  -6  -4    0.64    0.07
  10  -6  -4    0.56    0.07
 -10   6   4    0.55    0.07
 -10   6   4    0.52    0.06
 -10   6   4    0.53    0.06
  10  -5  -4    0.66    0.07
  10  -5  -4    0.55    0.07
 -10   5   4    0.60    0.08
 -10   5   4    0.71    0.07
 -10   5   4    0.59    0.06
  10  -4  -4    0.17    0.04
  10  -4  -4    0.17    0.04
  10  -4  -4    0.19    0.04
 -10   4   4    0.09    0.03
 -10   4   4    0.15    0.04
 -10   4   4    0.22    0.04
  10  -3  -4    2.05    0.10
  10  -3  -4    2.11    0.09
  10  -3  -4    1.99    0.10
  10  -3  -4    2.14    0.10
 -10   3   4    2.12    0.11
 -10   3   4    2.27    0.10
 -10   3   4    2.04    0.10
  10  -2  -4    1.11    0.05
  10  -2  -4    1.04    0.06
  10  -2  -4    1.09    0.07
  10  -2  -4    1.14    0.07
  10  -2  -4    1.11    0.07
 -10   2   4    0.96    0.07
 -10   2   4    1.09    0.07
 -10   2   4    1.15    0.07
  10  -1  -4    3.66    0.10
  10  -1  -4    3.60    0.13
  10  -1  -4    3.53    0.13
  10  -1  -4    3.55    0.13
  10  -1  -4    3.52    0.12
 -10   1   4    3.60    0.14
 -10   1   4    3.48    0.10
 -10   1   4    3.73    0.14
 -10   1   4    3.55    0.14
 -10   1   4    3.45    0.14
  10   0  -4    4.68    0.16
  10   0  -4    4.69    0.16
  10   0  -4    4.76    0.17
  10   0  -4    4.71    0.11
 -10   0   4    4.60    0.17
 -10   0   4    4.39    0.16
 -10   0   4    4.68    0.16
 -10   0   4    4.59    0.16
  10   1  -4    3.60    0.08
  10   1  -4    3.69    0.14
  10   1  -4    3.27    0.13
  10   1  -4    3.52    0.14
 -10  -1   4    3.34    0.14
 -10  -1   4    3.39    0.13
 -10  -1   4    3.69    0.14
 -10  -1   4    3.57    0.14
  10   2  -4    1.06    0.08
  10   2  -4    1.19    0.08
  10   2  -4    1.17    0.09
  10   2  -4    1.06    0.04
 -10  -2   4    1.12    0.08
 -10  -2   4    1.10    0.07
 -10  -2   4    1.03    0.08
  10   3  -4    2.23    0.12
  10   3  -4    2.10    0.07
  10   3  -4    1.97    0.11
  10   3  -4    2.10    0.12
 -10  -3   4    2.15    0.12
 -10  -3   4    2.03    0.10
 -10  -3   4    1.98    0.11
  10   4  -4    0.23    0.04
  10   4  -4    0.17    0.05
  10   4  -4    0.06    0.04
 -10  -4   4    0.23    0.05
 -10  -4   4    0.15    0.05
 -10  -4   4    0.18    0.04
  10   5  -4    0.46    0.07
 -10  -5   4    0.70    0.09
 -10  -6   4    0.68    0.09
   9  -6  -4    1.32    0.09
   9  -6  -4    1.32    0.09
  -9   6   4    1.33    0.09
  -9   6   4    1.25    0.08
  -9   6   4    1.18    0.10
   9  -5  -4    2.15    0.10
   9  -5  -4    2.06    0.11
   9  -5  -4    2.29    0.10
  -9   5   4    2.13    0.11
  -9   5   4    2.03    0.10
  -9   5   4    2.19    0.10
   9  -4  -4    0.25    0.04
   9  -4  -4    0.31    0.04
   9  -4  -4    0.33    0.04
  -9   4   4    0.29    0.05
  -9   4   4    0.28    0.05
  -9   4   4    0.26    0.04
   9  -3  -4    0.33    0.04
   9  -3  -4    0.40    0.05
   9  -3  -4    0.36    0.04
   9  -3  -4    0.42    0.04
   9  -3  -4    0.47    0.04
  -9   3   4    0.25    0.04
  -9   3   4    0.33    0.04
  -9   3   4    0.46    0.05
   9  -2  -4    0.35    0.03
   9  -2  -4    0.38    0.05
   9  -2  -4    0.30    0.03
   9  -2  -4    0.33    0.04
   9  -2  -4    0.33    0.04
   9  -2  -4    0.34    0.04
  -9   2   4    0.43    0.05
  -9   2   4    0.40    0.05
  -9   2   4    0.35    0.05
  -9   2   4    0.26    0.04
   9  -1  -4    6.01    0.14
   9  -1  -4    5.92    0.18
   9  -1  -4    6.05    0.14
   9  -1  -4    6.05    0.18
   9  -1  -4    5.91    0.18
  -9   1   4    6.00    0.15
  -9   1   4    5.82    0.18
  -9   1   4    5.89    0.19
  -9   1   4    5.75    0.18
  -9   1   4    6.10    0.19
   9   0  -4    0.00    0.01
   9   0  -4    0.01    0.02
   9   0  -4    0.00    0.01
   9   0  -4   -0.01    0.02
   9   0  -4    0.01    0.02
  -9   0   4    0.03    0.02
  -9   0   4   -0.01    0.02
  -9   0   4    0.03    0.02
  -9   0   4   -0.01    0.02
   9   1  -4    6.12    0.19
   9   1  -4    6.19    0.18
   9   1  -4    5.70    0.19
   9   1  -4    6.09    0.14
  -9  -1   4    6.06    0.19
  -9  -1   4    6.05    0.19
  -9  -1   4    6.14    0.18
  -9  -1   4    5.74    0.19
  -9  -1   4    5.99    0.18
   9   2  -4    0.33    0.05
   9   2  -4    0.31    0.05
   9   2  -4    0.39    0.03
   9   2  -4    0.43    0.06
  -9  -2   4    0.42    0.06
  -9  -2   4    0.33    0.05
  -9  -2   4    0.43    0.04
  -9  -2   4    0.42    0.05
  -9  -2   4    0.38    0.04
   9   3  -4    0.29    0.05
   9   3  -4    0.47    0.04
   9   3  -4    0.40    0.06
  -9  -3   4    0.39    0.06
  -9  -3   4    0.40    0.04
  -9  -3   4    0.34    0.04
  -9  -3   4    0.30    0.05
   9   4  -4    0.31    0.06
   9   4  -4    0.25    0.05
  -9  -4   4    0.32    0.06
  -9  -4   4    0.32    0.06
   9   5  -4    2.20    0.14
   9   5  -4    2.18    0.13
  -9  -5   4    1.99    0.12
  -9  -5   4    2.46    0.15
   9   6  -4    1.34    0.12
  -9  -6   4    1.27    0.11
   8  -7  -4    0.04    0.03
   8  -7  -4    0.02    0.03
  -8   7   4    0.09    0.04
  -8   7   4    0.09    0.04
  -8   7   4    0.01    0.03
   8  -6  -4    0.27    0.05
   8  -6  -4    0.25    0.05
  -8   6   4    0.16    0.04
  -8   6   4    0.26    0.05
  -8   6   4    0.19    0.04
   8  -5  -4    6.01    0.19
   8  -5  -4    6.16    0.19
   8  -5  -4    6.20    0.19
  -8   5   4    5.85    0.20
  -8   5   4    5.81    0.19
  -8   5   4    5.96    0.19
   8  -4  -4    1.26    0.07
   8  -4  -4    1.16    0.07
   8  -4  -4    1.26    0.07
   8  -4  -4    1.18    0.07
  -8   4   4    1.41    0.08
  -8   4   4    1.20    0.07
  -8   4   4    1.19    0.08
   8  -3  -4    1.67    0.06
   8  -3  -4    1.63    0.08
   8  -3  -4    1.63    0.08
   8  -3  -4    1.71    0.08
   8  -3  -4    1.57    0.07
  -8   3   4    1.50    0.08
  -8   3   4    1.52    0.08
  -8   3   4    1.66    0.08
  -8   3   4    1.63    0.08
  -8   3   4    1.73    0.10
   8  -2  -4    0.27    0.04
   8  -2  -4    0.31    0.04
   8  -2  -4    0.34    0.04
   8  -2  -4    0.32    0.03
   8  -2  -4    0.31    0.04
  -8   2   4    0.30    0.03
  -8   2   4    0.27    0.04
  -8   2   4    0.31    0.04
  -8   2   4    0.32    0.04
  -8   2   4    0.24    0.04
  -8   2   4    0.31    0.04
   8  -1  -4    0.71    0.05
   8  -1  -4    0.65    0.03
   8  -1  -4    0.63    0.05
   8  -1  -4    0.67    0.05
  -8   1   4    0.62    0.05
  -8   1   4    0.65    0.05
  -8   1   4    0.64    0.05
  -8   1   4    0.61    0.05
  -8   1   4    0.61    0.03
  -8   1   4    0.63    0.05
   8   0  -4   14.01    0.35
   8   0  -4   14.19    0.34
   8   0  -4   14.37    0.30
   8   0  -4   13.92    0.35
  -8   0   4   14.07    0.35
  -8   0   4   14.41    0.32
  -8   0   4   14.46    0.34
  -8   0   4   14.88    0.36
  -8   0   4   13.73    0.35
  -8   0   4   14.41    0.36
   8   1  -4    0.67    0.06
   8   1  -4    0.70    0.05
   8   1  -4    0.72    0.06
   8   1  -4    0.62    0.03
   8   1  -4    0.69    0.05
  -8  -1   4    0.58    0.05
  -8  -1   4    0.66    0.05
  -8  -1   4    0.47    0.05
  -8  -1   4    0.66    0.05
   8   2  -4    0.31    0.03
   8   2  -4    0.28    0.04
   8   2  -4    0.22    0.04
   8   2  -4    0.32    0.05
  -8  -2   4    0.28    0.03
  -8  -2   4    0.20    0.04
  -8  -2   4    0.26    0.04
  -8  -2   4    0.23    0.04
   8   3  -4    1.58    0.07
   8   3  -4    1.62    0.09
   8   3  -4    1.55    0.10
  -8  -3   4    1.73    0.10
  -8  -3   4    1.64    0.07
  -8  -3   4    1.56    0.09
   8   4  -4    1.20    0.09
   8   4  -4    1.19    0.06
   8   4  -4    1.28    0.09
  -8  -4   4    1.09    0.06
  -8  -4   4    1.16    0.08
  -8  -4   4    1.07    0.08
   8   5  -4    5.67    0.21
   8   5  -4    5.78    0.23
  -8  -5   4    6.34    0.22
  -8  -5   4    5.94    0.17
  -8  -5   4    5.90    0.21
   8   6  -4    0.18    0.05
   8   6  -4    0.28    0.07
  -8  -6   4    0.23    0.05
   8   7  -4    0.12    0.05
  -8  -7   4    0.09    0.05
   7  -7  -4    0.03    0.03
   7  -7  -4    0.01    0.03
  -7   7   4    0.02    0.03
  -7   7   4    0.02    0.03
  -7   7   4    0.00    0.03
   7  -6  -4    0.30    0.05
   7  -6  -4    0.26    0.05
   7  -6  -4    0.25    0.04
  -7   6   4    0.25    0.04
  -7   6   4    0.26    0.05
  -7   6   4    0.23    0.04
   7  -5  -4    0.18    0.04
   7  -5  -4    0.18    0.04
   7  -5  -4    0.12    0.03
  -7   5   4    0.13    0.04
  -7   5   4    0.18    0.04
  -7   5   4    0.17    0.04
   7  -4  -4    3.29    0.11
   7  -4  -4    3.31    0.12
   7  -4  -4    3.37    0.12
  -7   4   4    3.19    0.12
  -7   4   4    3.52    0.13
  -7   4   4    3.50    0.12
  -7   4   4    3.22    0.12
   7  -3  -4    0.01    0.02
   7  -3  -4    0.03    0.01
   7  -3  -4    0.01    0.02
   7  -3  -4    0.02    0.02
  -7   3   4    0.02    0.02
  -7   3   4    0.02    0.02
  -7   3   4    0.01    0.02
  -7   3   4    0.05    0.02
  -7   3   4    0.02    0.02
   7  -2  -4    5.93    0.17
   7  -2  -4    6.13    0.17
   7  -2  -4    6.16    0.17
   7  -2  -4    6.29    0.15
   7  -2  -4    6.09    0.17
  -7   2   4    6.21    0.15
  -7   2   4    6.13    0.17
  -7   2   4    6.11    0.18
  -7   2   4    6.03    0.18
  -7   2   4    5.89    0.18
  -7   2   4    6.00    0.17
   7  -1  -4    3.34    0.12
   7  -1  -4    3.26    0.11
   7  -1  -4    3.39    0.09
   7  -1  -4    3.43    0.12
   7  -1  -4    3.30    0.11
  -7   1   4    3.56    0.10
  -7   1   4    3.70    0.13
  -7   1   4    3.40    0.12
  -7   1   4    3.52    0.11
  -7   1   4    3.53    0.12
  -7   1   4    3.52    0.12
  -7   1   4    3.48    0.09
  -7   1   4    3.47    0.12
   7   0  -4   -0.01    0.01
   7   0  -4   -0.01    0.02
   7   0  -4   -0.01    0.02
   7   0  -4   -0.01    0.01
   7   0  -4   -0.01    0.01
  -7   0   4   -0.01    0.01
  -7   0   4    0.00    0.02
  -7   0   4   -0.03    0.01
  -7   0   4   -0.02    0.01
  -7   0   4   -0.03    0.01
  -7   0   4   -0.02    0.01
   7   1  -4    3.38    0.08
   7   1  -4    3.54    0.12
   7   1  -4    3.43    0.13
   7   1  -4    3.53    0.11
   7   1  -4    3.32    0.12
   7   1  -4    3.45    0.09
  -7  -1   4    3.22    0.12
  -7  -1   4    3.40    0.13
  -7  -1   4    3.48    0.11
  -7  -1   4    3.53    0.12
  -7  -1   4    3.25    0.12
   7   2  -4    6.44    0.14
   7   2  -4    6.33    0.16
   7   2  -4    6.15    0.19
   7   2  -4    6.24    0.19
   7   2  -4    6.41    0.18
  -7  -2   4    6.35    0.16
  -7  -2   4    5.90    0.19
  -7  -2   4    6.32    0.19
  -7  -2   4    6.04    0.19
  -7  -2   4    6.46    0.17
   7   3  -4    0.01    0.02
  -7  -3   4    0.03    0.02
  -7  -3   4    0.01    0.02
  -7  -3   4    0.02    0.02
  -7  -3   4    0.04    0.01
   7   4  -4    3.24    0.14
   7   4  -4    3.38    0.10
   7   4  -4    3.14    0.14
   7   4  -4    3.45    0.14
  -7  -4   4    3.58    0.14
  -7  -4   4    3.18    0.14
  -7  -4   4    3.44    0.11
  -7  -4   4    3.53    0.10
   7   5  -4    0.20    0.05
   7   5  -4    0.24    0.05
   7   5  -4    0.16    0.03
  -7  -5   4    0.18    0.03
  -7  -5   4    0.19    0.04
  -7  -5   4    0.14    0.04
   7   6  -4    0.13    0.04
   7   6  -4    0.24    0.06
  -7  -6   4    0.27    0.05
  -7  -6   4    0.33    0.06
   7   7  -4    0.01    0.04
   7   7  -4   -0.04    0.03
  -7  -7   4    0.00    0.03
  -7  -7   4    0.02    0.03
   6  -7  -4    0.04    0.03
   6  -7  -4    0.00    0.02
   6  -7  -4    0.01    0.03
  -6   7   4   -0.01    0.03
  -6   7   4    0.02    0.03
  -6   7   4   -0.03    0.03
   6  -6  -4    0.01    0.02
   6  -6  -4    0.02    0.02
   6  -6  -4    0.03    0.03
  -6   6   4    0.02    0.03
  -6   6   4    0.04    0.03
  -6   6   4    0.05    0.03
   6  -5  -4    4.10    0.14
   6  -5  -4    3.80    0.13
   6  -5  -4    4.03    0.14
   6  -5  -4    3.81    0.13
  -6   5   4    4.19    0.14
  -6   5   4    3.91    0.15
  -6   5   4    3.97    0.14
   6  -4  -4    1.39    0.07
   6  -4  -4    1.40    0.06
   6  -4  -4    1.37    0.07
   6  -4  -4    1.38    0.07
  -6   4   4    1.45    0.07
  -6   4   4    1.45    0.08
  -6   4   4    1.37    0.07
  -6   4   4    1.40    0.07
   6  -3  -4    0.32    0.03
   6  -3  -4    0.33    0.03
   6  -3  -4    0.36    0.04
   6  -3  -4    0.48    0.04
  -6   3   4    0.33    0.04
  -6   3   4    0.33    0.04
  -6   3   4    0.36    0.04
  -6   3   4    0.36    0.04
  -6   3   4    0.33    0.04
   6  -2  -4    0.04    0.02
   6  -2  -4    0.03    0.01
   6  -2  -4    0.03    0.01
   6  -2  -4    0.05    0.02
   6  -2  -4    0.03    0.01
   6  -2  -4    0.05    0.02
  -6   2   4    0.07    0.02
  -6   2   4    0.05    0.02
  -6   2   4    0.05    0.02
  -6   2   4    0.03    0.02
  -6   2   4    0.04    0.01
  -6   2   4    0.03    0.02
  -6   2   4    0.08    0.02
   6  -1  -4    3.79    0.12
   6  -1  -4    3.81    0.12
   6  -1  -4    3.52    0.11
   6  -1  -4    3.55    0.09
   6  -1  -4    3.71    0.12
   6  -1  -4    3.52    0.10
  -6   1   4    3.63    0.11
  -6   1   4    3.70    0.10
  -6   1   4    3.65    0.12
  -6   1   4    3.51    0.09
  -6   1   4    3.54    0.11
  -6   1   4    3.50    0.11
  -6   1   4    3.63    0.12
   6   0  -4   18.69    0.43
   6   0  -4   19.63    0.43
   6   0  -4   18.59    0.40
   6   0  -4   18.94    0.42
   6   0  -4   18.80    0.43
   6   0  -4   18.38    0.41
   6   0  -4   18.93    0.43
  -6   0   4   18.52    0.43
  -6   0   4   18.56    0.40
  -6   0   4   18.22    0.42
  -6   0   4   18.69    0.43
  -6   0   4   18.44    0.43
  -6   0   4   18.84    0.44
   6   1  -4    3.05    0.12
   6   1  -4    3.65    0.09
   6   1  -4    3.47    0.12
   6   1  -4    3.81    0.12
   6   1  -4    3.81    0.12
   6   1  -4    3.49    0.09
  -6  -1   4    3.61    0.13
  -6  -1   4    3.60    0.12
  -6  -1   4    3.61    0.12
  -6  -1   4    3.55    0.10
  -6  -1   4    3.70    0.12
  -6  -1   4    3.38    0.10
   6   2  -4    0.04    0.02
   6   2  -4    0.06    0.01
   6   2  -4    0.04    0.02
   6   2  -4    0.07    0.03
   6   2  -4    0.04    0.02
   6   2  -4    0.10    0.02
  -6  -2   4    0.06    0.02
  -6  -2   4    0.05    0.02
  -6  -2   4    0.06    0.01
  -6  -2   4    0.07    0.02
  -6  -2   4    0.05    0.01
   6   3  -4    0.33    0.02
   6   3  -4    0.36    0.05
   6   3  -4    0.26    0.04
   6   3  -4    0.33    0.04
  -6  -3   4    0.32    0.04
  -6  -3   4    0.33    0.03
  -6  -3   4    0.34    0.04
  -6  -3   4    0.36    0.04
   6   4  -4    1.45    0.09
   6   4  -4    1.38    0.07
   6   4  -4    1.42    0.09
   6   4  -4    1.45    0.05
  -6  -4   4    1.39    0.07
  -6  -4   4    1.29    0.08
  -6  -4   4    1.29    0.08
   6   5  -4    4.22    0.17
   6   5  -4    3.76    0.16
   6   5  -4    3.91    0.11
  -6  -5   4    3.92    0.15
  -6  -5   4    3.98    0.14
  -6  -5   4    3.92    0.15
   6   6  -4    0.01    0.03
   6   6  -4    0.04    0.04
  -6  -6   4   -0.03    0.03
  -6  -6   4    0.01    0.02
   6   7  -4    0.02    0.04
   6   7  -4    0.00    0.04
  -6  -7   4    0.00    0.03
  -6  -7   4   -0.03    0.03
   5  -7  -4    0.84    0.08
   5  -7  -4    0.73    0.07
   5  -7  -4    0.91    0.07
  -5   7   4    0.68    0.07
  -5   7   4    0.79    0.08
  -5   7   4    0.73    0.08
   5  -6  -4   -0.01    0.02
   5  -6  -4    0.00    0.02
   5  -6  -4    0.00    0.02
  -5   6   4   -0.04    0.02
  -5   6   4    0.00    0.03
  -5   6   4   -0.03    0.02
   5  -5  -4    1.10    0.06
   5  -5  -4    1.19    0.06
   5  -5  -4    1.17    0.04
   5  -5  -4    1.20    0.07
  -5   5   4    1.13    0.07
  -5   5   4    1.09    0.07
  -5   5   4    1.11    0.07
  -5   5   4    1.02    0.07
   5  -4  -4    3.11    0.11
   5  -4  -4    3.27    0.11
   5  -4  -4    3.21    0.10
   5  -4  -4    3.24    0.11
   5  -4  -4    3.23    0.08
  -5   4   4    3.44    0.12
  -5   4   4    3.36    0.11
  -5   4   4    3.08    0.11
  -5   4   4    3.38    0.13
  -5   4   4    3.07    0.11
   5  -3  -4    1.48    0.06
   5  -3  -4    1.59    0.06
   5  -3  -4    1.41    0.06
   5  -3  -4    1.42    0.06
   5  -3  -4    1.65    0.07
  -5   3   4    1.50    0.07
  -5   3   4    1.53    0.07
  -5   3   4    1.52    0.07
  -5   3   4    1.50    0.06
  -5   3   4    1.38    0.07
  -5   3   4    1.48    0.07
   5  -2  -4    1.17    0.06
   5  -2  -4    1.32    0.05
   5  -2  -4    1.29    0.06
   5  -2  -4    1.18    0.05
   5  -2  -4    1.33    0.06
   5  -2  -4    1.26    0.06
   5  -2  -4    1.22    0.05
   5  -2  -4    1.25    0.05
  -5   2   4    1.21    0.06
  -5   2   4    1.24    0.06
  -5   2   4    1.30    0.06
  -5   2   4    1.20    0.05
  -5   2   4    1.25    0.06
  -5   2   4    1.23    0.06
   5  -1  -4    6.91    0.16
   5  -1  -4    7.18    0.18
   5  -1  -4    6.84    0.18
   5  -1  -4    6.90    0.18
   5  -1  -4    6.80    0.18
   5  -1  -4    6.77    0.17
   5  -1  -4    6.87    0.18
  -5   1   4    7.06    0.16
  -5   1   4    6.62    0.18
  -5   1   4    7.06    0.18
  -5   1   4    6.90    0.18
  -5   1   4    7.06    0.17
  -5   1   4    6.97    0.18
  -5   1   4    6.93    0.15
  -5   1   4    7.10    0.19
   5   0  -4   -0.01    0.01
   5   0  -4    0.00    0.01
   5   0  -4   -0.01    0.01
   5   0  -4    0.00    0.01
   5   0  -4   -0.01    0.01
   5   0  -4    0.01    0.01
   5   0  -4    0.00    0.01
  -5   0   4   -0.01    0.01
  -5   0   4   -0.02    0.01
  -5   0   4    0.00    0.01
  -5   0   4   -0.01    0.01
  -5   0   4    0.00    0.01
  -5   0   4   -0.01    0.01
  -5   0   4   -0.01    0.01
   5   1  -4    7.12    0.18
   5   1  -4    6.72    0.19
   5   1  -4    6.58    0.16
   5   1  -4    6.94    0.19
   5   1  -4    7.07    0.18
   5   1  -4    6.61    0.16
  -5  -1   4    6.93    0.16
  -5  -1   4    6.64    0.18
  -5  -1   4    7.26    0.19
  -5  -1   4    6.69    0.18
  -5  -1   4    7.08    0.19
  -5  -1   4    7.02    0.16
   5   2  -4    1.24    0.05
   5   2  -4    1.24    0.06
   5   2  -4    1.22    0.06
   5   2  -4    1.16    0.07
  -5  -2   4    1.29    0.06
  -5  -2   4    1.22    0.06
  -5  -2   4    1.18    0.04
  -5  -2   4    1.25    0.05
  -5  -2   4    1.22    0.06
  -5  -2   4    1.11    0.06
   5   3  -4    1.42    0.07
   5   3  -4    1.30    0.07
   5   3  -4    1.44    0.05
   5   3  -4    1.58    0.06
   5   3  -4    1.57    0.07
   5   3  -4    1.51    0.08
  -5  -3   4    1.55    0.08
  -5  -3   4    1.49    0.07
  -5  -3   4    1.41    0.05
  -5  -3   4    1.48    0.07
  -5  -3   4    1.43    0.06
   5   4  -4    3.14    0.13
   5   4  -4    3.26    0.12
   5   4  -4    3.33    0.13
   5   4  -4    3.16    0.09
  -5  -4   4    3.26    0.13
  -5  -4   4    3.29    0.11
  -5  -4   4    3.38    0.09
  -5  -4   4    3.12    0.12
   5   5  -4    1.21    0.08
   5   5  -4    1.15    0.07
   5   5  -4    1.04    0.08
   5   5  -4    1.14    0.05
  -5  -5   4    1.01    0.07
  -5  -5   4    1.31    0.08
  -5  -5   4    1.04    0.07
   5   6  -4    0.01    0.03
   5   6  -4    0.02    0.03
   5   6  -4    0.03    0.02
  -5  -6   4    0.04    0.03
  -5  -6   4    0.04    0.03
   5   7  -4    0.99    0.10
   5   7  -4    0.98    0.11
  -5  -7   4    0.82    0.09
  -5  -7   4    0.66    0.07
  -5  -7   4    0.82    0.09
   4  -8  -4    0.00    0.03
   4  -8  -4    0.03    0.04
  -4   8   4    0.03    0.04
  -4   8   4    0.01    0.03
  -4   8   4    0.00    0.04
   4  -7  -4    0.08    0.03
   4  -7  -4    0.10    0.03
   4  -7  -4    0.08    0.04
  -4   7   4    0.00    0.03
  -4   7   4    0.04    0.03
  -4   7   4    0.05    0.03
   4  -6  -4    0.01    0.02
   4  -6  -4    0.03    0.03
   4  -6  -4    0.04    0.03
  -4   6   4    0.03    0.03
  -4   6   4   -0.02    0.02
  -4   6   4    0.03    0.03
   4  -5  -4   -0.02    0.01
   4  -5  -4   -0.01    0.02
   4  -5  -4    0.00    0.02
  -4   5   4   -0.02    0.02
  -4   5   4    0.00    0.02
  -4   5   4    0.02    0.02
  -4   5   4   -0.01    0.02
  -4   5   4   -0.01    0.01
   4  -4  -4    0.03    0.02
   4  -4  -4    0.08    0.02
   4  -4  -4    0.08    0.02
   4  -4  -4    0.06    0.02
  -4   4   4    0.06    0.02
  -4   4   4    0.09    0.02
  -4   4   4    0.04    0.02
  -4   4   4    0.09    0.03
  -4   4   4    0.08    0.02
   4  -3  -4    6.20    0.17
   4  -3  -4    6.11    0.16
   4  -3  -4    6.23    0.16
   4  -3  -4    6.11    0.17
   4  -3  -4    5.91    0.16
  -4   3   4    6.37    0.17
  -4   3   4    6.26    0.17
  -4   3   4    6.13    0.16
  -4   3   4    6.25    0.17
  -4   3   4    6.08    0.17
  -4   3   4    6.21    0.17
  -4   3   4    6.13    0.16
   4  -2  -4    2.93    0.09
   4  -2  -4    3.08    0.10
   4  -2  -4    2.96    0.10
   4  -2  -4    3.18    0.09
   4  -2  -4    3.17    0.10
   4  -2  -4    3.13    0.07
   4  -2  -4    3.03    0.09
   4  -2  -4    3.10    0.09
  -4   2   4    3.02    0.10
  -4   2   4    3.15    0.10
  -4   2   4    3.19    0.09
  -4   2   4    3.07    0.10
  -4   2   4    3.30    0.10
  -4   2   4    2.96    0.09
  -4   2   4    3.21    0.10
   4  -1  -4   32.11    0.67
   4  -1  -4   30.90    0.69
   4  -1  -4   32.37    0.69
   4  -1  -4   33.15    0.69
   4  -1  -4   32.67    0.67
   4  -1  -4   32.09    0.69
   4  -1  -4   32.28    0.69
  -4   1   4   32.45    0.67
  -4   1   4   32.99    0.69
  -4   1   4   32.26    0.67
  -4   1   4   33.72    0.69
  -4   1   4   32.14    0.69
  -4   1   4   30.24    0.69
  -4   1   4   32.00    0.68
  -4   1   4   32.99    0.70
   4   0  -4    6.30    0.17
   4   0  -4    6.34    0.16
   4   0  -4    6.03    0.16
   4   0  -4    6.31    0.15
   4   0  -4    6.20    0.15
   4   0  -4    6.25    0.16
   4   0  -4    6.30    0.15
  -4   0   4    6.57    0.17
  -4   0   4    6.15    0.16
  -4   0   4    6.38    0.15
  -4   0   4    6.27    0.16
  -4   0   4    6.53    0.15
  -4   0   4    6.38    0.15
  -4   0   4    6.53    0.17
   4   1  -4   32.35    0.70
   4   1  -4   32.65    0.69
   4   1  -4   32.44    0.69
   4   1  -4   33.77    0.70
   4   1  -4   32.53    0.71
   4   1  -4   32.14    0.71
  -4  -1   4   31.92    0.68
  -4  -1   4   34.27    0.71
  -4  -1   4   32.02    0.68
  -4  -1   4   32.85    0.69
  -4  -1   4   32.65    0.70
  -4  -1   4   34.71    0.71
  -4  -1   4   32.14    0.70
   4   2  -4    3.09    0.11
   4   2  -4    3.03    0.10
   4   2  -4    3.16    0.09
   4   2  -4    3.14    0.10
  -4  -2   4    2.99    0.09
  -4  -2   4    3.26    0.10
  -4  -2   4    3.38    0.11
  -4  -2   4    3.26    0.10
  -4  -2   4    3.00    0.08
  -4  -2   4    3.10    0.10
   4   3  -4    6.36    0.17
   4   3  -4    5.80    0.18
   4   3  -4    6.29    0.17
   4   3  -4    6.23    0.16
   4   3  -4    6.07    0.14
   4   3  -4    6.12    0.18
  -4  -3   4    6.66    0.17
  -4  -3   4    5.91    0.17
  -4  -3   4    6.21    0.17
  -4  -3   4    6.13    0.17
  -4  -3   4    5.89    0.14
   4   4  -4    0.14    0.03
   4   4  -4    0.07    0.02
   4   4  -4    0.07    0.02
  -4  -4   4    0.10    0.03
  -4  -4   4    0.10    0.02
  -4  -4   4    0.07    0.01
  -4  -4   4    0.11    0.03
   4   5  -4    0.02    0.02
   4   5  -4    0.03    0.02
   4   5  -4    0.04    0.03
  -4  -5   4   -0.01    0.02
  -4  -5   4    0.00    0.02
  -4  -5   4    0.02    0.02
   4   6  -4    0.01    0.03
   4   6  -4    0.00    0.03
  -4  -6   4    0.02    0.03
  -4  -6   4    0.04    0.03
   4   7  -4    0.05    0.04
   4   7  -4    0.10    0.04
  -4  -7   4    0.05    0.04
  -4  -7   4    0.12    0.04
  -4  -7   4    0.05    0.03
   4   8  -4    0.00    0.04
   4   8  -4   -0.01    0.04
  -4  -8   4    0.01    0.04
  -4  -8   4    0.04    0.03
   3  -8  -4    1.09    0.09
   3  -8  -4    1.11    0.09
  -3   8   4    1.23    0.09
  -3   8   4    0.87    0.09
  -3   8   4    1.11    0.09
   3  -7  -4    0.03    0.03
   3  -7  -4    0.02    0.03
   3  -7  -4    0.04    0.03
  -3   7   4    0.07    0.04
  -3   7   4    0.06    0.03
  -3   7   4    0.03    0.03
   3  -6  -4    5.63    0.18
   3  -6  -4    5.55    0.17
   3  -6  -4    5.68    0.19
  -3   6   4    5.81    0.18
  -3   6   4    5.64    0.19
  -3   6   4    5.44    0.18
   3  -5  -4    4.15    0.13
   3  -5  -4    4.19    0.14
   3  -5  -4    4.06    0.14
  -3   5   4    4.04    0.13
  -3   5   4    4.15    0.14
  -3   5   4    4.19    0.14
  -3   5   4    4.18    0.11
  -3   5   4    3.98    0.14
   3  -4  -4    0.02    0.02
   3  -4  -4    0.00    0.01
   3  -4  -4   -0.01    0.01
   3  -4  -4    0.00    0.01
   3  -4  -4   -0.03    0.01
  -3   4   4    0.00    0.02
  -3   4   4    0.02    0.02
  -3   4   4    0.00    0.01
  -3   4   4    0.02    0.02
  -3   4   4    0.09    0.02
  -3   4   4    0.00    0.02
   3  -3  -4   13.59    0.32
   3  -3  -4   13.59    0.31
   3  -3  -4   14.23    0.31
   3  -3  -4   14.01    0.32
   3  -3  -4   13.94    0.32
   3  -3  -4   14.23    0.33
  -3   3   4   13.49    0.32
  -3   3   4   13.67    0.32
  -3   3   4   13.54    0.32
  -3   3   4   14.09    0.32
  -3   3   4   13.98    0.33
   3  -2  -4   16.42    0.38
   3  -2  -4   17.69    0.39
   3  -2  -4   17.20    0.37
   3  -2  -4   18.04    0.39
   3  -2  -4   17.85    0.38
   3  -2  -4   17.54    0.39
   3  -2  -4   18.19    0.39
  -3   2   4   17.11    0.39
  -3   2   4   17.61    0.38
  -3   2   4   17.78    0.38
  -3   2   4   17.89    0.39
  -3   2   4   17.64    0.39
  -3   2   4   17.57    0.39
  -3   2   4   16.99    0.39
   3  -1  -4    7.51    0.18
   3  -1  -4    7.85    0.18
   3  -1  -4    7.60    0.17
   3  -1  -4    7.58    0.17
   3  -1  -4    7.59    0.17
   3  -1  -4    7.62    0.18
   3  -1  -4    7.49    0.18
  -3   1   4    7.69    0.18
  -3   1   4    6.93    0.18
  -3   1   4    7.32    0.17
  -3   1   4    7.30    0.17
  -3   1   4    7.72    0.17
  -3   1   4    7.97    0.19
  -3   1   4    7.66    0.18
  -3   1   4    7.44    0.18
   3   0  -4    0.00    0.01
   3   0  -4   -0.01    0.01
   3   0  -4   -0.01    0.01
   3   0  -4   -0.01    0.01
   3   0  -4    0.00    0.01
   3   0  -4    0.00    0.01
   3   0  -4    0.00    0.01
  -3   0   4   -0.02    0.01
  -3   0   4    0.00    0.01
  -3   0   4   -0.01    0.01
  -3   0   4    0.00    0.01
  -3   0   4    0.01    0.01
  -3   0   4   -0.01    0.01
  -3   0   4    0.01    0.01
   3   1  -4    7.45    0.19
   3   1  -4    7.53    0.18
   3   1  -4    7.68    0.19
   3   1  -4    7.23    0.19
   3   1  -4    7.58    0.19
   3   1  -4    7.81    0.18
  -3  -1   4    8.39    0.19
  -3  -1   4    7.76    0.18
  -3  -1   4    7.77    0.19
  -3  -1   4    7.18    0.18
  -3  -1   4    7.65    0.16
   3   2  -4   17.65    0.40
   3   2  -4   17.09    0.40
   3   2  -4   18.45    0.40
   3   2  -4   17.57    0.39
  -3  -2   4   17.33    0.39
  -3  -2   4   17.20    0.39
  -3  -2   4   17.68    0.40
  -3  -2   4   17.41    0.39
  -3  -2   4   17.85    0.40
   3   3  -4   13.47    0.32
   3   3  -4   13.89    0.33
   3   3  -4   13.28    0.31
   3   3  -4   14.11    0.32
   3   3  -4   13.19    0.33
  -3  -3   4   13.66    0.32
  -3  -3   4   13.44    0.32
  -3  -3   4   13.86    0.33
  -3  -3   4   13.72    0.32
  -3  -3   4   13.51    0.29
  -3  -3   4   14.24    0.32
  -3  -3   4   13.49    0.32
   3   4  -4    0.01    0.02
   3   4  -4    0.07    0.02
   3   4  -4    0.00    0.02
   3   4  -4    0.01    0.02
  -3  -4   4    0.03    0.02
  -3  -4   4    0.00    0.02
  -3  -4   4    0.01    0.01
  -3  -4   4    0.00    0.01
  -3  -4   4    0.00    0.01
   3   5  -4    4.15    0.16
   3   5  -4    4.17    0.15
   3   5  -4    3.98    0.13
  -3  -5   4    4.32    0.15
  -3  -5   4    4.26    0.14
  -3  -5   4    4.44    0.15
  -3  -5   4    4.09    0.11
  -3  -5   4    4.40    0.15
   3   6  -4    5.61    0.19
   3   6  -4    5.79    0.20
  -3  -6   4    5.30    0.19
  -3  -6   4    5.65    0.19
  -3  -6   4    5.74    0.19
   3   7  -4    0.06    0.04
   3   7  -4    0.00    0.03
  -3  -7   4    0.01    0.03
  -3  -7   4    0.08    0.04
  -3  -7   4    0.00    0.03
   3   8  -4    0.96    0.10
   3   8  -4    0.80    0.09
  -3  -8   4    1.11    0.09
  -3  -8   4    1.30    0.10
   2  -8  -4    0.05    0.04
   2  -8  -4    0.03    0.03
  -2   8   4    0.05    0.04
  -2   8   4    0.00    0.03
  -2   8   4    0.02    0.04
   2  -7  -4    1.89    0.10
   2  -7  -4    1.84    0.09
   2  -7  -4    1.77    0.10
  -2   7   4    2.05    0.11
  -2   7   4    1.88    0.11
  -2   7   4    1.85    0.11
   2  -6  -4    1.43    0.07
   2  -6  -4    1.28    0.08
   2  -6  -4    1.40    0.08
  -2   6   4    1.34    0.08
  -2   6   4    1.33    0.08
  -2   6   4    1.22    0.08
   2  -5  -4   18.59    0.44
   2  -5  -4   18.74    0.42
   2  -5  -4   18.67    0.45
  -2   5   4   18.67    0.45
  -2   5   4   18.57    0.45
  -2   5   4   19.03    0.44
  -2   5   4   18.68    0.41
  -2   5   4   19.38    0.44
   2  -4  -4    7.30    0.20
   2  -4  -4    7.50    0.20
   2  -4  -4    7.90    0.20
   2  -4  -4    7.68    0.19
   2  -4  -4    7.76    0.19
  -2   4   4    7.23    0.20
  -2   4   4    7.79    0.20
  -2   4   4    7.51    0.18
  -2   4   4    7.34    0.20
  -2   4   4    7.71    0.21
   2  -3  -4   13.57    0.31
   2  -3  -4   13.18    0.31
   2  -3  -4   12.88    0.30
   2  -3  -4   13.03    0.30
   2  -3  -4   13.08    0.29
   2  -3  -4   13.54    0.31
  -2   3   4   13.40    0.31
  -2   3   4   13.36    0.31
  -2   3   4   12.97    0.30
  -2   3   4   13.55    0.31
  -2   3   4   13.35    0.31
  -2   3   4   12.71    0.31
   2  -2  -4   15.16    0.33
   2  -2  -4   15.36    0.34
   2  -2  -4   14.78    0.33
   2  -2  -4   14.58    0.32
   2  -2  -4   15.14    0.33
  -2   2   4   14.57    0.33
  -2   2   4   15.81    0.34
  -2   2   4   14.36    0.33
  -2   2   4   14.73    0.33
  -2   2   4   14.92    0.33
  -2   2   4   14.66    0.33
  -2   2   4   14.59    0.33
   2  -1  -4   44.09    0.92
   2  -1  -4   42.82    0.92
   2  -1  -4   44.84    0.92
   2  -1  -4   44.32    0.92
   2  -1  -4   44.22    0.93
   2  -1  -4   46.03    0.93
   2  -1  -4   43.62    0.93
  -2   1   4   45.04    0.93
  -2   1   4   44.40    0.93
  -2   1   4   44.00    0.91
  -2   1   4   46.52    0.93
  -2   1   4   44.03    0.92
  -2   1   4   44.44    0.93
   2   0  -4  974.64   21.32
   2   0  -4 1000.00   20.47
   2   0  -4  950.80   20.87
   2   0  -4  974.28   21.32
   2   0  -4  972.33   21.02
   2   0  -4  931.03   21.03
   2   0  -4  983.68   21.37
  -2   0   4  948.31   20.72
  -2   0   4  973.43   21.34
  -2   0   4  926.12   20.83
  -2   0   4  976.66   20.99
  -2   0   4  963.61   21.12
  -2   0   4  955.98   20.46
   2   1  -4   44.22    0.93
   2   1  -4   43.75    0.92
   2   1  -4   45.04    0.93
   2   1  -4   45.04    0.93
   2   1  -4   45.30    0.93
   2   1  -4   43.42    0.93
  -2  -1   4   44.11    0.93
  -2  -1   4   44.70    0.93
  -2  -1   4   45.21    0.92
  -2  -1   4   45.10    0.91
  -2  -1   4   42.40    0.92
   2   2  -4   14.54    0.33
   2   2  -4   14.12    0.33
   2   2  -4   14.67    0.33
   2   2  -4   14.57    0.33
   2   2  -4   14.83    0.30
  -2  -2   4   14.23    0.32
  -2  -2   4   14.47    0.33
  -2  -2   4   14.11    0.33
  -2  -2   4   14.46    0.33
  -2  -2   4   15.24    0.34
   2   3  -4   13.09    0.30
   2   3  -4   12.39    0.30
   2   3  -4   13.43    0.30
   2   3  -4   13.15    0.28
   2   3  -4   12.08    0.31
   2   3  -4   13.22    0.31
  -2  -3   4   12.84    0.31
  -2  -3   4   13.06    0.31
  -2  -3   4   13.34    0.31
  -2  -3   4   13.23    0.31
  -2  -3   4   13.46    0.31
  -2  -3   4   13.06    0.29
  -2  -3   4   13.30    0.28
  -2  -3   4   13.50    0.30
   2   4  -4    7.37    0.20
   2   4  -4    7.53    0.20
   2   4  -4    7.60    0.20
   2   4  -4    7.24    0.21
   2   4  -4    7.35    0.17
  -2  -4   4    7.50    0.20
  -2  -4   4    7.22    0.17
  -2  -4   4    7.38    0.20
  -2  -4   4    7.58    0.21
  -2  -4   4    7.58    0.18
  -2  -4   4    7.72    0.20
   2   5  -4   19.02    0.44
   2   5  -4   19.15    0.44
   2   5  -4   18.88    0.42
   2   5  -4   19.10    0.45
   2   5  -4   18.04    0.46
  -2  -5   4   18.38    0.45
  -2  -5   4   19.11    0.44
  -2  -5   4   18.55    0.40
  -2  -5   4   18.79    0.45
  -2  -5   4   19.38    0.45
   2   6  -4    1.37    0.07
   2   6  -4    1.41    0.09
   2   6  -4    1.50    0.09
  -2  -6   4    1.33    0.09
  -2  -6   4    1.45    0.09
  -2  -6   4    1.44    0.08
   2   7  -4    1.92    0.11
   2   7  -4    2.02    0.12
  -2  -7   4    1.87    0.11
  -2  -7   4    1.79    0.10
  -2  -7   4    1.88    0.11
   2   8  -4    0.04    0.04
   2   8  -4    0.03    0.04
  -2  -8   4    0.00    0.03
  -2  -8   4    0.00    0.03
   1  -8  -4    0.18    0.05
   1  -8  -4    0.16    0.05
  -1   8   4    0.24    0.05
  -1   8   4    0.13    0.05
  -1   8   4    0.27    0.06
   1  -7  -4    4.71    0.17
   1  -7  -4    4.72    0.18
  -1   7   4    5.04    0.18
  -1   7   4    5.03    0.19
  -1   7   4    5.00    0.18
   1  -6  -4   13.40    0.33
   1  -6  -4   13.91    0.36
   1  -6  -4   14.07    0.35
  -1   6   4   14.13    0.37
  -1   6   4   13.69    0.36
  -1   6   4   13.96    0.36
   1  -5  -4    8.77    0.23
   1  -5  -4    8.71    0.21
   1  -5  -4    8.99    0.24
  -1   5   4    8.92    0.24
  -1   5   4    8.55    0.24
  -1   5   4    8.50    0.24
  -1   5   4    8.49    0.23
  -1   5   4    8.87    0.20
   1  -4  -4    3.30    0.10
   1  -4  -4    3.44    0.12
   1  -4  -4    3.51    0.11
   1  -4  -4    3.45    0.11
   1  -4  -4    3.53    0.11
  -1   4   4    3.42    0.10
  -1   4   4    3.37    0.12
  -1   4   4    3.53    0.12
  -1   4   4    3.43    0.11
  -1   4   4    3.55    0.12
   1  -3  -4   27.87    0.61
   1  -3  -4   27.86    0.61
   1  -3  -4   29.10    0.61
   1  -3  -4   27.71    0.61
   1  -3  -4   27.95    0.59
  -1   3   4   27.79    0.61
  -1   3   4   28.51    0.61
  -1   3   4   27.63    0.61
  -1   3   4   29.38    0.61
  -1   3   4   28.05    0.60
  -1   3   4   27.40    0.61
  -1   3   4   28.63    0.61
   1  -2  -4    6.08    0.15
   1  -2  -4    6.18    0.16
   1  -2  -4    6.12    0.15
   1  -2  -4    6.27    0.16
   1  -2  -4    6.36    0.14
   1  -2  -4    6.38    0.16
  -1   2   4    6.30    0.15
  -1   2   4    6.12    0.15
  -1   2   4    6.42    0.16
  -1   2   4    6.16    0.16
  -1   2   4    6.44    0.15
   1  -1  -4   80.22    1.67
   1  -1  -4   80.24    1.66
   1  -1  -4   78.34    1.66
   1  -1  -4   75.65    1.64
   1  -1  -4   76.51    1.62
   1  -1  -4   78.20    1.65
   1  -1  -4   77.88    1.67
   1  -1  -4   76.83    1.60
  -1   1   4   78.96    1.65
  -1   1   4   79.11    1.64
  -1   1   4   77.54    1.63
  -1   1   4   77.75    1.68
  -1   1   4   77.98    1.65
   1   0  -4   -0.01    0.01
   1   0  -4    0.00    0.01
   1   0  -4    0.01    0.01
   1   0  -4    0.01    0.01
   1   0  -4    0.01    0.01
   1   0  -4    0.00    0.01
   1   0  -4    0.00    0.01
  -1   0   4    0.00    0.01
  -1   0   4    0.01    0.01
  -1   0   4    0.01    0.01
  -1   0   4    0.00    0.01
  -1   0   4   -0.01    0.01
  -1   0   4    0.04    0.01
  -1   0   4    0.00    0.01
   1   1  -4   78.33    1.59
   1   1  -4   75.50    1.59
   1   1  -4   76.94    1.62
   1   1  -4   79.15    1.63
   1   1  -4   76.34    1.58
   1   1  -4   76.85    1.60
  -1  -1   4   74.23    1.58
  -1  -1   4   76.36    1.66
  -1  -1   4   74.86    1.61
  -1  -1   4   77.34    1.59
  -1  -1   4   75.96    1.59
  -1  -1   4   78.17    1.66
  -1  -1   4   78.56    1.63
   1   2  -4    6.17    0.14
   1   2  -4    6.17    0.15
   1   2  -4    5.97    0.15
   1   2  -4    6.23    0.13
   1   2  -4    6.13    0.15
   1   2  -4    6.08    0.15
   1   2  -4    6.25    0.16
  -1  -2   4    6.05    0.16
  -1  -2   4    6.09    0.15
  -1  -2   4    6.35    0.15
  -1  -2   4    5.95    0.15
  -1  -2   4    5.99    0.16
   1   3  -4   28.23    0.60
   1   3  -4   29.32    0.61
   1   3  -4   27.81    0.61
   1   3  -4   28.76    0.60
   1   3  -4   26.26    0.61
   1   3  -4   27.68    0.61
   1   3  -4   27.94    0.58
  -1  -3   4   27.16    0.60
  -1  -3   4   28.38    0.60
  -1  -3   4   27.54    0.60
  -1  -3   4   29.29    0.60
  -1  -3   4   27.68    0.62
  -1  -3   4   28.24    0.59
  -1  -3   4   28.44    0.60
   1   4  -4    3.37    0.10
   1   4  -4    3.43    0.11
   1   4  -4    3.26    0.10
   1   4  -4    3.35    0.09
   1   4  -4    3.37    0.12
  -1  -4   4    3.34    0.11
  -1  -4   4    3.45    0.12
  -1  -4   4    3.37    0.11
  -1  -4   4    3.34    0.12
  -1  -4   4    3.32    0.09
   1   5  -4    8.69    0.23
   1   5  -4    8.73    0.24
   1   5  -4    8.70    0.23
   1   5  -4    8.89    0.21
   1   5  -4    8.81    0.24
  -1  -5   4    8.72    0.19
  -1  -5   4    9.10    0.25
  -1  -5   4    8.83    0.24
  -1  -5   4    8.57    0.23
  -1  -5   4    8.88    0.23
   1   6  -4   13.32    0.36
   1   6  -4   13.56    0.32
   1   6  -4   13.54    0.35
  -1  -6   4   13.40    0.36
  -1  -6   4   13.91    0.35
  -1  -6   4   13.99    0.36
   1   7  -4    4.84    0.18
   1   7  -4    4.67    0.18
   1   7  -4    4.74    0.15
  -1  -7   4    4.76    0.18
  -1  -7   4    4.83    0.18
  -1  -7   4    4.85    0.19
   1   8  -4    0.11    0.04
   1   8  -4    0.16    0.05
  -1  -8   4    0.15    0.05
  -1  -8   4    0.16    0.05
   0  -8  -4    0.05    0.03
   0  -8  -4    0.04    0.03
   0   8   4   -0.01    0.03
   0   8   4    0.03    0.04
   0  -7  -4    0.35    0.06
   0  -7  -4    0.29    0.05
   0   7   4    0.41    0.06
   0   7   4    0.24    0.05
   0   7   4    0.32    0.05
   0  -6  -4    6.72    0.20
   0  -6  -4    6.85    0.21
   0   6   4    6.55    0.21
   0   6   4    6.55    0.21
   0   6   4    6.59    0.21
   0  -5  -4    0.51    0.05
   0  -5  -4    0.56    0.06
   0  -5  -4    0.50    0.05
   0  -5  -4    0.45    0.03
   0   5   4    0.40    0.05
   0   5   4    0.49    0.06
   0   5   4    0.59    0.06
   0   5   4    0.58    0.05
   0   4   4    0.30    0.04
   0  -3  -4    0.84    0.04
   0  -3  -4    0.75    0.04
   0  -3  -4    0.85    0.04
   0  -3  -4    0.78    0.04
   0  -3  -4    0.82    0.04
   0  -3  -4    0.77    0.04
   0  -3  -4    0.80    0.03
   0   3   4    0.76    0.04
   0   3   4    0.75    0.04
   0   3   4    0.84    0.04
   0   3   4    0.81    0.04
   0   3   4    0.82    0.05
   0   3   4    0.76    0.04
   0   3   4    0.74    0.04
   0  -2  -4   28.56    0.59
   0  -2  -4   29.25    0.61
   0  -2  -4   28.41    0.60
   0  -2  -4   28.94    0.61
   0  -2  -4   29.67    0.61
   0  -2  -4   28.78    0.61
   0   2   4   28.45    0.62
   0   2   4   29.55    0.62
   0   2   4   28.07    0.61
   0   2   4   27.21    0.61
   0   2   4   27.26    0.60
   0   2   4   28.46    0.61
   0  -1  -4   73.11    1.46
   0  -1  -4   70.61    1.50
   0  -1  -4   69.13    1.45
   0  -1  -4   71.84    1.50
   0  -1  -4   68.91    1.49
   0  -1  -4   71.19    1.44
   0  -1  -4   64.16    1.45
   0   1   4   70.57    2.06
   0   1   4   67.38    1.47
   0   1   4   76.62    1.49
   0   1   4   70.00    1.45
   0   0  -4    1.66    0.05
   0   0  -4    1.55    0.05
   0   0  -4    1.65    0.05
   0   0  -4    1.70    0.05
   0   0  -4    1.63    0.05
   0   0  -4    1.76    0.05
   0   0  -4    1.69    0.05
   0   0   4    1.62    0.06
   0   0   4    1.60    0.06
   0   0   4    1.67    0.06
   0   0   4    1.73    0.05
   0   0   4    1.59    0.05
   0   0   4    1.66    0.05
   0   0   4    1.75    0.04
   0   1  -4   70.44    1.50
   0   1  -4   76.32    1.55
   0   1  -4   70.64    1.50
   0   1  -4   72.36    1.50
   0   1  -4   71.90    1.57
   0   1  -4   74.31    1.50
   0   1  -4   72.04    1.49
   0   1  -4   70.29    1.48
   0  -1   4   69.82    1.49
   0  -1   4   72.76    1.50
   0  -1   4   71.46    1.51
   0  -1   4   70.21    1.49
   0  -1   4   70.87    2.08
   0  -1   4   73.04    1.48
   0  -1   4   74.32    1.49
   0   2  -4   28.62    0.60
   0   2  -4   28.36    0.61
   0   2  -4   28.79    0.60
   0   2  -4   28.84    0.61
   0   2  -4   29.25    0.61
   0   2  -4   29.25    0.60
   0   2  -4   28.03    0.60
   0   2  -4   28.74    0.60
   0  -2   4   29.61    0.60
   0  -2   4   28.58    0.61
   0  -2   4   28.51    0.60
   0  -2   4   28.53    0.62
   0  -2   4   29.68    0.60
   0  -2   4   27.04    0.62
   0   3  -4    0.86    0.04
   0   3  -4    0.83    0.04
   0   3  -4    0.88    0.05
   0   3  -4    0.81    0.05
   0   3  -4    0.79    0.03
   0   3  -4    0.74    0.04
   0   3  -4    0.79    0.04
   0   3  -4    0.79    0.03
   0  -3   4    0.78    0.04
   0  -3   4    0.79    0.04
   0  -3   4    0.84    0.04
   0  -3   4    0.78    0.05
   0  -3   4    0.83    0.05
   0  -3   4    0.78    0.04
   0  -3   4    0.75    0.04
   0   4  -4    0.40    0.03
   0   5  -4    0.52    0.05
   0   5  -4    0.44    0.04
   0   5  -4    0.41    0.04
   0   5  -4    0.45    0.04
   0   5  -4    0.48    0.05
   0  -5   4    0.46    0.04
   0  -5   4    0.46    0.06
   0  -5   4    0.48    0.04
   0  -5   4    0.36    0.04
   0   6  -4    6.46    0.21
   0   6  -4    6.78    0.20
   0   6  -4    6.87    0.18
   0  -6   4    6.43    0.20
   0  -6   4    6.77    0.20
   0  -6   4    6.47    0.22
   0   7  -4    0.38    0.05
   0   7  -4    0.33    0.04
   0   7  -4    0.26    0.05
   0  -7   4    0.32    0.06
   0  -7   4    0.25    0.05
   0   8  -4    0.01    0.03
   0   8  -4    0.01    0.03
   0  -8   4    0.06    0.03
   0  -8   4    0.02    0.03
  -1  -8  -4    0.00    0.03
  -1  -8  -4    0.01    0.03
   1   8   4    0.04    0.04
  -1  -7  -4    0.91    0.08
  -1  -7  -4    0.94    0.07
   1   7   4    1.02    0.08
   1   7   4    1.05    0.09
  -1  -6  -4    2.32    0.11
   1   6   4    2.10    0.11
   1   6   4    2.55    0.11
  -1  -5  -4    3.64    0.13
  -1  -5  -4    3.47    0.13
   1   5   4    3.63    0.14
   1   5   4    3.93    0.14
  -1  -4  -4    2.90    0.11
  -1  -4  -4    3.09    0.10
  -1  -4  -4    3.17    0.10
  -1  -4  -4    3.18    0.11
   1   4   4    3.08    0.10
   1   4   4    3.13    0.11
   1   4   4    2.94    0.11
  -1  -3  -4    2.46    0.08
  -1  -3  -4    2.50    0.09
  -1  -3  -4    2.58    0.09
  -1  -3  -4    2.46    0.09
  -1  -3  -4    2.37    0.08
  -1  -3  -4    2.41    0.08
   1   3   4    2.45    0.09
   1   3   4    2.31    0.08
   1   3   4    2.57    0.08
   1   3   4    2.65    0.08
   1   3   4    2.57    0.08
   1   3   4    2.51    0.08
  -1  -2  -4    0.01    0.01
  -1  -2  -4    0.00    0.01
  -1  -2  -4    0.00    0.01
  -1  -2  -4    0.00    0.01
  -1  -2  -4    0.00    0.01
   1   2   4    0.02    0.01
   1   2   4    0.00    0.01
   1   2   4    0.01    0.01
   1   2   4    0.00    0.01
   1   2   4    0.02    0.01
  -1  -1  -4    6.87    0.16
  -1  -1  -4    6.49    0.15
  -1  -1  -4    6.61    0.15
  -1  -1  -4    6.93    0.16
  -1  -1  -4    6.83    0.15
  -1  -1  -4    6.71    0.16
   1   1   4    6.61    0.17
   1   1   4    6.71    0.16
   1   1   4    6.65    0.16
   1   1   4    6.88    0.15
   1   1   4    6.73    0.17
   1   1   4    6.85    0.16
   1   1   4    6.88    0.16
  -1   0  -4    0.00    0.00
  -1   0  -4   -0.01    0.00
  -1   0  -4   -0.01    0.01
  -1   0  -4   -0.01    0.00
  -1   0  -4   -0.01    0.00
  -1   0  -4    0.00    0.01
  -1   0  -4   -0.01    0.01
   1   0   4    0.00    0.01
   1   0   4    0.00    0.00
   1   0   4    0.01    0.01
   1   0   4   -0.01    0.01
   1   0   4    0.00    0.00
   1   0   4    0.00    0.00
  -1   1  -4    6.67    0.14
  -1   1  -4    6.71    0.14
  -1   1  -4    6.78    0.17
  -1   1  -4    6.71    0.16
  -1   1  -4    6.87    0.17
  -1   1  -4    6.90    0.14
  -1   1  -4    6.87    0.17
  -1   1  -4    6.98    0.17
  -1   1  -4    7.06    0.16
  -1   1  -4    6.61    0.14
   1  -1   4    6.81    0.17
   1  -1   4    6.59    0.17
   1  -1   4    6.78    0.17
   1  -1   4    6.79    0.16
  -1   2  -4    0.00    0.01
  -1   2  -4    0.01    0.01
  -1   2  -4    0.02    0.01
  -1   2  -4    0.03    0.01
  -1   2  -4    0.01    0.01
  -1   2  -4    0.00    0.01
  -1   2  -4    0.02    0.01
  -1   2  -4    0.02    0.01
  -1   2  -4    0.00    0.01
  -1   2  -4    0.02    0.01
  -1   2  -4    0.00    0.01
   1  -2   4    0.01    0.00
   1  -2   4    0.01    0.01
   1  -2   4    0.01    0.00
   1  -2   4    0.01    0.01
   1  -2   4    0.01    0.01
   1  -2   4    0.01    0.01
  -1   3  -4    2.40    0.08
  -1   3  -4    2.47    0.07
  -1   3  -4    2.51    0.08
  -1   3  -4    2.57    0.08
  -1   3  -4    2.52    0.07
  -1   3  -4    2.37    0.07
  -1   3  -4    2.41    0.08
   1  -3   4    2.46    0.09
   1  -3   4    2.48    0.08
   1  -3   4    2.49    0.07
   1  -3   4    2.54    0.07
   1  -3   4    2.44    0.09
   1  -3   4    2.53    0.07
   1  -3   4    2.48    0.07
  -1   4  -4    3.08    0.09
  -1   4  -4    3.05    0.09
  -1   4  -4    3.18    0.10
  -1   4  -4    3.04    0.09
  -1   4  -4    3.00    0.10
  -1   4  -4    3.07    0.09
   1  -4   4    3.09    0.11
   1  -4   4    2.97    0.11
   1  -4   4    3.19    0.09
   1  -4   4    2.82    0.09
  -1   5  -4    3.87    0.12
  -1   5  -4    3.67    0.12
  -1   5  -4    3.65    0.11
  -1   5  -4    3.40    0.12
  -1   5  -4    3.53    0.11
   1  -5   4    3.56    0.13
   1  -5   4    3.68    0.14
   1  -5   4    3.70    0.12
  -1   6  -4    2.39    0.10
  -1   6  -4    2.30    0.10
  -1   6  -4    2.26    0.09
   1  -6   4    2.25    0.12
   1  -6   4    2.33    0.11
   1  -6   4    2.41    0.10
  -1   7  -4    0.99    0.07
  -1   7  -4    1.02    0.08
  -1   7  -4    1.19    0.08
   1  -7   4    1.06    0.10
   1  -7   4    1.08    0.08
  -1   8  -4   -0.03    0.03
  -1   8  -4    0.01    0.03
   1  -8   4   -0.04    0.02
   1  -8   4    0.03    0.04
  -2  -8  -4    0.08    0.04
  -2  -8  -4    0.20    0.05
   2   8   4    0.08    0.05
  -2  -7  -4    0.00    0.02
  -2  -7  -4   -0.04    0.03
   2   7   4    0.01    0.03
   2   7   4   -0.02    0.03
  -2  -6  -4    0.40    0.05
  -2  -6  -4    0.40    0.06
   2   6   4    0.40    0.06
   2   6   4    0.45    0.06
  -2  -5  -4    0.62    0.06
  -2  -5  -4    0.64    0.05
  -2  -5  -4    0.69    0.06
   2   5   4    0.72    0.07
   2   5   4    0.76    0.06
  -2  -4  -4    1.71    0.07
  -2  -4  -4    1.84    0.08
  -2  -4  -4    1.98    0.08
  -2  -4  -4    1.67    0.07
   2   4   4    1.87    0.09
   2   4   4    1.82    0.07
   2   4   4    1.75    0.08
  -2  -3  -4    3.95    0.12
  -2  -3  -4    3.94    0.12
  -2  -3  -4    4.22    0.13
  -2  -3  -4    3.96    0.12
  -2  -3  -4    4.10    0.11
   2   3   4    4.03    0.11
   2   3   4    4.25    0.13
   2   3   4    4.06    0.12
   2   3   4    4.07    0.12
   2   3   4    4.23    0.13
  -2  -2  -4    0.65    0.04
  -2  -2  -4    0.74    0.04
  -2  -2  -4    0.64    0.04
  -2  -2  -4    0.74    0.03
  -2  -2  -4    0.69    0.04
   2   2   4    0.68    0.04
   2   2   4    0.68    0.04
   2   2   4    0.75    0.05
   2   2   4    0.68    0.04
   2   2   4    0.69    0.04
   2   2   4    0.69    0.03
  -2  -1  -4   20.83    0.42
  -2  -1  -4   20.56    0.43
  -2  -1  -4   21.09    0.43
  -2  -1  -4   20.56    0.43
  -2  -1  -4   20.24    0.44
  -2  -1  -4   20.02    0.43
   2   1   4   19.62    0.44
   2   1   4   20.37    0.46
   2   1   4   20.25    0.44
   2   1   4   19.75    0.45
   2   1   4   20.21    0.43
   2   1   4   20.30    0.43
   2   1   4   20.04    0.43
  -2   0  -4    3.23    0.08
  -2   0  -4    2.95    0.09
  -2   0  -4    3.04    0.08
  -2   0  -4    3.19    0.09
  -2   0  -4    3.27    0.09
  -2   0  -4    3.14    0.10
  -2   0  -4    3.20    0.08
  -2   0  -4    3.16    0.08
  -2   0  -4    3.15    0.08
  -2   0  -4    3.18    0.09
   2   0   4    3.15    0.08
   2   0   4    3.19    0.09
   2   0   4    3.08    0.09
   2   0   4    3.10    0.08
   2   0   4    3.10    0.08
   2   0   4    3.12    0.10
   2   0   4    3.10    0.10
   2   0   4    3.17    0.08
  -2   1  -4   20.19    0.45
  -2   1  -4   20.97    0.44
  -2   1  -4   20.58    0.45
  -2   1  -4   20.51    0.45
  -2   1  -4   20.62    0.45
  -2   1  -4   20.61    0.44
   2  -1   4   20.27    0.45
   2  -1   4   19.39    0.44
   2  -1   4   19.99    0.44
   2  -1   4   20.29    0.45
   2  -1   4   20.61    0.46
   2  -1   4   19.82    0.44
  -2   2  -4    0.69    0.04
  -2   2  -4    0.72    0.04
  -2   2  -4    0.72    0.02
  -2   2  -4    0.69    0.04
  -2   2  -4    0.69    0.02
  -2   2  -4    0.70    0.02
  -2   2  -4    0.67    0.04
  -2   2  -4    0.71    0.02
  -2   2  -4    0.77    0.05
  -2   2  -4    0.78    0.04
  -2   2  -4    0.74    0.04
   2  -2   4    0.81    0.04
   2  -2   4    0.70    0.04
   2  -2   4    0.66    0.02
   2  -2   4    0.68    0.04
   2  -2   4    0.69    0.04
  -2   3  -4    4.13    0.10
  -2   3  -4    4.11    0.11
  -2   3  -4    4.04    0.10
  -2   3  -4    4.04    0.10
  -2   3  -4    4.35    0.12
  -2   3  -4    4.25    0.13
  -2   3  -4    4.10    0.12
   2  -3   4    4.15    0.13
   2  -3   4    4.29    0.10
   2  -3   4    4.02    0.10
   2  -3   4    4.17    0.13
   2  -3   4    3.83    0.12
   2  -3   4    4.23    0.12
   2  -3   4    4.00    0.10
  -2   4  -4    1.83    0.07
  -2   4  -4    1.78    0.07
  -2   4  -4    1.81    0.06
  -2   4  -4    1.69    0.07
  -2   4  -4    1.76    0.06
  -2   4  -4    1.71    0.06
   2  -4   4    1.84    0.09
   2  -4   4    1.78    0.08
   2  -4   4    1.80    0.06
   2  -4   4    1.66    0.08
  -2   5  -4    0.66    0.04
  -2   5  -4    0.67    0.05
  -2   5  -4    0.67    0.04
  -2   5  -4    0.73    0.05
  -2   5  -4    0.75    0.05
  -2   5  -4    0.66    0.04
   2  -5   4    0.63    0.04
   2  -5   4    0.66    0.05
   2  -5   4    0.66    0.07
  -2   6  -4    0.42    0.05
  -2   6  -4    0.45    0.05
  -2   6  -4    0.45    0.05
   2  -6   4    0.51    0.07
   2  -6   4    0.47    0.05
   2  -6   4    0.42    0.05
  -2   7  -4    0.01    0.02
  -2   7  -4    0.00    0.02
  -2   7  -4   -0.01    0.02
   2  -7   4    0.00    0.02
   2  -7   4    0.01    0.03
  -2   8  -4    0.04    0.03
  -2   8  -4    0.06    0.03
   2  -8   4    0.09    0.04
   2  -8   4    0.11    0.05
  -3  -7  -4    0.69    0.07
  -3  -7  -4    0.54    0.08
   3   7   4    0.62    0.07
   3   7   4    0.60    0.08
  -3  -6  -4    1.22    0.08
  -3  -6  -4    1.22    0.09
   3   6   4    1.50    0.09
   3   6   4    1.43    0.10
   3   6   4    1.42    0.09
  -3  -5  -4    0.92    0.07
  -3  -5  -4    0.93    0.07
   3   5   4    0.88    0.07
   3   5   4    1.00    0.07
   3   5   4    0.97    0.07
  -3  -4  -4    0.58    0.04
  -3  -4  -4    0.43    0.05
  -3  -4  -4    0.42    0.05
  -3  -4  -4    0.53    0.05
  -3  -4  -4    0.36    0.03
   3   4   4    0.42    0.05
   3   4   4    0.41    0.05
   3   4   4    0.46    0.05
  -3  -3  -4    0.04    0.01
  -3  -3  -4    0.02    0.02
  -3  -3  -4    0.00    0.01
  -3  -3  -4    0.01    0.02
  -3  -3  -4    0.02    0.01
   3   3   4    0.00    0.02
   3   3   4    0.05    0.02
   3   3   4    0.01    0.01
   3   3   4    0.02    0.01
   3   3   4    0.04    0.02
  -3  -2  -4    5.76    0.14
  -3  -2  -4    5.27    0.15
  -3  -2  -4    5.17    0.12
  -3  -2  -4    5.30    0.14
  -3  -2  -4    5.28    0.14
  -3  -2  -4    4.60    0.14
   3   2   4    5.10    0.13
   3   2   4    5.02    0.15
   3   2   4    5.11    0.15
   3   2   4    5.07    0.14
   3   2   4    5.20    0.14
  -3  -1  -4   28.01    0.60
  -3  -1  -4   28.91    0.61
  -3  -1  -4   29.15    0.59
  -3  -1  -4   27.66    0.62
  -3  -1  -4   29.30    0.60
  -3  -1  -4   28.94    0.59
  -3  -1  -4   28.51    0.60
   3   1   4   28.17    0.60
   3   1   4   29.44    0.60
   3   1   4   28.44    0.61
   3   1   4   27.69    0.62
   3   1   4   28.49    0.60
   3   1   4   28.24    0.59
   3   1   4   27.52    0.63
   3   1   4   28.11    0.61
  -3   0  -4   -0.01    0.01
  -3   0  -4   -0.01    0.01
  -3   0  -4    0.00    0.01
  -3   0  -4    0.00    0.01
  -3   0  -4    0.03    0.01
  -3   0  -4    0.00    0.01
  -3   0  -4    0.00    0.01
  -3   0  -4   -0.01    0.01
   3   0   4    0.00    0.00
   3   0   4    0.00    0.00
   3   0   4    0.00    0.01
   3   0   4    0.00    0.01
   3   0   4   -0.01    0.01
   3   0   4    0.01    0.01
  -3   1  -4   28.99    0.63
  -3   1  -4   29.24    0.58
  -3   1  -4   28.36    0.59
  -3   1  -4   29.85    0.63
  -3   1  -4   29.27    0.62
  -3   1  -4   28.39    0.61
  -3   1  -4   28.21    0.61
  -3   1  -4   28.45    0.59
  -3   1  -4   29.75    0.62
  -3   1  -4   28.09    0.62
   3  -1   4   27.68    0.62
   3  -1   4   28.34    0.62
   3  -1   4   28.11    0.63
   3  -1   4   27.98    0.61
  -3   2  -4    5.23    0.15
  -3   2  -4    5.43    0.14
  -3   2  -4    5.21    0.14
  -3   2  -4    4.92    0.15
  -3   2  -4    5.27    0.14
  -3   2  -4    5.19    0.11
  -3   2  -4    5.15    0.11
  -3   2  -4    5.30    0.16
  -3   2  -4    5.09    0.11
  -3   2  -4    5.20    0.11
  -3   2  -4    5.52    0.15
   3  -2   4    5.01    0.14
   3  -2   4    5.25    0.15
   3  -2   4    5.53    0.15
   3  -2   4    5.03    0.14
  -3   3  -4    0.01    0.01
  -3   3  -4    0.00    0.01
  -3   3  -4    0.02    0.01
  -3   3  -4   -0.01    0.01
  -3   3  -4    0.00    0.01
  -3   3  -4    0.01    0.01
   3  -3   4    0.01    0.01
   3  -3   4    0.02    0.02
   3  -3   4    0.03    0.01
   3  -3   4    0.06    0.02
   3  -3   4   -0.01    0.01
  -3   4  -4    0.54    0.03
  -3   4  -4    0.46    0.03
  -3   4  -4    0.49    0.04
  -3   4  -4    0.49    0.03
  -3   4  -4    0.48    0.04
  -3   4  -4    0.47    0.03
   3  -4   4    0.49    0.04
   3  -4   4    0.38    0.05
   3  -4   4    0.42    0.03
   3  -4   4    0.37    0.04
   3  -4   4    0.46    0.03
  -3   5  -4    0.85    0.06
  -3   5  -4    0.95    0.05
  -3   5  -4    1.01    0.05
  -3   5  -4    0.94    0.05
  -3   5  -4    0.96    0.05
  -3   5  -4    0.95    0.05
   3  -5   4    0.93    0.05
   3  -5   4    0.89    0.07
   3  -5   4    0.93    0.06
   3  -5   4    0.87    0.07
   3  -5   4    0.92    0.07
  -3   6  -4    1.28    0.07
  -3   6  -4    1.45    0.08
  -3   6  -4    1.38    0.08
   3  -6   4    1.36    0.09
   3  -6   4    1.42    0.08
  -3   7  -4    0.55    0.06
  -3   7  -4    0.62    0.06
  -3   7  -4    0.58    0.06
   3  -7   4    0.51    0.06
   3  -7   4    0.61    0.08
  -4  -7  -4    0.13    0.03
  -4  -7  -4    0.12    0.04
   4   7   4    0.08    0.04
   4   7   4    0.08    0.04
  -4  -6  -4    3.07    0.14
  -4  -6  -4    2.72    0.13
   4   6   4    2.91    0.14
   4   6   4    2.93    0.13
   4   6   4    3.08    0.20
  -4  -5  -4    4.64    0.17
  -4  -5  -4    4.83    0.17
   4   5   4    4.84    0.17
   4   5   4    5.12    0.18
   4   5   4    4.65    0.17
  -4  -4  -4    0.06    0.02
  -4  -4  -4    0.07    0.02
  -4  -4  -4    0.10    0.03
   4   4   4    0.06    0.03
   4   4   4    0.05    0.02
   4   4   4    0.02    0.02
  -4  -3  -4    0.02    0.02
  -4  -3  -4    0.01    0.02
  -4  -3  -4    0.05    0.01
  -4  -3  -4    0.02    0.02
  -4  -3  -4    0.04    0.02
  -4  -3  -4    0.00    0.01
   4   3   4    0.03    0.01
   4   3   4    0.04    0.02
   4   3   4    0.04    0.02
   4   3   4    0.05    0.02
  -4  -2  -4    0.18    0.02
  -4  -2  -4    0.19    0.02
  -4  -2  -4    0.17    0.02
  -4  -2  -4    0.18    0.03
  -4  -2  -4    0.19    0.03
  -4  -2  -4    0.20    0.03
   4   2   4    0.18    0.03
   4   2   4    0.19    0.01
   4   2   4    0.16    0.03
   4   2   4    0.18    0.03
   4   2   4    0.20    0.03
  -4  -1  -4    0.13    0.02
  -4  -1  -4    0.15    0.02
  -4  -1  -4    0.15    0.02
  -4  -1  -4    0.19    0.03
  -4  -1  -4    0.13    0.01
  -4  -1  -4    0.14    0.02
  -4  -1  -4    0.16    0.03
   4   1   4    0.09    0.02
   4   1   4    0.13    0.03
   4   1   4    0.12    0.02
   4   1   4    0.14    0.02
   4   1   4    0.14    0.02
   4   1   4    0.13    0.01
   4   1   4    0.14    0.02
  -4   0  -4    4.46    0.11
  -4   0  -4    4.40    0.11
  -4   0  -4    4.40    0.11
  -4   0  -4    4.38    0.13
  -4   0  -4    4.66    0.12
  -4   0  -4    4.37    0.11
  -4   0  -4    4.46    0.11
  -4   0  -4    4.48    0.11
   4   0   4    4.06    0.13
   4   0   4    4.52    0.14
   4   0   4    4.45    0.11
   4   0   4    4.37    0.10
   4   0   4    4.50    0.12
   4   0   4    4.49    0.12
  -4   1  -4    0.17    0.03
  -4   1  -4    0.14    0.03
  -4   1  -4    0.15    0.02
  -4   1  -4    0.13    0.01
  -4   1  -4    0.15    0.01
  -4   1  -4    0.15    0.01
  -4   1  -4    0.11    0.02
  -4   1  -4    0.13    0.02
  -4   1  -4    0.13    0.02
  -4   1  -4    0.12    0.02
  -4   1  -4    0.14    0.01
   4  -1   4    0.13    0.02
   4  -1   4    0.13    0.01
   4  -1   4    0.10    0.02
   4  -1   4    0.14    0.01
   4  -1   4    0.13    0.03
   4  -1   4    0.11    0.02
  -4   2  -4    0.18    0.03
  -4   2  -4    0.16    0.01
  -4   2  -4    0.16    0.03
  -4   2  -4    0.17    0.01
  -4   2  -4    0.16    0.01
  -4   2  -4    0.17    0.02
  -4   2  -4    0.17    0.01
   4  -2   4    0.17    0.03
   4  -2   4    0.15    0.03
   4  -2   4    0.13    0.02
  -4   3  -4    0.03    0.01
  -4   3  -4    0.04    0.01
  -4   3  -4    0.03    0.02
  -4   3  -4    0.03    0.02
  -4   3  -4    0.03    0.01
  -4   3  -4    0.04    0.01
  -4   3  -4    0.03    0.02
   4  -3   4    0.02    0.02
   4  -3   4    0.03    0.01
   4  -3   4    0.02    0.01
   4  -3   4    0.03    0.01
   4  -3   4    0.02    0.02
  -4   4  -4    0.09    0.02
  -4   4  -4    0.07    0.02
  -4   4  -4    0.08    0.02
  -4   4  -4    0.10    0.03
  -4   4  -4    0.06    0.01
  -4   4  -4    0.10    0.03
   4  -4   4    0.08    0.02
   4  -4   4    0.07    0.01
   4  -4   4    0.08    0.03
   4  -4   4    0.10    0.02
  -4   5  -4    4.95    0.14
  -4   5  -4    4.86    0.16
  -4   5  -4    4.89    0.14
  -4   5  -4    4.91    0.14
   4  -5   4    4.92    0.15
   4  -5   4    4.83    0.17
   4  -5   4    4.95    0.14
   4  -5   4    4.86    0.17
  -4   6  -4    2.95    0.11
  -4   6  -4    3.05    0.12
  -4   6  -4    3.01    0.11
   4  -6   4    2.92    0.12
   4  -6   4    3.02    0.14
   4  -6   4    2.91    0.14
  -4   7  -4    0.08    0.03
  -4   7  -4    0.09    0.03
  -4   7  -4    0.03    0.03
   4  -7   4    0.10    0.03
   4  -7   4    0.16    0.05
  -5  -7  -4    0.02    0.04
  -5  -7  -4    0.01    0.02
   5   7   4   -0.01    0.03
   5   7   4   -0.05    0.04
  -5  -6  -4    0.75    0.08
  -5  -6  -4    0.62    0.08
  -5  -6  -4    0.69    0.05
   5   6   4    0.77    0.08
   5   6   4    0.54    0.07
  -5  -5  -4    1.55    0.09
  -5  -5  -4    1.52    0.09
   5   5   4    1.59    0.10
   5   5   4    1.72    0.10
   5   5   4    1.62    0.10
  -5  -4  -4    6.13    0.18
  -5  -4  -4    6.07    0.19
  -5  -4  -4    6.12    0.19
   5   4   4    6.26    0.20
   5   4   4    6.26    0.20
   5   4   4    6.34    0.20
  -5  -3  -4    0.56    0.04
  -5  -3  -4    0.60    0.05
  -5  -3  -4    0.59    0.03
  -5  -3  -4    0.62    0.05
  -5  -3  -4    0.61    0.05
   5   3   4    0.57    0.03
   5   3   4    0.62    0.05
   5   3   4    0.63    0.05
   5   3   4    0.55    0.05
  -5  -2  -4    5.11    0.12
  -5  -2  -4    5.19    0.15
  -5  -2  -4    5.02    0.15
  -5  -2  -4    5.24    0.15
  -5  -2  -4    5.52    0.15
   5   2   4    5.65    0.17
   5   2   4    5.29    0.15
   5   2   4    5.19    0.12
   5   2   4    5.14    0.16
   5   2   4    5.19    0.16
  -5  -1  -4    3.59    0.10
  -5  -1  -4    3.41    0.08
  -5  -1  -4    3.24    0.10
  -5  -1  -4    3.54    0.10
  -5  -1  -4    3.31    0.10
   5   1   4    3.58    0.12
   5   1   4    3.42    0.09
   5   1   4    3.48    0.09
   5   1   4    3.31    0.11
   5   1   4    3.62    0.11
   5   1   4    3.46    0.10
   5   1   4    3.35    0.13
  -5   0  -4   -0.01    0.01
  -5   0  -4    0.00    0.01
  -5   0  -4    0.00    0.01
  -5   0  -4   -0.01    0.01
  -5   0  -4    0.01    0.01
  -5   0  -4   -0.01    0.01
  -5   0  -4    0.00    0.01
   5   0   4    0.01    0.01
   5   0   4    0.00    0.01
   5   0   4   -0.03    0.01
   5   0   4   -0.01    0.02
   5   0   4    0.00    0.01
  -5   1  -4    3.50    0.09
  -5   1  -4    3.49    0.09
  -5   1  -4    3.58    0.10
  -5   1  -4    3.50    0.12
  -5   1  -4    3.52    0.10
  -5   1  -4    3.50    0.09
  -5   1  -4    3.46    0.09
  -5   1  -4    3.50    0.11
   5  -1   4    3.38    0.13
   5  -1   4    3.34    0.11
   5  -1   4    3.21    0.11
   5  -1   4    3.48    0.11
   5  -1   4    3.53    0.09
  -5   2  -4    5.17    0.16
  -5   2  -4    5.13    0.12
  -5   2  -4    5.19    0.13
  -5   2  -4    5.46    0.15
  -5   2  -4    5.21    0.15
  -5   2  -4    5.29    0.12
   5  -2   4    4.97    0.16
   5  -2   4    5.44    0.16
   5  -2   4    5.18    0.11
   5  -2   4    5.11    0.15
  -5   3  -4    0.63    0.03
  -5   3  -4    0.70    0.05
  -5   3  -4    0.62    0.03
  -5   3  -4    0.63    0.03
  -5   3  -4    0.62    0.03
   5  -3   4    0.62    0.05
   5  -3   4    0.64    0.05
   5  -3   4    0.58    0.03
   5  -3   4    0.58    0.02
  -5   4  -4    6.08    0.19
  -5   4  -4    6.22    0.16
  -5   4  -4    6.35    0.16
  -5   4  -4    6.20    0.16
  -5   4  -4    6.26    0.16
   5  -4   4    6.07    0.15
   5  -4   4    6.27    0.20
   5  -4   4    6.16    0.19
   5  -4   4    6.15    0.17
  -5   5  -4    1.76    0.09
  -5   5  -4    1.68    0.07
  -5   5  -4    1.61    0.07
  -5   5  -4    1.55    0.07
   5  -5   4    1.63    0.10
   5  -5   4    1.61    0.08
   5  -5   4    1.69    0.10
  -5   6  -4    0.61    0.05
  -5   6  -4    0.72    0.07
  -5   6  -4    0.70    0.05
   5  -6   4    0.75    0.08
   5  -6   4    0.65    0.08
   5  -6   4    0.72    0.06
  -5   7  -4    0.00    0.02
  -5   7  -4    0.01    0.02
  -5   7  -4   -0.01    0.03
   5  -7   4   -0.04    0.03
   5  -7   4   -0.05    0.03
  -6  -7  -4   -0.01    0.03
   6   7   4    0.01    0.04
   6   7   4    0.10    0.04
  -6  -6  -4    0.08    0.04
  -6  -6  -4    0.15    0.03
  -6  -6  -4    0.07    0.04
   6   6   4    0.12    0.04
   6   6   4    0.17    0.05
  -6  -5  -4    2.69    0.13
  -6  -5  -4    3.16    0.14
   6   5   4    3.00    0.14
   6   5   4    3.19    0.14
  -6  -4  -4   19.06    0.47
  -6  -4  -4   19.12    0.47
   6   4   4   18.57    0.47
   6   4   4   19.48    0.48
   6   4   4   19.59    0.49
  -6  -3  -4   20.80    0.48
  -6  -3  -4   20.56    0.48
  -6  -3  -4   20.71    0.49
  -6  -3  -4   20.41    0.49
   6   3   4   20.89    0.45
   6   3   4   20.77    0.49
   6   3   4   20.49    0.50
   6   3   4   20.99    0.49
   6   3   4   20.43    0.43
   6   3   4   20.58    0.51
  -6  -2  -4    0.12    0.02
  -6  -2  -4    0.15    0.03
  -6  -2  -4    0.15    0.03
  -6  -2  -4    0.14    0.03
  -6  -2  -4    0.12    0.01
   6   2   4    0.15    0.04
   6   2   4    0.12    0.03
   6   2   4    0.15    0.03
   6   2   4    0.12    0.03
   6   2   4    0.11    0.02
   6   2   4    0.13    0.02
  -6  -1  -4   14.59    0.34
  -6  -1  -4   15.40    0.33
  -6  -1  -4   14.56    0.31
  -6  -1  -4   14.82    0.34
  -6  -1  -4   14.64    0.34
  -6  -1  -4   15.09    0.34
   6   1   4   14.42    0.38
   6   1   4   14.44    0.36
   6   1   4   14.19    0.33
   6   1   4   14.86    0.35
   6   1   4   14.57    0.34
  -6   0  -4   47.00    1.00
  -6   0  -4   48.19    1.00
  -6   0  -4   45.49    1.00
  -6   0  -4   46.82    1.00
  -6   0  -4   47.60    1.00
  -6   0  -4   47.78    0.98
   6   0   4   49.22    1.00
   6   0   4   47.82    1.03
   6   0   4   47.89    1.05
   6   0   4   48.86    1.00
   6   0   4   47.69    1.00
  -6   1  -4   15.11    0.34
  -6   1  -4   14.22    0.33
  -6   1  -4   15.02    0.33
  -6   1  -4   14.91    0.37
  -6   1  -4   14.63    0.33
  -6   1  -4   14.46    0.32
  -6   1  -4   14.86    0.33
   6  -1   4   14.23    0.34
   6  -1   4   14.45    0.36
   6  -1   4   14.63    0.32
   6  -1   4   14.76    0.32
  -6   2  -4    0.13    0.02
  -6   2  -4    0.13    0.02
  -6   2  -4    0.13    0.02
  -6   2  -4    0.15    0.02
  -6   2  -4    0.10    0.03
   6  -2   4    0.13    0.01
   6  -2   4    0.15    0.01
   6  -2   4    0.14    0.03
   6  -2   4    0.17    0.03
   6  -2   4    0.09    0.03
  -6   3  -4   20.87    0.44
  -6   3  -4   20.32    0.44
  -6   3  -4   20.41    0.45
  -6   3  -4   20.53    0.45
  -6   3  -4   21.23    0.50
   6  -3   4   20.95    0.44
   6  -3   4   20.81    0.49
   6  -3   4   20.60    0.43
   6  -3   4   20.79    0.49
  -6   4  -4   18.83    0.42
  -6   4  -4   19.09    0.43
  -6   4  -4   19.35    0.47
  -6   4  -4   18.86    0.42
   6  -4   4   19.38    0.47
   6  -4   4   19.83    0.47
  -6   5  -4    3.02    0.10
  -6   5  -4    2.87    0.10
  -6   5  -4    3.02    0.13
  -6   5  -4    3.01    0.10
   6  -5   4    3.03    0.13
   6  -5   4    3.10    0.14
   6  -5   4    3.11    0.11
  -6   6  -4    0.08    0.03
  -6   6  -4    0.12    0.04
  -6   6  -4    0.13    0.03
   6  -6   4    0.10    0.03
   6  -6   4    0.08    0.04
   6  -6   4    0.15    0.04
  -6   7  -4    0.06    0.03
  -6   7  -4    0.10    0.03
  -6   7  -4    0.08    0.04
   6  -7   4    0.14    0.05
   6  -7   4    0.08    0.04
  -7  -6  -4    2.63    0.14
  -7  -6  -4    2.65    0.14
   7   6   4    2.50    0.14
   7   6   4    2.74    0.15
  -7  -5  -4   -0.01    0.03
  -7  -5  -4    0.00    0.03
   7   5   4    0.02    0.03
   7   5   4    0.04    0.04
  -7  -4  -4   12.12    0.34
  -7  -4  -4   12.36    0.34
   7   4   4   12.17    0.35
   7   4   4   12.50    0.34
   7   4   4   12.69    0.35
  -7  -3  -4    1.29    0.08
  -7  -3  -4    1.36    0.08
   7   3   4    1.34    0.09
   7   3   4    1.25    0.08
   7   3   4    1.26    0.08
   7   3   4    1.31    0.04
   7   3   4    1.33    0.09
  -7  -2  -4   48.48    1.06
  -7  -2  -4   50.69    1.08
  -7  -2  -4   51.30    1.07
  -7  -2  -4   49.19    1.02
  -7  -2  -4   49.04    1.07
   7   2   4   49.63    1.07
   7   2   4   50.78    1.03
   7   2   4   49.07    1.08
   7   2   4   48.47    1.10
   7   2   4   49.88    1.03
   7   2   4   49.87    1.08
  -7  -1  -4    1.00    0.06
  -7  -1  -4    1.04    0.05
  -7  -1  -4    0.98    0.03
  -7  -1  -4    1.08    0.06
  -7  -1  -4    1.03    0.06
  -7  -1  -4    1.00    0.06
   7   1   4    0.96    0.07
   7   1   4    1.03    0.05
   7   1   4    1.07    0.05
   7   1   4    0.92    0.08
  -7   0  -4   -0.01    0.01
  -7   0  -4   -0.01    0.01
  -7   0  -4    0.01    0.01
  -7   0  -4    0.01    0.01
  -7   0  -4    0.01    0.01
  -7   0  -4   -0.01    0.01
   7   0   4    0.01    0.01
   7   0   4   -0.01    0.01
   7   0   4    0.00    0.02
   7   0   4    0.00    0.01
   7   0   4   -0.01    0.02
  -7   1  -4    1.04    0.07
  -7   1  -4    1.03    0.05
  -7   1  -4    1.03    0.05
  -7   1  -4    0.98    0.05
  -7   1  -4    1.07    0.05
  -7   1  -4    0.99    0.04
  -7   1  -4    0.92    0.05
   7  -1   4    0.95    0.04
   7  -1   4    1.02    0.06
   7  -1   4    0.89    0.06
  -7   2  -4   50.59    1.10
  -7   2  -4   49.96    1.04
  -7   2  -4   49.31    1.04
  -7   2  -4   51.24    1.05
  -7   2  -4   49.93    1.05
   7  -2   4   49.91    1.09
   7  -2   4   50.00    1.08
   7  -2   4   49.38    1.03
   7  -2   4   49.81    1.07
  -7   3  -4    1.25    0.05
  -7   3  -4    1.26    0.05
  -7   3  -4    1.40    0.09
  -7   3  -4    1.23    0.06
  -7   3  -4    1.27    0.05
   7  -3   4    1.16    0.08
   7  -3   4    1.21    0.04
   7  -3   4    1.27    0.08
   7  -3   4    1.20    0.08
  -7   4  -4   12.46    0.29
  -7   4  -4   11.96    0.33
  -7   4  -4   12.26    0.28
  -7   4  -4   12.07    0.28
   7  -4   4   12.34    0.33
   7  -4   4   12.78    0.34
  -7   5  -4    0.00    0.03
  -7   5  -4    0.03    0.02
  -7   5  -4    0.03    0.02
   7  -5   4    0.00    0.03
   7  -5   4   -0.02    0.02
  -7   6  -4    2.49    0.12
  -7   6  -4    2.45    0.10
  -7   6  -4    2.44    0.09
   7  -6   4    2.72    0.14
   7  -6   4    2.46    0.13
  -8  -6  -4    0.76    0.09
  -8  -6  -4    1.02    0.10
   8   6   4    0.73    0.10
   8   6   4    0.91    0.10
  -8  -5  -4   -0.03    0.03
  -8  -5  -4   -0.01    0.03
   8   5   4    0.01    0.04
   8   5   4    0.00    0.04
   8   5   4    0.02    0.03
  -8  -4  -4    1.18    0.09
  -8  -4  -4    1.20    0.09
   8   4   4    1.08    0.08
   8   4   4    1.01    0.09
   8   4   4    1.14    0.09
  -8  -3  -4    3.01    0.13
  -8  -3  -4    2.88    0.13
   8   3   4    2.95    0.08
   8   3   4    3.00    0.14
   8   3   4    2.99    0.14
   8   3   4    2.92    0.13
  -8  -2  -4    7.78    0.23
  -8  -2  -4    8.23    0.23
  -8  -2  -4    8.15    0.24
   8   2   4    8.32    0.24
   8   2   4    7.88    0.20
   8   2   4    8.13    0.26
   8   2   4    8.23    0.24
  -8  -1  -4    3.07    0.11
  -8  -1  -4    2.88    0.11
  -8  -1  -4    3.07    0.09
  -8  -1  -4    3.14    0.11
  -8  -1  -4    2.97    0.11
   8   1   4    3.17    0.13
   8   1   4    3.11    0.10
   8   1   4    2.95    0.14
   8   1   4    3.38    0.12
  -8   0  -4    0.24    0.03
  -8   0  -4    0.19    0.04
  -8   0  -4    0.22    0.03
  -8   0  -4    0.28    0.03
  -8   0  -4    0.27    0.03
  -8   0  -4    0.23    0.03
  -8   0  -4    0.23    0.01
   8   0   4    0.25    0.03
   8   0   4    0.24    0.05
   8   0   4    0.22    0.03
   8   0   4    0.25    0.04
   8   0   4    0.26    0.03
  -8   1  -4    3.16    0.10
  -8   1  -4    3.21    0.14
  -8   1  -4    3.15    0.10
  -8   1  -4    3.05    0.09
  -8   1  -4    3.20    0.10
  -8   1  -4    3.00    0.10
   8  -1   4    2.99    0.11
   8  -1   4    3.08    0.09
   8  -1   4    3.10    0.13
  -8   2  -4    7.69    0.20
  -8   2  -4    8.01    0.20
  -8   2  -4    7.93    0.19
  -8   2  -4    8.08    0.20
  -8   2  -4    8.22    0.25
   8  -2   4    7.82    0.22
   8  -2   4    7.90    0.19
   8  -2   4    8.04    0.23
   8  -2   4    7.98    0.24
  -8   3  -4    2.87    0.09
  -8   3  -4    3.16    0.14
  -8   3  -4    2.88    0.09
  -8   3  -4    3.09    0.10
   8  -3   4    2.93    0.12
   8  -3   4    2.91    0.13
   8  -3   4    2.92    0.12
  -8   4  -4    1.08    0.05
  -8   4  -4    1.06    0.05
  -8   4  -4    1.17    0.09
  -8   4  -4    1.08    0.06
   8  -4   4    1.14    0.08
   8  -4   4    1.19    0.08
  -8   5  -4    0.00    0.02
  -8   5  -4    0.02    0.01
  -8   5  -4    0.02    0.03
   8  -5   4    0.02    0.03
   8  -5   4    0.01    0.03
  -8   6  -4    0.64    0.08
  -8   6  -4    0.77    0.05
  -8   6  -4    0.84    0.05
   8  -6   4    0.67    0.08
   8  -6   4    0.80    0.09
  -9  -5  -4    0.25    0.06
  -9  -5  -4    0.36    0.06
   9   5   4    0.33    0.07
   9   5   4    0.17    0.05
   9   5   4    0.29    0.06
  -9  -4  -4    0.14    0.04
  -9  -4  -4    0.18    0.04
   9   4   4    0.12    0.04
   9   4   4    0.19    0.05
   9   4   4    0.12    0.05
  -9  -3  -4    0.04    0.03
  -9  -3  -4    0.02    0.03
   9   3   4    0.00    0.03
   9   3   4    0.04    0.03
   9   3   4    0.00    0.03
  -9  -2  -4    0.69    0.07
  -9  -2  -4    0.58    0.06
   9   2   4    0.55    0.07
   9   2   4    0.58    0.07
   9   2   4    0.61    0.04
  -9  -1  -4    6.68    0.20
  -9  -1  -4    6.87    0.20
   9   1   4    6.83    0.22
   9   1   4    7.06    0.18
   9   1   4    6.95    0.24
   9   1   4    6.60    0.20
  -9   0  -4    0.00    0.02
  -9   0  -4    0.00    0.02
  -9   0  -4   -0.03    0.02
  -9   0  -4   -0.03    0.02
   9   0   4    0.01    0.02
   9   0   4   -0.03    0.02
   9   0   4    0.00    0.02
   9   0   4    0.06    0.03
  -9   1  -4    7.06    0.23
  -9   1  -4    6.87    0.19
  -9   1  -4    6.55    0.19
  -9   1  -4    6.83    0.18
   9  -1   4    6.82    0.22
   9  -1   4    6.81    0.20
  -9   2  -4    0.62    0.05
  -9   2  -4    0.57    0.04
  -9   2  -4    0.67    0.08
  -9   2  -4    0.57    0.04
  -9   2  -4    0.64    0.04
   9  -2   4    0.65    0.07
   9  -2   4    0.66    0.05
   9  -2   4    0.54    0.06
  -9   3  -4    0.00    0.02
  -9   3  -4    0.03    0.01
  -9   3  -4    0.04    0.03
  -9   3  -4    0.02    0.02
   9  -3   4    0.04    0.03
   9  -3   4   -0.01    0.02
   9  -3   4    0.02    0.03
  -9   4  -4    0.15    0.02
  -9   4  -4    0.11    0.04
  -9   4  -4    0.13    0.02
   9  -4   4    0.21    0.04
   9  -4   4    0.20    0.04
  -9   5  -4    0.33    0.06
  -9   5  -4    0.30    0.03
  -9   5  -4    0.32    0.03
   9  -5   4    0.35    0.06
   9  -5   4    0.17    0.05
 -10  -5  -4    0.07    0.04
 -10  -5  -4    0.02    0.03
  10   5   4    0.03    0.04
  10   5   4    0.07    0.04
 -10  -4  -4    0.00    0.03
 -10  -4  -4   -0.02    0.03
  10   4   4    0.04    0.03
  10   4   4   -0.01    0.03
 -10  -3  -4    0.08    0.03
 -10  -3  -4    0.01    0.03
  10   3   4    0.10    0.04
  10   3   4    0.04    0.04
 -10  -2  -4    0.10    0.04
 -10  -2  -4    0.11    0.03
  10   2   4    0.11    0.04
  10   2   4    0.12    0.04
  10   2   4    0.15    0.03
 -10  -1  -4    0.55    0.06
 -10  -1  -4    0.65    0.06
  10   1   4    0.55    0.04
  10   1   4    0.52    0.07
  10   1   4    0.54    0.07
 -10   0  -4    5.70    0.21
 -10   0  -4    5.38    0.17
 -10   0  -4    5.45    0.17
  10   0   4    5.70    0.17
  10   0   4    5.47    0.20
 -10   1  -4    0.57    0.05
 -10   1  -4    0.49    0.07
 -10   1  -4    0.58    0.05
  10  -1   4    0.52    0.05
  10  -1   4    0.62    0.07
 -10   2  -4    0.16    0.05
 -10   2  -4    0.13    0.03
 -10   2  -4    0.14    0.03
  10  -2   4    0.15    0.04
  10  -2   4    0.09    0.03
 -10   3  -4    0.04    0.02
 -10   3  -4    0.07    0.04
 -10   3  -4    0.04    0.02
  10  -3   4    0.03    0.03
  10  -3   4    0.02    0.02
  10  -3   4    0.02    0.03
 -10   4  -4    0.00    0.02
 -10   4  -4   -0.01    0.01
 -10   4  -4   -0.05    0.03
  10  -4   4   -0.01    0.03
  10  -4   4   -0.02    0.02
 -10   5  -4    0.01    0.02
 -10   5  -4   -0.03    0.03
  10  -5   4    0.05    0.04
  10  -5   4    0.05    0.04
 -11  -4  -4    0.73    0.09
 -11  -4  -4    0.61    0.08
  11   4   4    0.52    0.08
  11   4   4    0.69    0.09
 -11  -3  -4    0.27    0.05
 -11  -3  -4    0.20    0.05
  11   3   4    0.22    0.05
  11   3   4    0.20    0.06
 -11  -2  -4   -0.01    0.03
 -11  -2  -4    0.00    0.02
  11   2   4    0.03    0.03
  11   2   4    0.06    0.04
 -11  -1  -4    0.27    0.05
 -11  -1  -4    0.29    0.06
 -11  -1  -4    0.30    0.05
  11   1   4    0.37    0.06
  11   1   4    0.20    0.05
  11   1   4    0.37    0.04
 -11   0  -4    0.04    0.02
 -11   0  -4    0.04    0.04
 -11   0  -4    0.03    0.02
  11   0   4    0.01    0.03
  11   0   4    0.02    0.02
 -11   1  -4    0.27    0.04
 -11   1  -4    0.30    0.06
 -11   1  -4    0.27    0.04
  11  -1   4    0.47    0.07
  11  -1   4    0.33    0.05
 -11   2  -4    0.00    0.02
 -11   2  -4   -0.02    0.03
 -11   2  -4    0.00    0.02
  11  -2   4    0.03    0.03
  11  -2   4    0.00    0.02
 -11   3  -4    0.17    0.03
 -11   3  -4    0.19    0.05
 -11   3  -4    0.21    0.03
  11  -3   4    0.14    0.04
  11  -3   4    0.19    0.04
 -11   4  -4    0.74    0.05
 -11   4  -4    0.56    0.08
  11  -4   4    0.87    0.09
 -12  -2  -4    0.71    0.08
 -12  -2  -4    0.62    0.08
 -12  -2  -4    0.62    0.09
  12   2   4    0.84    0.09
  12   2   4    0.84    0.10
 -12  -1  -4   -0.02    0.02
 -12  -1  -4   -0.03    0.03
 -12  -1  -4    0.01    0.02
  12   1   4   -0.03    0.03
 -12   0  -4    4.38    0.19
 -12   0  -4    4.33    0.16
 -12   0  -4    4.24    0.15
  12   0   4    4.08    0.15
  12   0   4    4.40    0.18
 -12   1  -4    0.00    0.02
 -12   1  -4   -0.05    0.03
 -12   1  -4   -0.01    0.02
  12  -1   4   -0.03    0.03
  12  -1   4    0.02    0.03
 -12   2  -4    0.72    0.05
 -12   2  -4    0.77    0.06
 -12   2  -4    0.86    0.10
  12  -2   4    0.71    0.08
  12  -2   4    0.79    0.08
  14  -2  -5    0.31    0.06
  14  -2  -5    0.25    0.05
 -14   2   5    0.33    0.06
 -14   2   5    0.28    0.06
 -14   2   5    0.20    0.05
  14  -1  -5    0.26    0.05
  14  -1  -5    0.28    0.06
 -14   1   5    0.32    0.06
 -14   1   5    0.30    0.06
 -14   1   5    0.25    0.06
  14   0  -5   -0.03    0.03
  14   0  -5   -0.01    0.03
  14   0  -5    0.04    0.04
 -14   0   5    0.00    0.04
 -14   0   5    0.00    0.03
 -14   0   5    0.00    0.03
  14   1  -5    0.35    0.05
  14   1  -5    0.28    0.06
  14   1  -5    0.22    0.05
 -14  -1   5    0.22    0.06
 -14  -1   5    0.29    0.06
 -14  -1   5    0.26    0.05
  14   2  -5    0.37    0.07
  14   2  -5    0.23    0.06
 -14  -2   5    0.21    0.05
 -14  -2   5    0.32    0.06
 -14  -2   5    0.34    0.07
  13  -4  -5    0.10    0.04
 -13   4   5    0.14    0.05
 -13   4   5    0.10    0.04
 -13   4   5    0.16    0.04
  13  -3  -5    0.05    0.03
  13  -3  -5    0.01    0.03
 -13   3   5   -0.01    0.04
 -13   3   5    0.01    0.03
 -13   3   5    0.01    0.03
  13  -2  -5    0.12    0.04
  13  -2  -5    0.09    0.04
 -13   2   5    0.08    0.04
 -13   2   5    0.13    0.05
 -13   2   5    0.11    0.04
  13  -1  -5    1.74    0.09
  13  -1  -5    1.73    0.10
  13  -1  -5    1.56    0.10
 -13   1   5    1.88    0.11
 -13   1   5    1.61    0.11
 -13   1   5    1.71    0.11
  13   0  -5    0.17    0.04
  13   0  -5    0.17    0.05
  13   0  -5    0.25    0.05
 -13   0   5    0.19    0.05
 -13   0   5    0.27    0.06
 -13   0   5    0.26    0.05
  13   1  -5    1.77    0.12
  13   1  -5    1.77    0.11
 -13  -1   5    1.74    0.12
 -13  -1   5    1.87    0.12
 -13  -1   5    1.81    0.11
  13   2  -5    0.15    0.05
  13   2  -5    0.13    0.05
 -13  -2   5    0.10    0.05
 -13  -2   5    0.08    0.04
 -13  -2   5    0.13    0.05
  13   3  -5    0.01    0.03
  13   3  -5   -0.04    0.03
 -13  -3   5   -0.01    0.03
 -13  -3   5   -0.03    0.04
 -13  -3   5   -0.02    0.03
  13   4  -5    0.06    0.05
  13   4  -5    0.18    0.05
 -13  -4   5    0.13    0.05
 -12   5   5    0.15    0.06
 -12   5   5    0.20    0.05
 -12   5   5    0.23    0.05
  12  -4  -5    0.04    0.03
  12  -4  -5    0.00    0.02
 -12   4   5    0.00    0.03
 -12   4   5   -0.01    0.03
 -12   4   5   -0.06    0.02
  12  -3  -5    1.10    0.09
  12  -3  -5    0.99    0.08
  12  -3  -5    1.00    0.08
  12  -3  -5    1.01    0.07
 -12   3   5    1.09    0.09
 -12   3   5    1.14    0.09
 -12   3   5    1.15    0.08
  12  -2  -5   -0.01    0.03
  12  -2  -5    0.05    0.03
  12  -2  -5    0.01    0.03
 -12   2   5   -0.03    0.03
 -12   2   5    0.01    0.03
 -12   2   5    0.05    0.03
  12  -1  -5   12.09    0.31
  12  -1  -5   11.78    0.33
  12  -1  -5   11.47    0.32
 -12   1   5   11.90    0.33
 -12   1   5   11.83    0.33
 -12   1   5   11.73    0.33
  12   0  -5    0.05    0.03
  12   0  -5    0.04    0.03
 -12   0   5    0.00    0.03
 -12   0   5    0.05    0.04
 -12   0   5   -0.02    0.03
  12   1  -5   11.91    0.33
  12   1  -5   11.55    0.34
 -12  -1   5   11.66    0.34
 -12  -1   5   11.99    0.32
 -12  -1   5   11.73    0.34
  12   2  -5    0.04    0.04
  12   2  -5    0.03    0.03
 -12  -2   5   -0.01    0.02
 -12  -2   5   -0.02    0.03
 -12  -2   5   -0.01    0.03
  12   3  -5    0.98    0.10
  12   3  -5    1.09    0.10
 -12  -3   5    1.04    0.08
 -12  -3   5    0.98    0.10
 -12  -3   5    1.18    0.10
  12   4  -5   -0.06    0.03
  12   4  -5   -0.04    0.03
 -12  -4   5   -0.01    0.03
  12   5  -5    0.23    0.07
 -12  -5   5    0.33    0.07
  11  -5  -5    0.19    0.05
  11  -5  -5    0.15    0.04
 -11   5   5    0.14    0.04
 -11   5   5    0.13    0.04
 -11   5   5    0.18    0.05
  11  -4  -5    0.27    0.05
  11  -4  -5    0.19    0.04
  11  -4  -5    0.23    0.04
 -11   4   5    0.21    0.04
 -11   4   5    0.23    0.05
 -11   4   5    0.19    0.04
  11  -3  -5    0.26    0.04
  11  -3  -5    0.28    0.04
  11  -3  -5    0.29    0.04
  11  -3  -5    0.31    0.05
 -11   3   5    0.27    0.05
 -11   3   5    0.23    0.05
 -11   3   5    0.24    0.04
  11  -2  -5    0.02    0.02
  11  -2  -5    0.10    0.03
  11  -2  -5    0.02    0.03
  11  -2  -5    0.04    0.03
 -11   2   5    0.00    0.03
 -11   2   5    0.01    0.03
 -11   2   5    0.01    0.03
  11  -1  -5    1.76    0.09
  11  -1  -5    1.72    0.06
  11  -1  -5    1.71    0.06
  11  -1  -5    1.82    0.09
  11  -1  -5    1.90    0.10
 -11   1   5    1.71    0.06
 -11   1   5    1.65    0.10
 -11   1   5    1.93    0.10
 -11   1   5    2.01    0.10
  11   0  -5   13.57    0.36
  11   0  -5   12.77    0.40
  11   0  -5   13.52    0.35
  11   0  -5   12.93    0.28
 -11   0   5   13.26    0.36
 -11   0   5   13.75    0.36
 -11   0   5   13.37    0.35
  11   1  -5    1.60    0.09
  11   1  -5    1.77    0.10
  11   1  -5    1.99    0.11
 -11  -1   5    1.66    0.10
 -11  -1   5    1.56    0.10
 -11  -1   5    1.93    0.10
  11   2  -5    0.06    0.03
  11   2  -5    0.06    0.04
  11   2  -5    0.04    0.04
 -11  -2   5    0.06    0.04
 -11  -2   5    0.01    0.02
 -11  -2   5    0.08    0.04
  11   3  -5    0.37    0.07
  11   3  -5    0.32    0.05
 -11  -3   5    0.36    0.05
 -11  -3   5    0.36    0.06
 -11  -3   5    0.29    0.06
  11   4  -5    0.25    0.06
 -11  -4   5    0.29    0.06
 -11  -4   5    0.24    0.04
 -11  -4   5    0.20    0.05
  11   5  -5    0.08    0.04
 -11  -5   5    0.12    0.05
  10  -6  -5    0.43    0.06
  10  -6  -5    0.55    0.07
 -10   6   5    0.48    0.06
 -10   6   5    0.50    0.06
 -10   6   5    0.38    0.07
  10  -5  -5    0.19    0.04
  10  -5  -5    0.08    0.04
 -10   5   5    0.03    0.04
 -10   5   5    0.08    0.03
 -10   5   5    0.12    0.04
  10  -4  -5    0.32    0.04
  10  -4  -5    0.20    0.04
  10  -4  -5    0.28    0.05
 -10   4   5    0.19    0.05
 -10   4   5    0.24    0.04
 -10   4   5    0.26    0.04
[truncated: 564,952 more chars]
