# Supplementary material for: 4-(4-Acetyl-5-methyl-1H-1,2,3-triazol-1-yl)benzo­nitrile: crystal structure and Hirshfeld surface analysis
Source: Acta Crystallogr E Crystallogr Commun. 2018 Aug 10;74(Pt 9):1195–200. doi: 10.1107/S2056989018010885 (PMC6127723; doi:10.1107/S2056989018010885)
Supplement: Supplementary file 2 [file e-74-01195-Isup2.hkl]

data_I                                                                          
_shelx_title ' RJRS1a'                                                          
_shelx_refln_list_code          4                                               
_shelx_F_calc_maximum      181.72                                               
_exptl_crystal_F_000       472.00                                               
_reflns_d_resolution_high  0.7998                                               
                                                                                
loop_                                                                           
 _space_group_symop_operation_xyz                                               
 'x, y, z'                                                                      
 '-x+1/2, y+1/2, -z+1/2'                                                        
 '-x, -y, -z'                                                                   
 'x-1/2, -y-1/2, z-1/2'                                                         
                                                                                
_cell_length_a    11.8533                                                       
_cell_length_b     6.8299                                                       
_cell_length_c    14.7329                                                       
_cell_angle_alpha  90.000                                                       
_cell_angle_beta  107.477                                                       
_cell_angle_gamma  90.000                                                       
                                                                                
_shelx_F_squared_multiplier     1.000                                           
                                                                                
loop_                                                                           
 _refln_index_h                                                                 
 _refln_index_k                                                                 
 _refln_index_l                                                                 
 _refln_F_squared_calc                                                          
 _refln_F_squared_meas                                                          
 _refln_F_squared_sigma                                                         
 _refln_observed_status                                                         
   2   0   0         79.66         69.38         0.50 o                         
   4   0   0       2146.95       2055.34        12.34 o                         
   6   0   0        811.58        909.42         5.49 o                         
   8   0   0         17.64         17.37         0.48 o                         
  10   0   0         17.91         16.98         0.61 o                         
  12   0   0          5.68         12.15         0.75 o                         
  14   0   0         93.04        107.48         2.44 o                         
   1   1   0        102.27         93.28         0.49 o                         
   2   1   0         85.58         97.09         0.47 o                         
   3   1   0        157.70        162.26         0.79 o                         
   4   1   0        238.22        253.14         1.28 o                         
   5   1   0          3.86          3.90         0.13 o                         
   6   1   0          0.21          0.32         0.07 o                         
   7   1   0        780.56        793.28         4.04 o                         
   8   1   0       1093.82       1097.42         5.37 o                         
   9   1   0         25.31         27.93         0.38 o                         
  10   1   0         11.20         11.75         0.48 o                         
  11   1   0        207.32        205.53         1.90 o                         
  12   1   0          6.16          6.44         0.43 o                         
  13   1   0          2.50          4.26         0.42 o                         
  14   1   0          5.18          8.25         0.53 o                         
   0   2   0        485.47        470.34         2.93 o                         
   1   2   0       3532.44       3446.85        16.47 o                         
   2   2   0        547.06        555.96         2.56 o                         
   3   2   0          7.57          6.56         0.12 o                         
   4   2   0        160.80        181.98         0.91 o                         
   5   2   0        144.46        143.43         0.80 o                         
   6   2   0         42.50         31.77         0.34 o                         
   7   2   0          0.66          0.19         0.09 o                         
   8   2   0         73.78         69.63         0.62 o                         
   9   2   0        379.42        374.80         2.25 o                         
  10   2   0         53.67         47.29         0.70 o                         
  11   2   0         57.66         56.71         0.87 o                         
  12   2   0          8.07          7.98         0.49 o                         
  13   2   0          0.55          0.18         0.27 o                         
   1   3   0         14.93         11.56         0.16 o                         
   2   3   0        620.08        654.58         2.85 o                         
   3   3   0          5.92          6.61         0.15 o                         
   4   3   0        189.91        232.97         1.19 o                         
   5   3   0         67.31         52.17         0.48 o                         
   6   3   0         63.55         52.50         0.49 o                         
   7   3   0          0.03          0.04         0.08 o                         
   8   3   0         45.32         52.04         0.54 o                         
   9   3   0         25.78         29.38         0.57 o                         
  10   3   0         34.18         37.12         0.76 o                         
  11   3   0          0.35          0.81         0.24 o                         
  12   3   0          0.11          0.97         0.30 o                         
  13   3   0          0.72          0.65         0.34 o                         
   0   4   0       1050.25       1094.27         7.09 o                         
   1   4   0          2.21          0.95         0.10 o                         
   2   4   0        183.54        181.76         1.06 o                         
   3   4   0        457.25        491.18         2.60 o                         
   4   4   0         24.39         30.96         0.38 o                         
   5   4   0         44.19         43.42         0.46 o                         
   6   4   0         12.54          7.85         0.25 o                         
   7   4   0         84.14         87.94         0.84 o                         
   8   4   0        139.38        138.11         1.29 o                         
   9   4   0        124.03        124.60         1.60 o                         
  10   4   0         22.60         27.14         0.73 o                         
  11   4   0         13.19         14.80         0.63 o                         
  12   4   0          0.91          1.00         0.38 o                         
   1   5   0         14.72         19.20         0.37 o                         
   2   5   0          1.67          2.00         0.16 o                         
   3   5   0        107.63        107.64         0.82 o                         
   4   5   0        101.74        102.25         0.82 o                         
   5   5   0         29.70         25.79         0.41 o                         
   6   5   0        437.25        425.54         2.75 o                         
   7   5   0        220.27        221.20         1.93 o                         
   8   5   0        116.58        108.83         1.47 o                         
   9   5   0          6.71          6.64         0.48 o                         
  10   5   0         11.33         12.19         0.60 o                         
  11   5   0          4.94          4.27         0.48 o                         
   0   6   0        138.21        159.40         2.13 o                         
   1   6   0        782.39        781.36         5.03 o                         
   2   6   0        127.72        125.79         1.31 o                         
   3   6   0         28.87         46.84         0.75 o                         
   4   6   0          0.93          1.56         0.22 o                         
   5   6   0         34.77         29.68         0.60 o                         
   6   6   0         24.25         30.10         0.70 o                         
   7   6   0         12.59         11.73         0.67 o                         
   8   6   0          4.23          4.49         0.41 o                         
   9   6   0         26.07         24.02         0.91 o                         
  10   6   0          6.34          9.72         0.63 o                         
   1   7   0        152.66        159.41         1.71 o                         
   2   7   0          7.48          7.03         0.45 o                         
   3   7   0         14.75         19.16         0.63 o                         
   4   7   0          0.86         -0.08         0.24 o                         
   5   7   0          8.53          6.77         0.45 o                         
   6   7   0          2.15          1.27         0.40 o                         
   7   7   0          1.37          2.83         0.43 o                         
   8   7   0         23.30         25.18         1.18 o                         
   0   8   0          2.48          4.72         0.65 o                         
   1   8   0         14.57         16.51         0.71 o                         
   2   8   0          7.99          8.42         0.56 o                         
   3   8   0          0.00         -0.24         0.35 o                         
   4   8   0          0.02          1.50         0.36 o                         
 -13   0   1          0.06          0.34         0.38 o                         
 -11   0   1         54.50         45.83         1.14 o                         
  -9   0   1        182.24        179.63         1.85 o                         
  -7   0   1        921.09       1030.81         9.12 o                         
  -5   0   1       1671.37       1737.80        10.02 o                         
  -3   0   1        201.70        165.65         1.10 o                         
  -1   0   1          6.83          3.67         0.09 o                         
   1   0   1       1574.84       1572.18         8.58 o                         
   3   0   1       7526.73       7090.41        42.86 o                         
   5   0   1       1206.10       1391.44         8.10 o                         
   7   0   1         70.95         54.44         0.75 o                         
   9   0   1         14.16         10.51         0.45 o                         
  11   0   1         32.88         35.27         1.08 o                         
  13   0   1          2.88          4.22         0.61 o                         
 -14   1   1          1.08          1.84         0.36 o                         
 -13   1   1         31.49         32.63         0.83 o                         
 -12   1   1          2.85          2.20         0.32 o                         
 -11   1   1        181.19        177.56         1.71 o                         
 -10   1   1        166.56        156.46         1.27 o                         
  -9   1   1          3.43          3.80         0.22 o                         
  -8   1   1        182.23        176.73         1.18 o                         
  -7   1   1         11.53         14.30         0.31 o                         
  -6   1   1        204.26        192.89         1.02 o                         
  -5   1   1       1182.06       1255.78         5.30 o                         
  -4   1   1          6.32          7.93         0.18 o                         
  -3   1   1         69.64         63.64         0.37 o                         
  -2   1   1         40.82         30.43         0.21 o                         
  -1   1   1       2375.96       2221.04         9.98 o                         
   0   1   1      12274.28      10997.39        51.18 o                         
   1   1   1        698.59        683.10         2.86 o                         
   2   1   1          0.05         -0.06         0.06 o                         
   3   1   1        338.79        320.36         1.46 o                         
   4   1   1          1.34          1.09         0.07 o                         
   5   1   1          0.33          1.26         0.09 o                         
   6   1   1        217.58        238.96         1.25 o                         
   7   1   1         65.75         65.37         0.55 o                         
   8   1   1        112.96         96.72         0.77 o                         
   9   1   1        599.31        582.11         3.18 o                         
  10   1   1         20.62         17.58         0.49 o                         
  11   1   1        204.01        202.52         2.13 o                         
  12   1   1         12.51         10.46         0.52 o                         
  13   1   1         11.16          8.48         0.50 o                         
 -13   2   1          0.02          0.19         0.28 o                         
 -12   2   1          5.62          4.04         0.38 o                         
 -11   2   1          1.36          0.43         0.24 o                         
 -10   2   1          0.11          0.19         0.18 o                         
  -9   2   1         45.38         51.67         0.56 o                         
  -8   2   1         84.81         93.07         0.76 o                         
  -7   2   1        221.24        247.00         1.46 o                         
  -6   2   1         65.32         75.24         0.53 o                         
  -5   2   1          8.19          7.35         0.15 o                         
  -4   2   1        239.85        251.02         1.21 o                         
  -3   2   1        321.22        331.63         1.66 o                         
  -2   2   1        432.56        460.09         2.21 o                         
  -1   2   1         91.85         84.49         0.49 o                         
   0   2   1       1195.62       1263.05         5.25 o                         
   1   2   1          0.00         -0.07         0.07 o                         
   2   2   1       2873.69       2805.15        12.06 o                         
   3   2   1        925.67        980.81         4.41 o                         
   4   2   1         27.06         31.54         0.29 o                         
   5   2   1        434.82        463.41         2.12 o                         
   6   2   1         84.09         87.00         0.61 o                         
   7   2   1        603.29        632.63         3.12 o                         
   8   2   1         38.35         34.03         0.44 o                         
   9   2   1        238.10        235.48         1.58 o                         
  10   2   1        133.30        118.16         1.27 o                         
  11   2   1         24.60         24.05         0.62 o                         
  12   2   1          0.18          0.25         0.26 o                         
  13   2   1          6.58          6.48         0.51 o                         
 -13   3   1          1.77          2.63         0.42 o                         
 -12   3   1          2.54          2.32         0.36 o                         
 -11   3   1         32.08         27.02         0.67 o                         
 -10   3   1          3.33          2.34         0.28 o                         
  -9   3   1          1.68          2.73         0.21 o                         
  -8   3   1         16.23         17.39         0.29 o                         
  -7   3   1          4.62          6.20         0.21 o                         
  -6   3   1        112.61         99.70         0.78 o                         
  -5   3   1          0.13          0.23         0.08 o                         
  -4   3   1          1.01          3.13         0.12 o                         
  -3   3   1        181.45        202.44         1.07 o                         
  -2   3   1         28.24         26.41         0.27 o                         
  -1   3   1          1.94          0.28         0.07 o                         
   0   3   1          3.07          3.35         0.11 o                         
   1   3   1        798.66        825.69         3.46 o                         
   2   3   1        588.36        593.10         2.51 o                         
   3   3   1         92.23        111.13         0.65 o                         
   4   3   1        204.58        201.94         1.14 o                         
   5   3   1         24.66         20.76         0.27 o                         
   6   3   1         63.18         61.79         0.57 o                         
   7   3   1        207.76        198.08         1.22 o                         
   8   3   1        276.73        261.44         1.60 o                         
   9   3   1       1456.94       1440.89         8.45 o                         
  10   3   1        112.79        118.31         1.29 o                         
  11   3   1          1.98          1.57         0.25 o                         
  12   3   1          5.43          5.67         0.44 o                         
 -12   4   1          2.49          1.81         0.39 o                         
 -11   4   1          0.87          1.45         0.33 o                         
 -10   4   1         19.11         16.13         0.66 o                         
  -9   4   1          0.05          0.05         0.23 o                         
  -8   4   1         36.51         29.42         0.58 o                         
  -7   4   1         14.79         15.29         0.34 o                         
  -6   4   1         81.41         75.88         0.69 o                         
  -5   4   1         43.59         48.30         0.49 o                         
  -4   4   1        257.14        280.01         1.64 o                         
  -3   4   1         29.60         31.75         0.38 o                         
  -2   4   1         70.82         86.48         0.65 o                         
  -1   4   1         63.71         57.51         0.47 o                         
   0   4   1        144.49        145.11         0.89 o                         
   1   4   1       2106.49       2202.53        10.28 o                         
   2   4   1        151.34        188.59         1.13 o                         
   3   4   1         28.90         27.73         0.32 o                         
   4   4   1         11.50         13.33         0.23 o                         
   5   4   1         15.71         15.55         0.28 o                         
   6   4   1        228.18        212.72         1.49 o                         
   7   4   1         45.94         45.88         0.68 o                         
   8   4   1        195.69        190.05         1.70 o                         
   9   4   1        104.77        109.45         1.46 o                         
  10   4   1         31.72         32.83         0.78 o                         
  11   4   1          3.67          5.14         0.40 o                         
  12   4   1          0.24         -0.20         0.30 o                         
 -11   5   1         77.48         84.87         1.51 o                         
 -10   5   1          1.59          0.86         0.33 o                         
  -9   5   1         35.90         35.79         0.87 o                         
  -8   5   1          3.44          3.44         0.32 o                         
  -7   5   1         29.94         26.87         0.59 o                         
  -6   5   1          8.82          9.53         0.33 o                         
  -5   5   1        138.01        140.89         1.09 o                         
  -4   5   1          6.14          6.59         0.29 o                         
  -3   5   1         90.21         97.57         0.76 o                         
  -2   5   1         34.29         37.55         0.49 o                         
  -1   5   1        115.50        122.40         0.96 o                         
   0   5   1         41.26         44.18         0.54 o                         
   1   5   1         38.84         42.88         0.50 o                         
   2   5   1         23.70         21.14         0.41 o                         
   3   5   1         10.69         12.16         0.33 o                         
   4   5   1         65.95         73.42         0.71 o                         
   5   5   1        159.96        163.13         1.33 o                         
   6   5   1         78.33         68.06         0.80 o                         
   7   5   1         25.41         26.18         0.87 o                         
   8   5   1          0.00          0.17         0.26 o                         
   9   5   1         35.66         38.78         0.90 o                         
  10   5   1        194.58        210.41         2.26 o                         
  11   5   1          0.16          0.10         0.39 o                         
 -10   6   1         50.13         53.78         1.31 o                         
  -9   6   1          0.35         -0.03         0.32 o                         
  -8   6   1         14.69         12.83         0.69 o                         
  -7   6   1        101.41         99.27         1.33 o                         
  -6   6   1         33.05         28.54         0.63 o                         
  -5   6   1         31.16         28.95         0.72 o                         
  -4   6   1         21.27         18.27         0.49 o                         
  -3   6   1          7.52          8.64         0.43 o                         
  -2   6   1         15.04         13.56         0.46 o                         
  -1   6   1         84.86         87.88         1.01 o                         
   0   6   1         66.99         61.42         0.83 o                         
   1   6   1         47.42         44.13         0.71 o                         
   2   6   1        193.62        183.03         1.59 o                         
   3   6   1         90.01         83.79         1.03 o                         
   4   6   1         28.48         26.07         0.64 o                         
   5   6   1         20.32         20.05         0.68 o                         
   6   6   1          9.01          7.06         0.40 o                         
   7   6   1          1.57          0.68         0.26 o                         
   8   6   1         12.09          8.34         0.51 o                         
   9   6   1          2.36          1.91         0.46 o                         
  -8   7   1          0.11          0.09         0.37 o                         
  -7   7   1          6.73          5.98         0.56 o                         
  -6   7   1          7.27          8.42         0.52 o                         
  -5   7   1          0.29          0.83         0.29 o                         
  -4   7   1         17.33         13.65         0.62 o                         
  -3   7   1          0.73          0.18         0.26 o                         
  -2   7   1          0.36          0.56         0.26 o                         
  -1   7   1         44.51         44.05         0.89 o                         
   0   7   1         57.05         53.53         0.93 o                         
   1   7   1        155.97        155.79         1.68 o                         
   2   7   1         82.42         82.98         1.21 o                         
   3   7   1         25.63         27.06         0.84 o                         
   4   7   1          1.61          2.46         0.52 o                         
   5   7   1         19.37         16.04         0.68 o                         
   6   7   1          8.10          7.63         0.49 o                         
   7   7   1          3.62          5.58         0.56 o                         
  -5   8   1          0.06          0.25         0.35 o                         
  -4   8   1          2.31          2.62         0.42 o                         
  -3   8   1         13.65         16.57         0.81 o                         
  -2   8   1          3.85          2.33         0.38 o                         
  -1   8   1          0.18         -0.04         0.29 o                         
   0   8   1         19.31         18.43         0.71 o                         
   1   8   1         37.56         39.56         0.99 o                         
   2   8   1          3.58          3.42         0.41 o                         
   3   8   1         37.26         44.35         1.12 o                         
   4   8   1          0.17          0.36         0.38 o                         
 -14   0   2         10.08         12.50         0.89 o                         
 -12   0   2          6.07          6.18         0.57 o                         
 -10   0   2        155.91        145.98         1.65 o                         
  -8   0   2         68.26         80.19         1.12 o                         
  -6   0   2         41.75         38.34         0.48 o                         
  -4   0   2          5.20          1.20         0.10 o                         
  -2   0   2       2245.10       2126.63        12.45 o                         
   0   0   2       1201.46       1087.62         5.99 o                         
   2   0   2         42.39         49.20         0.37 o                         
   4   0   2       1416.58       1452.75         8.12 o                         
   6   0   2        308.30        336.77         2.30 o                         
   8   0   2         16.16         12.85         0.35 o                         
  10   0   2        157.77        148.33         2.06 o                         
  12   0   2          0.42          0.84         0.39 o                         
 -14   1   2          3.86          4.00         0.44 o                         
 -13   1   2          2.32          1.96         0.37 o                         
 -12   1   2         38.07         37.25         0.76 o                         
 -11   1   2         55.78         58.52         0.89 o                         
 -10   1   2        102.63        107.30         1.00 o                         
  -9   1   2        235.22        214.38         1.45 o                         
  -8   1   2        392.52        398.81         2.25 o                         
  -7   1   2        471.70        472.84         2.36 o                         
  -6   1   2        174.84        184.67         0.95 o                         
  -5   1   2          0.16          0.14         0.06 o                         
  -4   1   2        323.10        338.42         1.55 o                         
  -3   1   2        294.77        256.14         1.20 o                         
  -2   1   2         83.97         75.89         0.43 o                         
  -1   1   2          6.15          5.83         0.10 o                         
   0   1   2         81.88         77.43         0.38 o                         
   1   1   2         10.82         11.17         0.09 o                         
   2   1   2         41.45         48.61         0.27 o                         
   3   1   2       1148.65       1220.76         4.89 o                         
   4   1   2         54.61         44.41         0.30 o                         
   5   1   2       1410.40       1517.90         5.89 o                         
   6   1   2         10.06         10.96         0.22 o                         
   7   1   2        176.59        152.89         0.95 o                         
   8   1   2          3.43          2.23         0.13 o                         
   9   1   2          5.08          8.00         0.25 o                         
  10   1   2        106.68         95.66         1.10 o                         
  11   1   2         46.95         43.63         0.86 o                         
  12   1   2         31.40         37.06         0.82 o                         
  13   1   2          1.53          1.59         0.33 o                         
 -14   2   2         13.26         11.40         0.66 o                         
 -13   2   2         44.61         49.55         0.95 o                         
 -12   2   2         16.54         19.11         0.64 o                         
 -11   2   2        517.69        499.84         3.67 o                         
 -10   2   2        134.35        130.44         1.29 o                         
  -9   2   2        438.40        428.95         2.45 o                         
  -8   2   2          5.38          7.43         0.18 o                         
  -7   2   2         77.36         65.05         0.54 o                         
  -6   2   2         46.59         61.88         0.51 o                         
  -5   2   2        365.33        337.96         1.62 o                         
  -4   2   2          0.37          0.29         0.06 o                         
  -3   2   2        111.43        106.24         0.61 o                         
  -2   2   2       3286.29       3236.09        14.83 o                         
  -1   2   2        877.63        894.68         4.21 o                         
   0   2   2        544.63        518.03         2.30 o                         
   1   2   2        666.39        672.31         2.70 o                         
   2   2   2         34.07         36.70         0.25 o                         
   3   2   2        182.84        173.01         0.88 o                         
   4   2   2        984.37       1080.70         4.20 o                         
   5   2   2         40.11         40.60         0.35 o                         
   6   2   2         81.94         89.96         0.63 o                         
   7   2   2         72.28         67.91         0.53 o                         
   8   2   2          3.91          1.93         0.13 o                         
   9   2   2        368.12        341.55         2.31 o                         
  10   2   2         17.62         19.75         0.53 o                         
  11   2   2         19.40         14.86         0.58 o                         
  12   2   2         15.01         13.22         0.62 o                         
  13   2   2         68.87         72.90         1.30 o                         
 -13   3   2         28.30         29.50         0.80 o                         
 -12   3   2         44.31         40.50         0.93 o                         
 -11   3   2         18.75         17.34         0.69 o                         
 -10   3   2          4.85          5.42         0.35 o                         
  -9   3   2         12.45         13.09         0.32 o                         
  -8   3   2         65.18         70.80         0.74 o                         
  -7   3   2        184.90        165.06         1.13 o                         
  -6   3   2         14.27         14.99         0.32 o                         
  -5   3   2        175.63        174.42         1.14 o                         
  -4   3   2       1188.51       1287.97         5.59 o                         
  -3   3   2        993.03       1090.21         4.90 o                         
  -2   3   2        236.15        261.58         1.39 o                         
  -1   3   2         49.56         66.29         0.40 o                         
   0   3   2         97.74        113.65         0.58 o                         
   1   3   2        284.42        318.12         1.39 o                         
   2   3   2        478.63        553.66         2.44 o                         
   3   3   2         89.88         92.90         0.56 o                         
   4   3   2        267.82        278.21         1.50 o                         
   5   3   2        196.57        194.56         1.19 o                         
   6   3   2          0.04          0.48         0.09 o                         
   7   3   2         33.07         30.74         0.39 o                         
   8   3   2         18.79         24.42         0.37 o                         
   9   3   2         12.31         10.55         0.41 o                         
  10   3   2         74.05         70.30         0.99 o                         
  11   3   2         34.46         37.95         0.86 o                         
  12   3   2          4.65          2.69         0.38 o                         
 -12   4   2        176.68        194.66         2.32 o                         
 -11   4   2         13.08         11.94         0.62 o                         
 -10   4   2         90.77         90.39         1.36 o                         
  -9   4   2         18.83         19.74         0.60 o                         
  -8   4   2         64.97         60.93         0.83 o                         
  -7   4   2         99.71         86.26         0.81 o                         
  -6   4   2        413.86        427.95         2.47 o                         
  -5   4   2         13.71         12.91         0.32 o                         
  -4   4   2        171.54        172.57         1.24 o                         
  -3   4   2         86.19         79.15         0.68 o                         
  -2   4   2        200.55        199.82         1.12 o                         
  -1   4   2        166.66        163.09         1.04 o                         
   0   4   2         14.06         16.46         0.28 o                         
   1   4   2        166.59        176.27         1.04 o                         
   2   4   2        157.05        156.37         1.02 o                         
   3   4   2         14.99         15.16         0.25 o                         
   4   4   2        271.38        279.38         1.58 o                         
   5   4   2         58.12         51.98         0.49 o                         
   6   4   2         21.63         22.32         0.45 o                         
   7   4   2         52.55         50.94         0.69 o                         
   8   4   2         56.20         55.70         0.73 o                         
   9   4   2         80.64         83.65         1.18 o                         
  10   4   2         31.76         35.22         0.81 o                         
  11   4   2          1.03          0.21         0.29 o                         
 -11   5   2         42.39         44.20         1.13 o                         
 -10   5   2         78.60         79.02         1.40 o                         
  -9   5   2          7.90          9.22         0.53 o                         
  -8   5   2         30.32         27.08         0.62 o                         
  -7   5   2         58.37         49.94         0.78 o                         
  -6   5   2         59.36         50.03         0.66 o                         
  -5   5   2         11.54          7.41         0.26 o                         
  -4   5   2         10.39          9.93         0.32 o                         
  -3   5   2          2.02          1.43         0.14 o                         
  -2   5   2         76.51         64.20         0.71 o                         
  -1   5   2         53.88         55.28         0.65 o                         
   0   5   2         39.92         40.51         0.49 o                         
   1   5   2         24.47         26.90         0.44 o                         
   2   5   2         89.76         91.33         0.76 o                         
   3   5   2          8.04          8.54         0.24 o                         
   4   5   2          0.00          0.06         0.11 o                         
   5   5   2          9.22          8.42         0.36 o                         
   6   5   2        218.22        200.32         1.71 o                         
   7   5   2         13.76         12.92         0.50 o                         
   8   5   2        104.84        106.93         1.44 o                         
   9   5   2         51.73         57.16         1.07 o                         
  10   5   2         42.47         44.37         0.96 o                         
 -10   6   2          0.05         -0.04         0.32 o                         
  -9   6   2          1.89          1.49         0.40 o                         
  -8   6   2          5.94          4.39         0.48 o                         
  -7   6   2         22.06         17.61         0.70 o                         
  -6   6   2          0.99          0.15         0.21 o                         
  -5   6   2          3.90          4.14         0.28 o                         
  -4   6   2          5.73          5.29         0.34 o                         
  -3   6   2         11.75         11.55         0.46 o                         
  -2   6   2          3.71          3.42         0.29 o                         
  -1   6   2        100.87         90.88         1.00 o                         
   0   6   2         12.76         12.33         0.44 o                         
   1   6   2         35.52         37.78         0.62 o                         
   2   6   2         16.65         14.48         0.53 o                         
   3   6   2          2.27          1.56         0.23 o                         
   4   6   2          2.94          3.18         0.29 o                         
   5   6   2          1.22          1.42         0.25 o                         
   6   6   2         16.41         17.19         0.61 o                         
   7   6   2          0.62          0.66         0.27 o                         
   8   6   2          3.18          4.17         0.55 o                         
   9   6   2         25.41         30.76         1.00 o                         
  -8   7   2         10.08         11.40         0.72 o                         
  -7   7   2          1.50          0.86         0.38 o                         
  -6   7   2          0.52         -0.29         0.29 o                         
  -5   7   2         55.73         52.42         1.07 o                         
  -4   7   2          0.05         -0.24         0.24 o                         
  -3   7   2          0.57          1.09         0.28 o                         
  -2   7   2         43.77         41.10         0.78 o                         
  -1   7   2          3.99          4.25         0.37 o                         
   0   7   2         40.63         37.87         0.83 o                         
   1   7   2          3.97          4.37         0.37 o                         
   2   7   2          0.19         -0.11         0.25 o                         
   3   7   2         26.64         27.43         0.78 o                         
   4   7   2          8.76          5.20         0.42 o                         
   5   7   2         48.07         47.82         1.00 o                         
   6   7   2         13.36         12.85         0.61 o                         
   7   7   2         18.86         21.03         0.81 o                         
  -5   8   2          4.78          5.80         0.51 o                         
  -4   8   2         17.06         14.91         0.73 o                         
  -3   8   2         39.21         41.96         1.05 o                         
  -2   8   2         34.49         32.12         0.91 o                         
  -1   8   2          0.31          0.40         0.32 o                         
   0   8   2         12.19         11.40         0.59 o                         
   1   8   2          1.02          1.37         0.35 o                         
   2   8   2          2.45          1.88         0.39 o                         
   3   8   2          0.06         -0.34         0.34 o                         
   4   8   2          1.67          1.74         0.40 o                         
 -13   0   3         96.94        105.67         1.87 o                         
 -11   0   3        145.16        152.27         2.15 o                         
  -9   0   3          8.80          9.64         0.49 o                         
  -7   0   3          1.53          0.33         0.11 o                         
  -5   0   3       1431.21       1342.97         7.86 o                         
  -3   0   3         80.60         77.92         0.67 o                         
  -1   0   3         41.72         31.62         0.31 o                         
   1   0   3        151.51        138.77         0.82 o                         
   3   0   3         88.83        106.07         0.76 o                         
   5   0   3       2847.73       3155.45        18.13 o                         
   7   0   3        174.93        153.83         1.36 o                         
   9   0   3        442.39        423.71         4.03 o                         
  11   0   3         34.94         47.11         1.24 o                         
  13   0   3          0.51         -0.26         0.34 o                         
 -14   1   3          0.85          0.48         0.35 o                         
 -13   1   3         27.41         25.45         0.82 o                         
 -12   1   3          0.24          0.00         0.25 o                         
 -11   1   3        226.88        217.97         1.93 o                         
 -10   1   3         31.20         34.84         0.48 o                         
  -9   1   3         34.53         28.75         0.49 o                         
  -8   1   3         81.18         79.49         0.62 o                         
  -7   1   3          9.37          8.01         0.20 o                         
  -6   1   3          0.38          0.18         0.06 o                         
  -5   1   3        246.63        248.52         1.21 o                         
  -4   1   3       1091.64       1065.24         4.33 o                         
  -3   1   3      10258.01       9993.95        43.39 o                         
  -2   1   3      25442.86      23469.20       115.63 o                         
  -1   1   3       6888.86       6463.08        29.29 o                         
   0   1   3        866.51        824.18         3.32 o                         
   1   1   3         96.19         77.90         0.43 o                         
   2   1   3        213.38        247.65         1.11 o                         
   3   1   3       2127.83       2160.21         8.19 o                         
   4   1   3        326.46        316.90         1.41 o                         
   5   1   3         56.39         69.12         0.44 o                         
   6   1   3         67.23         60.98         0.43 o                         
   7   1   3        188.01        183.25         1.11 o                         
   8   1   3         33.01         28.17         0.35 o                         
   9   1   3         19.22         15.30         0.40 o                         
  10   1   3         16.26         13.53         0.49 o                         
  11   1   3          4.70          4.35         0.34 o                         
  12   1   3         21.28         25.31         0.80 o                         
  13   1   3         12.55         13.79         0.86 o                         
 -14   2   3          1.02          0.77         0.34 o                         
 -13   2   3         17.78         17.01         0.66 o                         
 -12   2   3          0.60          0.55         0.30 o                         
 -11   2   3         97.71         99.57         1.18 o                         
 -10   2   3        106.92        102.16         1.08 o                         
  -9   2   3        322.71        345.21         1.98 o                         
  -8   2   3          2.32          2.62         0.16 o                         
  -7   2   3          2.79          7.88         0.21 o                         
  -6   2   3          8.03         13.00         0.22 o                         
  -5   2   3        227.43        271.80         1.43 o                         
  -4   2   3         46.23         42.53         0.37 o                         
  -3   2   3         11.90         13.54         0.19 o                         
  -2   2   3       1201.16       1224.23         6.44 o                         
  -1   2   3         21.01         27.52         0.25 o                         
   0   2   3        103.16        121.43         0.62 o                         
   1   2   3        830.62        843.10         3.50 o                         
   2   2   3        368.24        407.01         1.82 o                         
   3   2   3        275.10        294.94         1.28 o                         
   4   2   3         55.11         63.35         0.40 o                         
   5   2   3          8.06          3.73         0.11 o                         
   6   2   3          9.97         10.26         0.17 o                         
   7   2   3        416.87        445.48         2.33 o                         
   8   2   3         25.94         23.37         0.35 o                         
   9   2   3         49.08         45.77         0.71 o                         
  10   2   3         31.58         26.47         0.59 o                         
  11   2   3          8.82         11.50         0.50 o                         
  12   2   3          9.72         12.49         0.57 o                         
 -13   3   3         51.68         60.30         1.14 o                         
 -12   3   3         58.52         63.51         1.15 o                         
 -11   3   3        274.49        267.48         2.32 o                         
 -10   3   3        108.55        110.17         1.13 o                         
  -9   3   3         63.90         66.04         0.77 o                         
  -8   3   3        111.68        104.00         0.95 o                         
  -7   3   3         15.80         13.36         0.32 o                         
  -6   3   3         16.91         17.39         0.31 o                         
  -5   3   3         46.50         56.44         0.51 o                         
  -4   3   3         11.63          8.80         0.17 o                         
  -3   3   3        371.83        418.87         2.11 o                         
  -2   3   3        235.89        262.90         1.28 o                         
  -1   3   3         55.16         35.08         0.29 o                         
   0   3   3          8.90         91.62        12.71 o                         
   1   3   3        857.16        875.63         3.60 o                         
   2   3   3        147.31        169.15         0.85 o                         
   3   3   3          2.21          7.10         0.22 o                         
   4   3   3         22.02         22.40         0.24 o                         
   5   3   3         98.53         84.61         0.58 o                         
   6   3   3         28.88         26.10         0.35 o                         
   7   3   3        151.66        151.52         1.10 o                         
   8   3   3         29.87         28.80         0.54 o                         
   9   3   3         57.27         52.91         0.74 o                         
  10   3   3          0.87          0.81         0.24 o                         
  11   3   3          2.19          1.20         0.29 o                         
  12   3   3         11.57         13.93         0.62 o                         
 -13   4   3          3.24          2.89         0.73 o                         
 -12   4   3          0.33          0.05         0.42 o                         
 -11   4   3         16.13         17.38         0.66 o                         
 -10   4   3         14.46         11.75         0.61 o                         
  -9   4   3         78.36         80.92         1.16 o                         
  -8   4   3        323.20        297.74         2.35 o                         
  -7   4   3        157.40        148.57         1.24 o                         
  -6   4   3         85.25         86.19         0.81 o                         
  -5   4   3          0.60          0.56         0.13 o                         
  -4   4   3         21.14         31.67         0.41 o                         
  -3   4   3        503.81        545.24         4.11 o                         
  -2   4   3          6.90          6.83         0.18 o                         
  -1   4   3         57.29         57.33         0.47 o                         
   0   4   3        139.03        138.19         0.89 o                         
   1   4   3         44.90         43.81         0.40 o                         
   2   4   3        160.56        177.95         1.14 o                         
   3   4   3        118.94        129.61         0.91 o                         
   4   4   3         14.11         16.31         0.28 o                         
   5   4   3          5.57          7.43         0.26 o                         
   6   4   3        358.50        324.36         2.07 o                         
   7   4   3         17.93         21.38         0.48 o                         
   8   4   3          1.47          1.06         0.24 o                         
   9   4   3         19.55         20.88         0.64 o                         
  10   4   3          0.57          0.55         0.27 o                         
  11   4   3          0.25         -0.29         0.29 o                         
 -11   5   3         11.08         11.59         0.72 o                         
 -10   5   3          1.34          1.40         0.40 o                         
  -9   5   3          0.08         -0.20         0.27 o                         
  -8   5   3         19.96         18.39         0.56 o                         
  -7   5   3         86.00         88.65         1.07 o                         
  -6   5   3         25.48         22.04         0.68 o                         
  -5   5   3        144.75        153.50         1.21 o                         
  -4   5   3         92.10         85.12         0.81 o                         
  -3   5   3        179.08        164.30         1.23 o                         
  -2   5   3        245.19        251.79         1.69 o                         
  -1   5   3        572.82        577.96         3.27 o                         
   0   5   3        442.20        430.64         2.52 o                         
   1   5   3         40.42         33.50         0.48 o                         
   2   5   3         34.01         31.52         0.42 o                         
   3   5   3         73.63         72.03         0.67 o                         
   4   5   3         67.49         67.21         0.72 o                         
   5   5   3          6.61          6.64         0.32 o                         
   6   5   3        207.95        202.51         1.71 o                         
   7   5   3          2.53          3.34         0.31 o                         
   8   5   3          1.39         -0.20         0.25 o                         
   9   5   3          3.42          3.66         0.36 o                         
  10   5   3          3.72          4.09         0.40 o                         
 -10   6   3         32.35         34.08         1.10 o                         
  -9   6   3          1.44          2.37         0.42 o                         
  -8   6   3          0.15         -0.16         0.27 o                         
  -7   6   3         46.79         45.67         0.90 o                         
  -6   6   3          0.14          1.74         0.30 o                         
  -5   6   3         80.74         80.57         1.00 o                         
  -4   6   3         92.56         91.35         1.13 o                         
  -3   6   3        100.52         93.84         1.23 o                         
  -2   6   3         70.11         66.42         0.87 o                         
  -1   6   3         87.55         92.56         1.05 o                         
   0   6   3          8.29         15.66         0.46 o                         
   1   6   3         40.45         40.65         0.74 o                         
   2   6   3          4.29          4.22         0.31 o                         
   3   6   3         35.19         33.76         0.63 o                         
   4   6   3        145.57        145.66         1.49 o                         
   5   6   3         99.33        103.31         1.26 o                         
   6   6   3         47.83         59.38         0.97 o                         
   7   6   3          1.25          0.87         0.29 o                         
   8   6   3          1.50          2.10         0.39 o                         
   9   6   3          0.04          3.19         0.40 o                         
  -8   7   3          0.09          0.06         0.37 o                         
  -7   7   3          6.78          5.29         0.50 o                         
  -6   7   3          0.12         -0.03         0.28 o                         
  -5   7   3          0.37          0.25         0.30 o                         
  -4   7   3        126.57        126.39         1.61 o                         
  -3   7   3        190.96        201.11         2.02 o                         
  -2   7   3         10.52          9.56         0.48 o                         
  -1   7   3         50.93         48.65         0.89 o                         
   0   7   3          0.26          0.54         0.28 o                         
   1   7   3          2.14          1.91         0.33 o                         
   2   7   3          2.81          1.58         0.32 o                         
   3   7   3          7.35          8.17         0.46 o                         
   4   7   3          0.07         -0.24         0.24 o                         
   5   7   3          1.07          0.13         0.27 o                         
   6   7   3          8.95          8.34         0.53 o                         
   7   7   3          0.90          0.25         0.32 o                         
  -5   8   3         12.80         14.83         0.73 o                         
  -4   8   3          3.52          2.74         0.40 o                         
  -3   8   3          7.70         10.30         0.57 o                         
  -2   8   3         25.13         24.74         0.90 o                         
  -1   8   3          6.20          7.11         0.57 o                         
   0   8   3          5.56          5.17         0.48 o                         
   1   8   3          0.67          1.22         0.39 o                         
   2   8   3          6.05          6.76         0.54 o                         
   3   8   3          0.63          1.61         0.52 o                         
 -14   0   4         33.48         35.60         1.25 o                         
 -12   0   4        447.60        477.89         5.13 o                         
 -10   0   4        146.06        145.66         1.68 o                         
  -8   0   4        421.71        446.77         3.37 o                         
  -6   0   4        599.92        586.35         3.67 o                         
  -4   0   4        259.12        198.25         1.32 o                         
  -2   0   4      33021.16      30219.70       182.39 o                         
   0   0   4         38.68         52.32         0.42 o                         
   2   0   4        110.21         98.49         0.63 o                         
   4   0   4        103.27        138.92         0.96 o                         
   6   0   4       1545.27       1494.51         9.50 o                         
   8   0   4         10.71          7.46         0.22 o                         
  10   0   4        209.64        173.47         2.55 o                         
  12   0   4        127.06        133.86         2.29 o                         
 -14   1   4          0.00         -0.05         0.28 o                         
 -13   1   4         17.31         18.67         0.64 o                         
 -12   1   4          0.03          0.09         0.28 o                         
 -11   1   4        113.64        116.48         1.26 o                         
 -10   1   4        114.84        111.24         0.91 o                         
  -9   1   4        192.08        187.70         1.24 o                         
  -8   1   4         19.06         20.07         0.32 o                         
  -7   1   4        108.82        107.69         0.70 o                         
  -6   1   4         96.60        112.49         0.73 o                         
  -5   1   4        223.03        216.62         1.05 o                         
  -4   1   4       1086.28       1019.83         4.09 o                         
  -3   1   4        247.85        237.96         1.22 o                         
  -2   1   4       1348.69       1393.37         5.92 o                         
  -1   1   4       2510.30       2427.27        10.01 o                         
   0   1   4       2343.13       2237.46        11.73 o                         
   1   1   4        210.07        212.24         0.95 o                         
   2   1   4        665.87        636.76         2.76 o                         
   3   1   4        805.69        894.64         3.54 o                         
   4   1   4          5.24          4.29         0.09 o                         
   5   1   4        110.80        108.39         0.63 o                         
   6   1   4        469.47        460.17         2.25 o                         
   7   1   4         34.42         31.42         0.36 o                         
   8   1   4        101.15         96.95         0.79 o                         
   9   1   4        223.99        213.92         1.83 o                         
  10   1   4         18.26         17.62         0.55 o                         
  11   1   4          6.25          9.89         0.53 o                         
  12   1   4          0.01         -0.25         0.25 o                         
 -14   2   4          7.09          9.49         0.54 o                         
 -13   2   4         11.59         12.06         0.60 o                         
 -12   2   4         13.98         11.60         0.55 o                         
 -11   2   4          6.34          5.19         0.38 o                         
 -10   2   4         40.18         34.18         0.53 o                         
  -9   2   4          9.60         11.37         0.32 o                         
  -8   2   4          5.75          9.12         0.27 o                         
  -7   2   4        197.10        194.00         1.17 o                         
  -6   2   4          0.72          1.61         0.09 o                         
  -5   2   4         25.96         38.65         0.35 o                         
  -4   2   4         94.32         97.56         0.59 o                         
  -3   2   4        579.99        550.33         2.54 o                         
  -2   2   4        446.03        461.55         2.20 o                         
  -1   2   4        194.89        193.96         0.99 o                         
   0   2   4        860.37        897.93         3.73 o                         
   1   2   4          0.90          0.29         0.06 o                         
   2   2   4         21.56         22.04         0.19 o                         
   3   2   4        125.71        163.02         0.94 o                         
   4   2   4          1.08          5.39         0.11 o                         
   5   2   4        173.26        163.85         0.99 o                         
   6   2   4          3.82          4.19         0.13 o                         
   7   2   4       1609.55       1561.99         7.44 o                         
   8   2   4        274.75        250.96         1.72 o                         
   9   2   4         20.47         19.08         0.45 o                         
  10   2   4          2.32          4.01         0.34 o                         
  11   2   4          0.52          0.22         0.26 o                         
  12   2   4         18.13         23.40         0.75 o                         
 -13   3   4          0.74          0.63         0.38 o                         
 -12   3   4          0.12         -0.27         0.27 o                         
 -11   3   4          3.05          4.86         0.37 o                         
 -10   3   4         61.22         65.61         0.84 o                         
  -9   3   4         13.14         12.08         0.46 o                         
  -8   3   4         53.55         50.82         0.62 o                         
  -7   3   4          0.17          0.75         0.14 o                         
  -6   3   4          6.11         10.76         0.27 o                         
  -5   3   4         37.14         46.47         0.43 o                         
  -4   3   4        195.48        192.99         1.08 o                         
  -3   3   4        440.97        430.99         2.09 o                         
  -2   3   4        403.83        412.21         1.86 o                         
  -1   3   4        896.71        881.26         3.72 o                         
   0   3   4         38.44         24.99         0.23 o                         
   1   3   4         76.44         77.84         0.48 o                         
   2   3   4        120.69        128.58         0.73 o                         
   3   3   4          0.44          0.46         0.10 o                         
   4   3   4          2.07          0.97         0.09 o                         
   5   3   4         16.56         18.95         0.26 o                         
   6   3   4        635.21        648.35         3.37 o                         
   7   3   4         40.83         39.72         0.48 o                         
   8   3   4         90.64         92.60         0.98 o                         
   9   3   4          1.07          0.62         0.19 o                         
  10   3   4          2.14          1.30         0.27 o                         
  11   3   4          6.83          6.23         0.43 o                         
 -13   4   4         28.22         31.39         1.15 o                         
 -12   4   4          5.47          8.75         0.54 o                         
 -11   4   4          5.22          4.40         0.41 o                         
 -10   4   4          6.68          5.46         0.37 o                         
  -9   4   4          9.58          9.16         0.47 o                         
  -8   4   4         33.20         37.69         0.63 o                         
  -7   4   4        115.14        105.59         1.02 o                         
  -6   4   4         42.13         43.80         0.57 o                         
  -5   4   4        100.23        101.59         0.80 o                         
  -4   4   4          2.09          2.44         0.16 o                         
  -3   4   4          0.59          0.29         0.12 o                         
  -2   4   4        225.38        235.48         1.33 o                         
  -1   4   4        121.58        106.57         0.76 o                         
   0   4   4          1.81         11.61         1.57 o                         
   1   4   4         81.42         95.94         0.75 o                         
   2   4   4         54.79         55.77         0.54 o                         
   3   4   4         14.70         14.59         0.34 o                         
   4   4   4          1.54          2.27         0.14 o                         
   5   4   4        182.94        194.18         1.44 o                         
   6   4   4        612.92        601.17         4.33 o                         
   7   4   4        373.68        386.42         3.03 o                         
   8   4   4         32.48         34.73         0.67 o                         
   9   4   4          5.85          4.83         0.33 o                         
  10   4   4          0.03         -0.21         0.21 o                         
  11   4   4         19.22         21.81         1.20 o                         
 -12   5   4          5.55          5.39         0.74 o                         
 -11   5   4          3.25          3.00         0.45 o                         
 -10   5   4         17.10         19.27         0.89 o                         
  -9   5   4         66.24         67.73         1.12 o                         
  -8   5   4        193.19        187.24         1.86 o                         
  -7   5   4          9.61          5.38         0.34 o                         
  -6   5   4        133.76        124.10         1.22 o                         
  -5   5   4         32.44         35.59         0.54 o                         
  -4   5   4          0.08          0.01         0.14 o                         
  -3   5   4        143.17        130.53         1.07 o                         
  -2   5   4        610.48        589.95         3.24 o                         
  -1   5   4        262.59        274.66         1.68 o                         
   0   5   4         15.78         14.83         0.37 o                         
   1   5   4        116.46        114.20         1.13 o                         
   2   5   4         22.62         21.22         0.41 o                         
   3   5   4         27.94         29.41         0.46 o                         
   4   5   4        155.26        152.77         1.37 o                         
   5   5   4         52.83         50.97         0.77 o                         
   6   5   4        106.52         94.46         1.13 o                         
   7   5   4          0.23          0.31         0.27 o                         
   8   5   4          0.08          0.25         0.22 o                         
   9   5   4          7.11          9.42         0.53 o                         
  10   5   4          0.78          0.90         0.35 o                         
 -10   6   4         15.89         17.94         0.87 o                         
  -9   6   4         44.02         40.37         1.12 o                         
  -8   6   4          7.04          7.08         0.53 o                         
  -7   6   4          8.87          7.95         0.46 o                         
  -6   6   4          1.16          0.59         0.26 o                         
  -5   6   4          1.05          0.08         0.22 o                         
  -4   6   4          0.76          0.53         0.27 o                         
  -3   6   4        178.43        176.21         1.76 o                         
  -2   6   4         41.73         43.15         0.73 o                         
  -1   6   4        442.17        430.50         3.18 o                         
   0   6   4        223.30        208.52         1.93 o                         
   1   6   4         73.99         73.01         1.09 o                         
   2   6   4         13.79         13.70         0.53 o                         
   3   6   4         41.90         42.88         0.83 o                         
   4   6   4         95.04         92.74         1.23 o                         
   5   6   4         20.10         21.45         0.61 o                         
   6   6   4          4.35          3.66         0.34 o                         
   7   6   4         76.72         79.58         1.28 o                         
   8   6   4         20.64         25.03         0.98 o                         
  -8   7   4          2.90          1.82         0.48 o                         
  -7   7   4          0.73          0.24         0.32 o                         
  -6   7   4          0.15          0.05         0.29 o                         
  -5   7   4         20.11         25.26         0.87 o                         
  -4   7   4          1.62          2.01         0.32 o                         
  -3   7   4          0.42          1.06         0.30 o                         
  -2   7   4         58.82         59.02         1.00 o                         
  -1   7   4        150.54        151.43         1.67 o                         
   0   7   4          9.25         10.03         0.50 o                         
   1   7   4         26.84         32.25         0.83 o                         
   2   7   4          0.30         -0.11         0.24 o                         
   3   7   4         16.31         18.56         0.70 o                         
   4   7   4          3.11          3.01         0.35 o                         
   5   7   4          0.01         -0.27         0.27 o                         
   6   7   4          3.01          2.09         0.45 o                         
  -4   8   4          0.42          0.40         0.37 o                         
  -3   8   4         31.66         33.94         1.32 o                         
  -2   8   4          0.11          0.70         0.36 o                         
  -1   8   4          4.85          5.57         0.52 o                         
   0   8   4          0.21          0.82         0.34 o                         
   1   8   4          0.66         -0.08         0.35 o                         
   2   8   4          3.32          2.86         0.46 o                         
 -13   0   5          6.55          6.89         0.63 o                         
 -11   0   5        411.18        416.85         4.10 o                         
  -9   0   5          1.78          3.31         0.24 o                         
  -7   0   5        760.63        784.54         4.86 o                         
  -5   0   5         52.44         43.18         0.46 o                         
  -3   0   5        122.05        103.77         0.96 o                         
  -1   0   5       2350.46       2375.25        13.36 o                         
   1   0   5          9.03         10.13         0.18 o                         
   3   0   5       1082.76       1297.47         7.03 o                         
   5   0   5          1.42          4.02         0.18 o                         
   7   0   5        520.30        506.03         3.53 o                         
   9   0   5        118.18        115.33         1.62 o                         
  11   0   5          5.07          8.14         0.61 o                         
 -14   1   5          8.12          8.80         0.53 o                         
 -13   1   5         50.61         54.64         1.02 o                         
 -12   1   5        362.25        369.61         3.11 o                         
 -11   1   5         50.20         55.43         0.98 o                         
 -10   1   5          1.20          1.35         0.14 o                         
  -9   1   5         12.35         12.62         0.27 o                         
  -8   1   5         37.96         32.66         0.38 o                         
  -7   1   5          7.36          6.49         0.20 o                         
  -6   1   5          9.61          7.72         0.17 o                         
  -5   1   5          0.91          0.19         0.06 o                         
  -4   1   5        315.43        311.54         1.39 o                         
  -3   1   5          8.30         19.20         0.19 o                         
  -2   1   5          2.00          0.88         0.09 o                         
  -1   1   5       2319.21       2266.54         9.47 o                         
   0   1   5        100.28        103.66         0.55 o                         
   1   1   5       2048.29       2064.46         8.24 o                         
   2   1   5         18.85         18.47         0.21 o                         
   3   1   5        499.57        520.83         2.29 o                         
   4   1   5        236.13        224.08         1.15 o                         
   5   1   5         14.07         13.17         0.19 o                         
   6   1   5        212.01        204.91         1.14 o                         
   7   1   5        267.76        266.12         1.55 o                         
   8   1   5         85.30         80.75         0.76 o                         
   9   1   5         52.46         51.88         0.78 o                         
  10   1   5         18.82         15.61         0.52 o                         
  11   1   5         28.48         29.07         0.74 o                         
  12   1   5         12.59         12.81         0.62 o                         
 -14   2   5          9.07          8.90         0.57 o                         
 -13   2   5          4.26          3.45         0.44 o                         
 -12   2   5          0.11          0.26         0.27 o                         
 -11   2   5          1.78          1.14         0.25 o                         
 -10   2   5          6.63          8.77         0.29 o                         
  -9   2   5        228.00        240.36         1.65 o                         
  -8   2   5         13.64         12.80         0.29 o                         
  -7   2   5          3.25          6.41         0.19 o                         
  -6   2   5         14.05         14.29         0.28 o                         
  -5   2   5       1055.48       1129.81         6.47 o                         
  -4   2   5        105.93        127.66         0.76 o                         
  -3   2   5        274.51        295.91         1.43 o                         
  -2   2   5        105.58        108.34         0.64 o                         
  -1   2   5          3.91          4.17         0.14 o                         
   0   2   5        292.19        336.22         1.58 o                         
   1   2   5        587.98        641.57         2.70 o                         
   2   2   5          2.00          4.21         0.15 o                         
   3   2   5       1064.39       1083.51         7.28 o                         
   4   2   5          8.29          8.38         0.24 o                         
   5   2   5         63.32         68.74         0.61 o                         
   6   2   5        250.45        239.53         1.52 o                         
   7   2   5          0.01         -0.02         0.10 o                         
   8   2   5        567.38        525.57         3.51 o                         
   9   2   5          5.84          8.01         0.36 o                         
  10   2   5         26.64         27.44         0.72 o                         
  11   2   5          0.96          0.73         0.29 o                         
 -13   3   5          0.22         -0.03         0.31 o                         
 -12   3   5         34.97         33.31         0.78 o                         
 -11   3   5         10.29          9.25         0.43 o                         
 -10   3   5          0.00          0.03         0.17 o                         
  -9   3   5         94.58         88.60         0.94 o                         
  -8   3   5        142.26        140.14         1.23 o                         
  -7   3   5          0.72          0.70         0.13 o                         
  -6   3   5          0.56          0.40         0.11 o                         
  -5   3   5        104.39        102.91         0.75 o                         
  -4   3   5         88.77         96.18         0.67 o                         
  -3   3   5       1354.85       1424.78         6.30 o                         
  -2   3   5          4.02          2.86         0.13 o                         
  -1   3   5        687.90        747.18         3.14 o                         
   0   3   5        649.22        660.71         2.84 o                         
   1   3   5         56.23         66.58         0.47 o                         
   2   3   5        668.81        685.31         3.09 o                         
   3   3   5         20.77         23.63         0.30 o                         
   4   3   5         22.00         22.13         0.31 o                         
   5   3   5        115.67        110.81         0.84 o                         
   6   3   5          0.25          0.40         0.12 o                         
   7   3   5        646.11        636.41         3.95 o                         
   8   3   5         21.24         23.88         0.51 o                         
   9   3   5         41.89         41.31         0.69 o                         
  10   3   5          0.27          1.11         0.31 o                         
  11   3   5          6.30          8.95         0.57 o                         
 -13   4   5          4.52          3.98         0.53 o                         
 -12   4   5          0.03         -0.32         0.32 o                         
 -11   4   5          6.43          7.14         0.45 o                         
 -10   4   5          6.92          7.42         0.39 o                         
  -9   4   5          0.08         -0.08         0.21 o                         
  -8   4   5        130.03        107.83         1.22 o                         
  -7   4   5          2.14          0.15         0.15 o                         
  -6   4   5         89.32         82.90         0.75 o                         
  -5   4   5         20.16         16.24         0.37 o                         
  -4   4   5        167.37        158.64         1.07 o                         
  -3   4   5         23.74         14.17         0.29 o                         
  -2   4   5          3.39          5.11         0.17 o                         
  -1   4   5        351.58        382.16         2.00 o                         
   0   4   5        136.05        156.81         1.00 o                         
   1   4   5         16.32         13.21         0.25 o                         
   2   4   5          1.72          2.21         0.12 o                         
   3   4   5          2.87          1.67         0.12 o                         
   4   4   5        184.62        193.38         1.34 o                         
   5   4   5         51.63         49.58         0.54 o                         
   6   4   5        170.12        166.47         1.63 o                         
   7   4   5        407.78        414.72         3.23 o                         
   8   4   5         21.16         23.91         0.54 o                         
   9   4   5         31.56         36.39         0.90 o                         
  10   4   5          1.68          2.48         0.38 o                         
 -12   5   5          7.08          7.24         0.81 o                         
 -11   5   5          4.96          4.45         0.52 o                         
 -10   5   5          4.40          3.38         0.49 o                         
  -9   5   5         16.22         10.15         0.74 o                         
  -8   5   5          8.69          7.03         0.42 o                         
  -7   5   5         67.97         70.25         1.07 o                         
  -6   5   5         17.39         16.64         0.62 o                         
  -5   5   5         21.85         27.06         0.50 o                         
  -4   5   5         14.64         16.30         0.50 o                         
  -3   5   5         34.64         33.22         0.45 o                         
  -2   5   5         51.45         48.96         0.54 o                         
  -1   5   5         10.28         15.53         0.32 o                         
   0   5   5        209.27        216.23         1.45 o                         
   1   5   5         71.72         62.35         0.72 o                         
   2   5   5         31.03         30.18         0.47 o                         
   3   5   5          3.52          5.31         0.27 o                         
   4   5   5         59.52         54.05         0.77 o                         
   5   5   5          1.39          1.69         0.25 o                         
   6   5   5          9.09          8.64         0.46 o                         
   7   5   5          0.51          0.45         0.21 o                         
   8   5   5          9.79         11.69         0.56 o                         
   9   5   5          5.24          6.10         0.52 o                         
 -10   6   5         13.23         14.13         0.92 o                         
  -9   6   5          7.71          4.66         0.52 o                         
  -8   6   5          0.43          1.04         0.31 o                         
  -7   6   5          8.70          7.26         0.45 o                         
  -6   6   5         23.06         21.75         0.69 o                         
  -5   6   5          7.89          5.74         0.40 o                         
  -4   6   5          7.73          8.02         0.44 o                         
  -3   6   5         19.60         15.57         0.64 o                         
  -2   6   5        123.89        120.32         1.28 o                         
  -1   6   5          4.56          4.57         0.31 o                         
   0   6   5         10.78          9.67         0.43 o                         
   1   6   5         80.19         78.64         1.16 o                         
   2   6   5          0.31          0.00         0.24 o                         
   3   6   5          2.98          3.23         0.38 o                         
   4   6   5        140.58        127.11         1.53 o                         
   5   6   5          0.91          0.70         0.31 o                         
   6   6   5         14.10         16.99         0.62 o                         
   7   6   5          3.12          3.43         0.41 o                         
   8   6   5         43.50         43.25         1.11 o                         
  -8   7   5          0.41          0.17         0.38 o                         
  -7   7   5          0.16         -0.28         0.35 o                         
  -6   7   5          0.42         -0.18         0.28 o                         
  -5   7   5          1.20          1.35         0.31 o                         
  -4   7   5          0.83          0.35         0.28 o                         
  -3   7   5         18.66         19.99         0.68 o                         
  -2   7   5          5.98          3.80         0.37 o                         
  -1   7   5          5.60          4.68         0.46 o                         
   0   7   5          4.03          4.89         0.50 o                         
   1   7   5          9.94         10.98         0.57 o                         
   2   7   5         14.41         15.47         0.74 o                         
   3   7   5          6.18          6.92         0.48 o                         
   4   7   5          2.03          1.15         0.33 o                         
   5   7   5          0.87          0.48         0.30 o                         
  -4   8   5          1.76          1.84         0.40 o                         
  -3   8   5         23.34         22.00         0.86 o                         
  -2   8   5          0.33          0.63         0.36 o                         
  -1   8   5          0.40          0.66         0.36 o                         
   0   8   5          6.23          7.59         0.65 o                         
   1   8   5         15.72         17.89         0.87 o                         
 -14   0   6          9.60         11.43         0.79 o                         
 -12   0   6        216.88        212.89         2.77 o                         
 -10   0   6         30.45         33.08         0.64 o                         
  -8   0   6          9.24          6.67         0.28 o                         
  -6   0   6        543.31        592.08         3.60 o                         
  -4   0   6        336.09        392.82         2.44 o                         
  -2   0   6        102.07        131.71         0.93 o                         
   0   0   6         76.87         94.03         0.69 o                         
   2   0   6        205.83        209.09         1.29 o                         
   4   0   6         15.82         16.17         0.28 o                         
   6   0   6        108.77         91.31         0.91 o                         
   8   0   6        258.57        221.13         2.31 o                         
  10   0   6         18.96         19.95         0.80 o                         
 -14   1   6          0.29          0.05         0.32 o                         
 -13   1   6          0.31          0.50         0.31 o                         
 -12   1   6         11.95          9.87         0.50 o                         
 -11   1   6         24.44         22.14         0.50 o                         
 -10   1   6          9.48         11.78         0.30 o                         
  -9   1   6         26.22         22.32         0.36 o                         
  -8   1   6         83.97         79.94         0.66 o                         
  -7   1   6          0.80          0.33         0.09 o                         
  -6   1   6         18.07         19.32         0.26 o                         
  -5   1   6          0.97          3.35         0.12 o                         
  -4   1   6        128.47        129.49         0.73 o                         
  -3   1   6          2.87          3.29         0.10 o                         
  -2   1   6         39.04         53.67         0.37 o                         
  -1   1   6        322.80        320.65         1.41 o                         
   0   1   6        218.38        219.90         0.95 o                         
   1   1   6        500.29        529.24         2.09 o                         
   2   1   6         29.40         22.34         0.21 o                         
   3   1   6        260.43        294.89         1.46 o                         
   4   1   6        572.70        580.75         3.06 o                         
   5   1   6        166.77        151.94         0.99 o                         
   6   1   6        344.25        316.26         1.75 o                         
   7   1   6         59.76         44.71         0.43 o                         
   8   1   6         56.92         42.69         0.60 o                         
   9   1   6          0.74          0.32         0.18 o                         
  10   1   6         17.02         24.25         0.87 o                         
  11   1   6          0.36          1.36         0.31 o                         
 -14   2   6         12.96         16.40         0.70 o                         
 -13   2   6        113.83        112.27         1.62 o                         
 -12   2   6         33.68         33.11         0.76 o                         
 -11   2   6        108.02        105.37         1.03 o                         
 -10   2   6          4.97          7.30         0.31 o                         
  -9   2   6          9.77          8.02         0.27 o                         
  -8   2   6          0.34          1.18         0.13 o                         
  -7   2   6          0.00          0.40         0.10 o                         
  -6   2   6         34.46         48.81         0.51 o                         
  -5   2   6       1136.68       1143.25         7.60 o                         
  -4   2   6       2066.39       1959.62         8.37 o                         
  -3   2   6       2333.73       2326.40         9.38 o                         
  -2   2   6        987.56        957.45         4.33 o                         
  -1   2   6        613.33        605.97         2.69 o                         
   0   2   6          4.70         10.04         0.16 o                         
   1   2   6        214.45        230.22         1.05 o                         
   2   2   6        726.67        748.14         3.70 o                         
   3   2   6          8.65          4.89         0.19 o                         
   4   2   6          1.75          0.16         0.10 o                         
   5   2   6        132.22        133.64         0.98 o                         
   6   2   6          0.17          0.59         0.12 o                         
   7   2   6          4.74          4.32         0.23 o                         
   8   2   6         17.89         13.47         0.34 o                         
   9   2   6        106.08        103.41         1.21 o                         
  10   2   6          3.13          3.60         0.38 o                         
  11   2   6        105.90        120.23         1.75 o                         
 -13   3   6         26.17         25.42         1.11 o                         
 -12   3   6         19.99         20.05         0.63 o                         
 -11   3   6          8.29          6.39         0.37 o                         
 -10   3   6        200.35        196.75         1.71 o                         
  -9   3   6        140.65        130.96         1.27 o                         
  -8   3   6         45.05         45.68         0.61 o                         
  -7   3   6         96.01         96.32         0.87 o                         
  -6   3   6        147.16        156.96         1.03 o                         
  -5   3   6        408.65        436.73         2.41 o                         
  -4   3   6         12.81          7.47         0.22 o                         
  -3   3   6         37.62         38.75         0.40 o                         
  -2   3   6          0.25          0.10         0.08 o                         
  -1   3   6          0.64          1.00         0.09 o                         
   0   3   6          1.81          7.65         0.18 o                         
   1   3   6         55.57         70.69         0.51 o                         
   2   3   6        120.21        127.93         0.82 o                         
   3   3   6         49.41         54.14         0.59 o                         
   4   3   6         17.40         17.25         0.28 o                         
   5   3   6        143.17        129.99         1.06 o                         
   6   3   6         20.12         26.41         0.49 o                         
   7   3   6         88.23         88.78         1.06 o                         
   8   3   6         34.69         31.71         0.61 o                         
   9   3   6          4.66          8.05         0.38 o                         
  10   3   6         23.53         32.10         0.89 o                         
 -13   4   6          0.15          0.17         0.41 o                         
 -12   4   6         22.91         24.09         0.99 o                         
 -11   4   6          0.09          0.48         0.32 o                         
 -10   4   6         51.67         47.30         0.82 o                         
  -9   4   6         31.43         31.71         0.65 o                         
  -8   4   6         56.29         57.29         0.80 o                         
  -7   4   6         40.49         40.38         0.54 o                         
  -6   4   6          2.59          2.38         0.22 o                         
  -5   4   6          0.16          1.12         0.15 o                         
  -4   4   6         64.22         66.34         0.63 o                         
  -3   4   6        378.48        382.98         2.03 o                         
  -2   4   6        549.43        506.34         2.50 o                         
  -1   4   6         26.62         26.07         0.34 o                         
   0   4   6         31.07         26.91         0.33 o                         
   1   4   6         57.17         56.80         0.54 o                         
   2   4   6          1.33          2.48         0.13 o                         
   3   4   6         51.41         48.39         0.50 o                         
   4   4   6        260.83        243.26         1.69 o                         
   5   4   6          5.97          4.70         0.24 o                         
   6   4   6          3.01          2.55         0.28 o                         
   7   4   6          8.22          6.11         0.39 o                         
   8   4   6         62.56         62.13         0.96 o                         
   9   4   6          0.16          0.05         0.23 o                         
  10   4   6         75.47         94.87         1.52 o                         
 -11   5   6          0.51         -0.04         0.35 o                         
 -10   5   6          5.66          6.18         0.45 o                         
  -9   5   6         24.92         22.34         0.77 o                         
  -8   5   6         39.24         40.81         0.92 o                         
  -7   5   6         11.14          9.77         0.47 o                         
  -6   5   6         10.82          9.46         0.41 o                         
  -5   5   6         31.54         27.84         0.49 o                         
  -4   5   6        257.25        232.10         1.56 o                         
  -3   5   6        169.05        164.83         1.18 o                         
  -2   5   6          6.88          5.01         0.21 o                         
  -1   5   6         14.42         17.86         0.38 o                         
   0   5   6         64.60         58.49         0.59 o                         
   1   5   6          6.48          5.14         0.26 o                         
   2   5   6          2.78          4.32         0.24 o                         
   3   5   6          7.97          8.66         0.37 o                         
   4   5   6        327.42        309.99         2.41 o                         
   5   5   6          9.07         11.25         0.43 o                         
   6   5   6          0.61          0.30         0.16 o                         
   7   5   6          0.61          0.42         0.27 o                         
   8   5   6          2.79          4.35         0.40 o                         
   9   5   6          9.98         12.95         0.63 o                         
 -10   6   6          0.32          0.63         0.38 o                         
  -9   6   6         13.51         11.82         0.72 o                         
  -8   6   6          7.42          5.76         0.42 o                         
  -7   6   6         36.15         33.36         0.78 o                         
  -6   6   6          0.16         12.74         1.33 o                         
  -5   6   6         10.35         12.09         0.55 o                         
  -4   6   6         11.68          9.87         0.50 o                         
  -3   6   6         30.83         34.67         0.73 o                         
  -2   6   6         13.69         11.26         0.44 o                         
  -1   6   6          6.44          6.78         0.35 o                         
   0   6   6          7.74          7.76         0.43 o                         
   1   6   6          2.09          2.81         0.32 o                         
   2   6   6          5.28          6.59         0.40 o                         
   3   6   6         35.02         34.53         0.93 o                         
   4   6   6          0.22          0.75         0.27 o                         
   5   6   6         26.97         27.19         1.00 o                         
   6   6   6          0.01         -0.22         0.28 o                         
   7   6   6          2.10          3.29         0.41 o                         
  -8   7   6          3.83          2.96         0.46 o                         
  -7   7   6         41.34         46.45         0.98 o                         
  -6   7   6          0.13         -0.25         0.30 o                         
  -5   7   6          0.60          0.43         0.27 o                         
  -4   7   6          6.56          6.31         0.48 o                         
  -3   7   6          0.54          1.46         0.37 o                         
  -2   7   6          3.30          3.72         0.45 o                         
  -1   7   6          5.31          7.19         0.54 o                         
   0   7   6          1.90          1.87         0.42 o                         
   1   7   6         27.90         31.04         1.08 o                         
   2   7   6          0.73          0.51         0.36 o                         
   3   7   6         79.77         82.88         1.54 o                         
   4   7   6         15.79         13.36         0.66 o                         
   5   7   6          0.52         -0.23         0.32 o                         
  -3   8   6          4.29          3.38         0.49 o                         
  -2   8   6          9.03          9.51         0.65 o                         
  -1   8   6          1.35          0.34         0.39 o                         
   0   8   6          2.96          2.90         0.48 o                         
 -13   0   7        143.02        139.06         2.77 o                         
 -11   0   7          4.23          6.78         0.38 o                         
  -9   0   7         57.93         52.37         0.78 o                         
  -7   0   7        307.27        351.06         2.51 o                         
  -5   0   7          4.89          6.28         0.24 o                         
  -3   0   7       1265.93       1104.94         8.77 o                         
  -1   0   7         94.39         95.61         0.75 o                         
   1   0   7       1064.85       1115.11         8.57 o                         
   3   0   7        493.77        504.25         3.14 o                         
   5   0   7        233.68        231.00         1.84 o                         
   7   0   7        429.04        390.33         3.62 o                         
   9   0   7         58.23         66.88         1.29 o                         
  11   0   7          2.01          4.29         0.62 o                         
 -14   1   7         68.60         74.33         1.23 o                         
 -13   1   7         41.16         44.10         0.87 o                         
 -12   1   7         38.13         40.41         0.82 o                         
 -11   1   7          9.64          8.89         0.34 o                         
 -10   1   7         40.36         35.46         0.49 o                         
  -9   1   7          1.34          1.52         0.16 o                         
  -8   1   7         44.67         55.96         0.54 o                         
  -7   1   7         54.29         47.47         0.47 o                         
  -6   1   7        581.44        538.34         2.54 o                         
  -5   1   7       1057.61       1109.45         4.77 o                         
  -4   1   7       2844.95       2925.89        11.90 o                         
  -3   1   7        981.71       1058.38         4.58 o                         
  -2   1   7         14.92         10.74         0.18 o                         
  -1   1   7          3.08          2.74         0.10 o                         
   0   1   7         37.62         41.06         0.29 o                         
   1   1   7        121.38        148.61         0.73 o                         
   2   1   7          8.94          9.77         0.19 o                         
   3   1   7        159.04        158.49         0.98 o                         
   4   1   7        395.73        397.47         2.33 o                         
   5   1   7        280.92        260.53         1.60 o                         
   6   1   7        241.72        231.32         1.42 o                         
   7   1   7         39.72         34.66         0.45 o                         
   8   1   7         23.98         16.53         0.41 o                         
   9   1   7         33.67         33.49         0.64 o                         
  10   1   7         83.36         83.12         1.24 o                         
  11   1   7          1.39          1.83         0.43 o                         
 -14   2   7          9.31         11.30         0.64 o                         
 -13   2   7          0.68          0.54         0.33 o                         
 -12   2   7         62.79         64.04         0.90 o                         
 -11   2   7          5.10          3.12         0.24 o                         
 -10   2   7         88.18         78.15         0.83 o                         
  -9   2   7          0.00          0.17         0.15 o                         
  -8   2   7          0.67          1.80         0.16 o                         
  -7   2   7          5.26          5.27         0.20 o                         
  -6   2   7        197.73        192.89         1.28 o                         
  -5   2   7          1.37          0.88         0.13 o                         
  -4   2   7        166.64        168.87         1.06 o                         
  -3   2   7          5.88          4.72         0.19 o                         
  -2   2   7          2.77          6.19         0.14 o                         
  -1   2   7        128.97        124.55         0.68 o                         
   0   2   7          5.92          8.48         0.13 o                         
   1   2   7         12.32         18.10         0.20 o                         
   2   2   7          4.96          2.41         0.15 o                         
   3   2   7         32.91         32.67         0.44 o                         
   4   2   7         46.65         43.02         0.53 o                         
   5   2   7        531.13        546.81         3.45 o                         
   6   2   7         93.55         90.76         0.94 o                         
   7   2   7          9.23          9.58         0.31 o                         
   8   2   7         77.44         66.20         0.93 o                         
   9   2   7          0.00         -0.17         0.17 o                         
  10   2   7          0.90          0.44         0.30 o                         
 -13   3   7          0.79          0.52         0.36 o                         
 -12   3   7          4.25          4.58         0.37 o                         
 -11   3   7          0.80          0.00         0.23 o                         
 -10   3   7         19.37         17.26         0.54 o                         
  -9   3   7         11.68         15.83         0.45 o                         
  -8   3   7         45.57         43.96         0.58 o                         
  -7   3   7          2.65          0.80         0.14 o                         
  -6   3   7          6.19          7.01         0.24 o                         
  -5   3   7        261.07        280.84         1.69 o                         
  -4   3   7         40.99         41.67         0.47 o                         
  -3   3   7        202.45        200.51         1.21 o                         
  -2   3   7         10.02          6.54         0.19 o                         
  -1   3   7        140.68        159.13         0.95 o                         
   0   3   7         43.51         41.65         0.35 o                         
   1   3   7         22.95         29.19         0.31 o                         
   2   3   7        167.77        171.43         1.15 o                         
   3   3   7          5.02          5.17         0.17 o                         
   4   3   7         36.27         29.54         0.53 o                         
   5   3   7        268.89        282.81         2.24 o                         
   6   3   7         66.04         68.04         0.98 o                         
   7   3   7          8.75          7.89         0.41 o                         
   8   3   7          2.07          1.78         0.26 o                         
   9   3   7          5.39          5.29         0.34 o                         
  10   3   7          3.70          5.35         0.43 o                         
 -12   4   7          3.16          3.04         0.43 o                         
 -11   4   7          1.78          1.25         0.33 o                         
 -10   4   7        190.98        181.31         1.95 o                         
  -9   4   7         86.71         84.63         1.11 o                         
  -8   4   7         26.90         26.91         0.55 o                         
  -7   4   7          0.13         -0.12         0.19 o                         
  -6   4   7         12.00         15.74         0.36 o                         
  -5   4   7        159.57        147.87         1.17 o                         
  -4   4   7         89.34         86.91         0.97 o                         
  -3   4   7          3.27          4.16         0.19 o                         
  -2   4   7         23.28         28.88         0.37 o                         
  -1   4   7         33.86         28.83         0.38 o                         
   0   4   7         77.31         73.55         0.60 o                         
   1   4   7          8.78          6.37         0.24 o                         
   2   4   7         13.43         11.35         0.24 o                         
   3   4   7          0.39         -0.15         0.15 o                         
   4   4   7        363.13        346.31         2.64 o                         
   5   4   7          2.50          4.58         0.28 o                         
   6   4   7          0.02         -0.03         0.21 o                         
   7   4   7         31.33         32.70         0.64 o                         
   8   4   7          0.09          0.30         0.20 o                         
   9   4   7          8.15          9.69         0.48 o                         
 -11   5   7          9.86          8.71         0.65 o                         
 -10   5   7          0.18         -0.25         0.25 o                         
  -9   5   7          3.21          2.51         0.35 o                         
  -8   5   7          2.16          0.95         0.29 o                         
  -7   5   7         32.69         35.76         0.75 o                         
  -6   5   7         48.38         38.65         0.68 o                         
  -5   5   7        151.31        158.30         1.41 o                         
  -4   5   7         73.53         78.55         0.87 o                         
  -3   5   7        304.20        291.27         1.93 o                         
  -2   5   7        346.47        322.10         1.94 o                         
  -1   5   7        178.57        157.94         1.19 o                         
   0   5   7         36.24         37.77         0.55 o                         
   1   5   7         17.12         20.08         0.46 o                         
   2   5   7         42.06         41.01         0.65 o                         
   3   5   7         16.62         20.19         0.58 o                         
   4   5   7        320.57        318.09         2.56 o                         
   5   5   7         29.14         36.20         0.83 o                         
   6   5   7          6.55          3.15         0.30 o                         
   7   5   7          4.49          4.81         0.33 o                         
   8   5   7          5.82          6.87         0.40 o                         
 -10   6   7          0.03         -0.23         0.36 o                         
  -9   6   7         12.95         12.30         0.69 o                         
  -8   6   7         12.04         10.40         0.57 o                         
  -7   6   7         41.70         45.03         0.95 o                         
  -6   6   7          9.92         10.90         0.57 o                         
  -5   6   7          3.70          2.48         0.31 o                         
  -4   6   7        172.05        166.58         1.73 o                         
  -3   6   7          7.91         11.64         0.54 o                         
  -2   6   7         19.43         17.73         0.60 o                         
  -1   6   7         32.84         34.77         0.77 o                         
   0   6   7          8.81         10.94         0.50 o                         
   1   6   7          6.28          5.48         0.37 o                         
   2   6   7        101.06         98.05         1.30 o                         
   3   6   7          5.91          7.32         0.68 o                         
   4   6   7         37.35         33.70         0.81 o                         
   5   6   7          1.12          1.43         0.36 o                         
   6   6   7          9.00          9.00         0.59 o                         
  -7   7   7          0.01          5.06         0.68 o                         
  -6   7   7          4.90          3.45         0.45 o                         
  -5   7   7         84.87         91.95         1.48 o                         
  -4   7   7          4.77          8.18         0.59 o                         
  -3   7   7         17.40         17.49         0.81 o                         
  -2   7   7          2.91          2.70         0.42 o                         
  -1   7   7          0.02          0.02         0.38 o                         
   0   7   7          0.08          1.08         0.40 o                         
   1   7   7          3.02          2.89         0.47 o                         
   2   7   7         27.82         31.43         1.00 o                         
   3   7   7          9.84          7.67         0.57 o                         
   4   7   7          1.99          2.49         0.46 o                         
 -14   0   8        328.50        346.58         4.61 o                         
 -12   0   8          3.63          1.91         0.36 o                         
 -10   0   8         82.58         80.42         1.14 o                         
  -8   0   8         40.62         35.40         0.62 o                         
  -6   0   8         11.43          7.05         0.29 o                         
  -4   0   8          0.08          4.55         0.24 o                         
  -2   0   8          0.55          0.04         0.08 o                         
   0   0   8        182.17        182.04         1.53 o                         
   2   0   8         82.30         81.41         0.67 o                         
   4   0   8       1251.21       1229.69         7.89 o                         
   6   0   8        131.45        128.61         1.31 o                         
   8   0   8        135.73        123.97         1.74 o                         
  10   0   8         73.05         75.49         2.04 o                         
 -14   1   8          2.95          2.92         0.40 o                         
 -13   1   8         50.86         49.02         0.94 o                         
 -12   1   8          4.80          6.96         0.46 o                         
 -11   1   8          6.04          4.79         0.27 o                         
 -10   1   8          4.81          4.07         0.23 o                         
  -9   1   8         87.81         94.08         0.83 o                         
  -8   1   8         75.91         78.95         0.68 o                         
  -7   1   8         97.19        103.71         0.79 o                         
  -6   1   8        314.43        323.05         1.72 o                         
  -5   1   8          0.04         -0.02         0.10 o                         
  -4   1   8        432.34        428.32         1.98 o                         
  -3   1   8       1169.25       1220.85         5.21 o                         
  -2   1   8         59.05         66.83         0.47 o                         
  -1   1   8         36.74         48.16         0.35 o                         
   0   1   8        115.15        135.43         0.78 o                         
   1   1   8        416.25        436.11         2.17 o                         
   2   1   8          7.51         10.26         0.17 o                         
   3   1   8          9.01          7.83         0.22 o                         
   4   1   8        162.14        149.44         1.05 o                         
   5   1   8        182.45        173.81         1.18 o                         
   6   1   8        116.50        106.25         0.98 o                         
   7   1   8         18.13         19.35         0.42 o                         
   8   1   8          0.54         -0.14         0.14 o                         
   9   1   8          9.84          9.41         0.44 o                         
  10   1   8         22.79         31.43         0.89 o                         
 -14   2   8         10.92          9.95         0.61 o                         
 -13   2   8          2.98          2.57         0.37 o                         
 -12   2   8          0.60          0.85         0.23 o                         
 -11   2   8          2.06          1.36         0.21 o                         
 -10   2   8         30.65         30.59         0.53 o                         
  -9   2   8         23.70         24.34         0.44 o                         
  -8   2   8          0.03          0.04         0.11 o                         
  -7   2   8          0.07         -0.12         0.13 o                         
  -6   2   8          1.40          1.61         0.12 o                         
  -5   2   8        288.96        279.55         1.72 o                         
  -4   2   8        264.10        248.62         1.53 o                         
  -3   2   8       1061.38       1012.81         4.80 o                         
  -2   2   8        158.51        168.09         0.89 o                         
  -1   2   8        154.55        136.96         0.80 o                         
   0   2   8          9.21          6.47         0.16 o                         
   1   2   8        236.91        234.98         1.27 o                         
   2   2   8        170.84        172.61         1.11 o                         
   3   2   8         57.99         52.24         0.55 o                         
   4   2   8        117.64        118.23         1.13 o                         
   5   2   8        707.87        698.18         4.89 o                         
   6   2   8        234.73        227.21         2.13 o                         
   7   2   8          0.77          0.46         0.21 o                         
   8   2   8          9.07         11.36         0.39 o                         
   9   2   8          3.04          3.66         0.33 o                         
  10   2   8          4.28          5.39         0.42 o                         
 -13   3   8          0.18         -0.31         0.31 o                         
 -12   3   8         11.44         12.22         0.59 o                         
 -11   3   8         13.76         12.13         0.46 o                         
 -10   3   8        105.90        101.84         1.13 o                         
  -9   3   8         30.38         27.02         0.53 o                         
  -8   3   8          1.41          1.09         0.18 o                         
  -7   3   8         21.26         19.40         0.54 o                         
  -6   3   8         86.58         87.08         1.02 o                         
  -5   3   8         15.65         18.22         0.39 o                         
  -4   3   8        379.20        364.19         2.09 o                         
  -3   3   8        210.60        210.03         1.31 o                         
  -2   3   8         21.04         23.86         0.34 o                         
  -1   3   8         79.03         72.66         0.63 o                         
   0   3   8          2.17          1.23         0.10 o                         
   1   3   8         82.93         83.60         0.65 o                         
   2   3   8        235.95        235.18         1.66 o                         
   3   3   8        151.73        158.60         1.37 o                         
   4   3   8        339.36        330.25         2.42 o                         
   5   3   8        408.51        392.26         3.23 o                         
   6   3   8          6.80          5.61         0.38 o                         
   7   3   8          0.17          0.05         0.26 o                         
   8   3   8          3.44          3.46         0.44 o                         
   9   3   8          0.90          0.95         0.40 o                         
 -12   4   8          7.08          6.42         0.51 o                         
 -11   4   8         17.87         16.53         0.76 o                         
 -10   4   8          0.27          0.99         0.28 o                         
  -9   4   8         42.78         43.15         0.82 o                         
  -8   4   8         24.75         25.42         0.64 o                         
  -7   4   8          9.67          8.89         0.39 o                         
  -6   4   8         61.72         56.98         0.71 o                         
  -5   4   8        184.42        186.60         1.42 o                         
  -4   4   8          6.04          3.67         0.20 o                         
  -3   4   8         30.08         28.84         0.42 o                         
  -2   4   8        291.34        287.83         1.78 o                         
  -1   4   8         42.61         42.60         0.46 o                         
   0   4   8         28.63         25.47         0.36 o                         
   1   4   8          2.53          4.23         0.20 o                         
   2   4   8         18.77         13.57         0.34 o                         
   3   4   8          0.16         -0.16         0.16 o                         
   4   4   8        294.83        292.66         2.36 o                         
   5   4   8         42.75         44.44         1.07 o                         
   6   4   8          0.46          0.50         0.22 o                         
   7   4   8          2.77          2.28         0.44 o                         
   8   4   8          0.38          0.31         0.35 o                         
 -11   5   8          0.07          0.02         0.33 o                         
 -10   5   8         10.12          6.56         0.44 o                         
  -9   5   8          0.00          0.09         0.26 o                         
  -8   5   8         46.55         41.63         0.85 o                         
  -7   5   8          1.75          1.58         0.32 o                         
  -6   5   8          0.90          1.36         0.24 o                         
  -5   5   8        133.99        131.76         1.31 o                         
  -4   5   8        261.54        256.37         1.98 o                         
  -3   5   8         84.13         84.26         0.92 o                         
  -2   5   8         18.92         17.37         0.44 o                         
  -1   5   8        100.16         97.66         0.91 o                         
   0   5   8         33.95         33.57         0.55 o                         
   1   5   8          0.20          0.31         0.17 o                         
   2   5   8         59.33         53.20         0.84 o                         
   3   5   8         33.21         31.28         0.63 o                         
   4   5   8          0.02          0.22         0.20 o                         
   5   5   8          8.24          7.23         0.38 o                         
   6   5   8          6.44          6.85         0.41 o                         
   7   5   8          0.19          0.74         0.42 o                         
  -9   6   8          3.06          3.08         0.42 o                         
  -8   6   8          0.12         -0.29         0.29 o                         
  -7   6   8          0.06          0.22         0.28 o                         
  -6   6   8          2.95          2.45         0.34 o                         
  -5   6   8          7.13          8.51         0.48 o                         
  -4   6   8          3.06          3.55         0.35 o                         
  -3   6   8          2.17          2.15         0.29 o                         
  -2   6   8          5.09          4.44         0.39 o                         
  -1   6   8         14.18         12.88         0.82 o                         
   0   6   8          6.46          7.19         0.48 o                         
   1   6   8         19.49         21.19         0.70 o                         
   2   6   8         13.92         13.03         0.58 o                         
   3   6   8         13.79         16.24         0.61 o                         
   4   6   8          1.24          0.31         0.31 o                         
   5   6   8         13.08         14.59         0.68 o                         
   6   6   8          0.38          0.50         0.36 o                         
  -7   7   8          6.23          9.02         0.65 o                         
  -6   7   8          6.25          6.29         0.52 o                         
  -5   7   8         16.32         20.18         0.89 o                         
  -4   7   8          7.93          8.08         0.65 o                         
  -3   7   8          0.29          0.73         0.39 o                         
  -2   7   8         10.93         14.01         0.79 o                         
  -1   7   8         35.84         41.36         1.33 o                         
   0   7   8          0.26         -0.25         0.36 o                         
   1   7   8          0.61          0.11         0.34 o                         
   2   7   8         15.73         14.27         0.78 o                         
   3   7   8         20.38         20.41         0.90 o                         
 -13   0   9         23.17         19.09         1.26 o                         
 -11   0   9          7.53          4.74         0.35 o                         
  -9   0   9        129.78        114.76         1.40 o                         
  -7   0   9         10.44          9.32         0.36 o                         
  -5   0   9         11.07         10.64         0.29 o                         
  -3   0   9        262.65        257.53         1.80 o                         
  -1   0   9        650.41        627.97         4.02 o                         
   1   0   9         42.83         57.15         0.56 o                         
   3   0   9        722.63        694.26         4.61 o                         
   5   0   9        452.02        443.43         3.92 o                         
   7   0   9         37.09         40.75         0.82 o                         
   9   0   9         11.41         11.22         0.90 o                         
 -14   1   9        111.42        109.89         1.98 o                         
 -13   1   9          2.51          2.43         0.37 o                         
 -12   1   9          0.18         -0.03         0.22 o                         
 -11   1   9         10.93         12.14         0.42 o                         
 -10   1   9          3.18          3.33         0.22 o                         
  -9   1   9          1.73          1.91         0.18 o                         
  -8   1   9         53.98         56.66         0.60 o                         
  -7   1   9          7.79         11.09         0.26 o                         
  -6   1   9          0.25          0.88         0.11 o                         
  -5   1   9         55.60         60.09         0.51 o                         
  -4   1   9         21.31         19.04         0.29 o                         
  -3   1   9        668.45        699.19         3.34 o                         
  -2   1   9         26.07         23.65         0.32 o                         
  -1   1   9        101.28        112.13         0.72 o                         
   0   1   9          4.73          2.93         0.11 o                         
   1   1   9        218.04        214.84         1.19 o                         
   2   1   9         11.50         12.02         0.22 o                         
   3   1   9          0.15          0.05         0.09 o                         
   4   1   9         38.79         34.56         0.43 o                         
   5   1   9          1.45          1.68         0.16 o                         
   6   1   9        328.71        303.56         2.35 o                         
   7   1   9         47.76         45.61         0.65 o                         
   8   1   9         14.22         15.64         0.48 o                         
   9   1   9         31.63         38.54         0.82 o                         
  10   1   9          4.40          5.98         0.49 o                         
 -14   2   9          0.18         -0.02         0.41 o                         
 -13   2   9          0.60         -0.29         0.33 o                         
 -12   2   9         19.14         18.63         0.67 o                         
 -11   2   9         70.24         71.41         0.88 o                         
 -10   2   9         19.76         18.96         0.47 o                         
  -9   2   9          8.22         12.55         0.39 o                         
  -8   2   9          6.45          7.53         0.30 o                         
  -7   2   9        101.08        109.33         1.04 o                         
  -6   2   9          0.16          0.28         0.17 o                         
  -5   2   9          7.78          8.97         0.28 o                         
  -4   2   9          0.18          0.24         0.12 o                         
  -3   2   9          2.66          3.25         0.16 o                         
  -2   2   9         48.54         38.36         0.37 o                         
  -1   2   9         47.54         54.24         0.44 o                         
   0   2   9        139.82        129.70         0.82 o                         
   1   2   9        257.43        263.87         1.51 o                         
   2   2   9         97.29         98.86         0.76 o                         
   3   2   9         13.70         12.19         0.47 o                         
   4   2   9          3.14          5.22         0.32 o                         
   5   2   9        131.89        133.56         1.42 o                         
   6   2   9        224.07        202.36         2.17 o                         
   7   2   9          0.10          0.64         0.28 o                         
   8   2   9          4.92          5.45         0.54 o                         
   9   2   9         27.31         42.07         1.12 o                         
 -13   3   9          1.31          0.38         0.37 o                         
 -12   3   9          4.03          7.49         0.50 o                         
 -11   3   9         30.09         26.17         0.71 o                         
 -10   3   9         29.96         32.89         0.73 o                         
  -8   3   9          9.80         11.77         0.44 o                         
  -7   3   9        136.37        123.02         1.16 o                         
  -6   3   9        114.16        218.34         7.87 o                         
  -5   3   9       1268.04       1196.19         6.01 o                         
  -4   3   9         27.89         34.35         0.45 o                         
  -2   3   9          0.22         -0.08         0.10 o                         
  -1   3   9         10.90         13.38         0.34 o                         
   0   3   9        236.10        244.11         1.40 o                         
   1   3   9         61.14         58.14         0.58 o                         
   2   3   9         98.28         96.59         0.83 o                         
   3   3   9         58.15         52.54         0.69 o                         
   4   3   9         67.54         64.00         1.06 o                         
   5   3   9          7.88          8.94         0.47 o                         
   6   3   9         65.70         74.40         1.71 o                         
   7   3   9         17.00         22.32         0.85 o                         
   8   3   9         25.73         32.56         1.12 o                         
   9   3   9         10.36         18.89         0.95 o                         
 -12   4   9         11.75         12.29         0.67 o                         
 -11   4   9          0.67          0.30         0.28 o                         
 -10   4   9         41.14         36.97         0.84 o                         
  -9   4   9          6.76          8.30         0.44 o                         
  -8   4   9         12.93         11.83         0.47 o                         
  -7   4   9          1.33          0.51         0.22 o                         
  -6   4   9        336.51        314.07         2.31 o                         
  -5   4   9         80.67         79.99         0.80 o                         
  -4   4   9         20.83         22.09         0.42 o                         
  -3   4   9          3.10          5.77         0.23 o                         
  -2   4   9         13.52         15.06         0.35 o                         
  -1   4   9         11.31         12.35         0.26 o                         
   0   4   9          0.03         -0.03         0.12 o                         
   1   4   9          0.51          0.56         0.14 o                         
   2   4   9        101.11         96.94         0.98 o                         
   3   4   9         96.81         92.80         1.13 o                         
   4   4   9          9.09          9.11         0.49 o                         
   5   4   9         74.63         79.84         1.23 o                         
   6   4   9         34.92         38.17         0.93 o                         
   7   4   9         16.64         23.05         1.14 o                         
   8   4   9         21.85         26.48         1.26 o                         
 -11   5   9          1.34          0.92         0.36 o                         
 -10   5   9          8.98          8.90         0.64 o                         
  -9   5   9         14.52         13.78         0.59 o                         
  -8   5   9          0.27         -0.13         0.25 o                         
  -7   5   9          0.70          0.37         0.23 o                         
  -6   5   9          1.31          1.39         0.23 o                         
  -5   5   9         38.47         38.38         0.68 o                         
  -4   5   9         48.79         43.03         0.68 o                         
  -3   5   9          1.10          0.85         0.19 o                         
  -2   5   9         64.49         60.68         0.82 o                         
  -1   5   9         29.78         29.52         0.59 o                         
   0   5   9          5.20          3.85         0.26 o                         
   1   5   9          6.93          4.23         0.28 o                         
   2   5   9         12.64         11.00         0.40 o                         
   3   5   9         42.93         42.60         1.01 o                         
   4   5   9          0.25          0.29         0.17 o                         
   5   5   9          4.71          4.01         0.42 o                         
   6   5   9         68.06         73.55         1.82 o                         
  -9   6   9          2.48          2.57         0.38 o                         
  -8   6   9         13.01         14.62         0.62 o                         
  -7   6   9          6.50          6.26         0.48 o                         
  -6   6   9          0.23          4.22         0.38 o                         
  -5   6   9          0.96          0.29         0.28 o                         
  -4   6   9         15.64         14.90         0.58 o                         
  -3   6   9          5.70          5.37         0.45 o                         
  -2   6   9          5.11          4.55         0.41 o                         
  -1   6   9         43.86         42.16         0.96 o                         
   0   6   9         25.75         31.97         0.87 o                         
   1   6   9          6.51          6.33         0.51 o                         
   2   6   9        179.91        167.16         2.65 o                         
   3   6   9         13.99         18.29         0.74 o                         
   4   6   9          8.66          7.66         0.51 o                         
   5   6   9          0.19         -0.29         0.29 o                         
  -6   7   9          2.08          1.95         0.60 o                         
  -5   7   9          3.78          3.70         0.59 o                         
  -4   7   9          0.00         -0.34         0.34 o                         
  -3   7   9          3.01          2.62         0.44 o                         
  -2   7   9         19.99         22.07         0.92 o                         
  -1   7   9          5.15          6.55         0.55 o                         
   0   7   9          5.27          4.15         0.53 o                         
   1   7   9          0.49          0.22         0.38 o                         
   2   7   9         10.92         12.78         0.76 o                         
 -14   0  10         57.03         57.54         2.48 o                         
 -12   0  10         10.15          8.63         0.54 o                         
 -10   0  10          5.07          6.79         0.39 o                         
  -8   0  10        305.60        311.55         2.74 o                         
  -6   0  10         63.90         63.15         0.78 o                         
  -4   0  10         85.90         91.14         1.03 o                         
  -2   0  10          2.18          6.54         0.25 o                         
   0   0  10          0.95          1.24         0.19 o                         
   2   0  10        246.88        254.35         1.95 o                         
   4   0  10        446.76        428.26         3.41 o                         
   6   0  10         12.07         10.55         0.46 o                         
   8   0  10          1.05          1.33         0.83 o                         
 -14   1  10          0.05          0.53         0.52 o                         
 -13   1  10          8.29          8.91         0.68 o                         
 -12   1  10         25.96         29.55         0.64 o                         
 -11   1  10          1.10          1.07         0.20 o                         
 -10   1  10          6.15          5.07         0.26 o                         
  -9   1  10         37.50         38.27         0.62 o                         
  -8   1  10          3.07          3.74         0.19 o                         
  -7   1  10          0.23         -0.01         0.11 o                         
  -6   1  10         35.54         32.87         0.41 o                         
  -5   1  10         37.80         34.04         0.41 o                         
  -4   1  10         68.60         60.47         0.54 o                         
  -3   1  10          0.15          0.62         0.10 o                         
  -2   1  10         27.93         30.56         0.35 o                         
  -1   1  10          0.50          0.93         0.12 o                         
   0   1  10         32.83         37.33         0.36 o                         
   1   1  10          8.19          8.99         0.20 o                         
   2   1  10        240.16        242.48         1.46 o                         
   3   1  10        219.45        214.61         1.41 o                         
   4   1  10        357.86        353.37         2.39 o                         
   5   1  10         36.90         32.62         0.53 o                         
   6   1  10         21.32         16.95         0.46 o                         
   7   1  10         53.19         56.24         0.79 o                         
   8   1  10          0.90          0.60         0.23 o                         
   9   1  10          3.42          1.23         0.34 o                         
 -13   2  10          0.11         -0.11         0.34 o                         
 -12   2  10          0.02          0.32         0.31 o                         
 -11   2  10         11.37         10.23         0.47 o                         
 -10   2  10          4.33          5.72         0.31 o                         
  -9   2  10         65.88         65.28         0.85 o                         
  -8   2  10         17.12         17.43         0.47 o                         
  -7   2  10        218.85        220.15         1.63 o                         
  -6   2  10        134.13        118.82         1.02 o                         
  -5   2  10        560.75        554.20         3.29 o                         
  -4   2  10          3.67          4.08         0.20 o                         
  -3   2  10         51.59         51.12         0.50 o                         
  -2   2  10          1.90          3.20         0.14 o                         
  -1   2  10         72.65         80.14         0.60 o                         
   0   2  10         85.08         89.86         0.67 o                         
   1   2  10          0.03         -0.07         0.08 o                         
   2   2  10         37.14         40.34         0.69 o                         
   3   2  10         37.63         41.59         0.68 o                         
   4   2  10         46.23         48.27         0.94 o                         
   5   2  10          5.77          7.01         0.48 o                         
   6   2  10         18.43         15.92         0.61 o                         
   7   2  10          3.59          4.92         0.44 o                         
   8   2  10         33.21         31.26         1.96 o                         
 -13   3  10          1.08          0.81         0.37 o                         
 -12   3  10        101.38         92.07         1.35 o                         
 -11   3  10         54.19         55.70         0.97 o                         
 -10   3  10         18.79         20.02         0.67 o                         
  -9   3  10          1.11          0.75         0.24 o                         
  -8   3  10          0.04         -0.07         0.23 o                         
  -7   3  10          2.15          2.46         0.29 o                         
  -6   3  10         47.95         40.37         0.55 o                         
  -5   3  10         48.30         46.89         0.60 o                         
  -4   3  10         13.59         13.31         0.37 o                         
  -3   3  10         11.76         10.09         0.26 o                         
  -2   3  10          8.15          8.08         0.21 o                         
  -1   3  10         26.14         24.81         0.35 o                         
   0   3  10         42.04         38.38         0.48 o                         
   1   3  10          0.11         -0.11         0.11 o                         
   2   3  10         52.80         44.07         0.57 o                         
   3   3  10        116.80        108.98         1.27 o                         
   4   3  10          0.54          0.70         0.25 o                         
   5   3  10         55.22         58.76         1.11 o                         
   6   3  10          2.54          2.16         0.35 o                         
   7   3  10         12.74          9.95         0.69 o                         
   8   3  10         63.63         72.66         1.77 o                         
 -12   4  10          2.68          1.85         0.40 o                         
 -11   4  10          1.28          1.75         0.33 o                         
 -10   4  10          0.74          0.49         0.27 o                         
  -9   4  10         10.55         14.37         0.55 o                         
  -8   4  10         10.98         10.59         0.45 o                         
  -7   4  10          1.31          0.90         0.25 o                         
  -6   4  10          0.04          0.56         0.22 o                         
  -5   4  10        217.23        210.26         1.72 o                         
  -4   4  10        196.05        184.80         1.55 o                         
  -3   4  10        115.85        104.72         0.99 o                         
  -2   4  10         93.57         94.08         0.90 o                         
  -1   4  10          0.14          0.46         0.14 o                         
   0   4  10          5.53          7.39         0.30 o                         
   1   4  10         79.93         74.99         0.78 o                         
   2   4  10        103.87         99.20         0.99 o                         
   3   4  10          0.19          0.78         0.29 o                         
   4   4  10          0.04          0.38         0.25 o                         
   5   4  10          2.13          2.82         0.40 o                         
   6   4  10         63.74         68.94         1.87 o                         
   7   4  10          0.02         -0.26         0.40 o                         
 -10   5  10          0.93          0.98         0.32 o                         
  -9   5  10          2.95          3.80         0.47 o                         
  -8   5  10         24.57         28.99         0.70 o                         
  -7   5  10         12.72         11.16         0.48 o                         
  -6   5  10         50.69         50.05         0.80 o                         
  -5   5  10         30.34         30.86         0.63 o                         
  -4   5  10          0.26          0.71         0.22 o                         
  -3   5  10          3.34          3.42         0.28 o                         
  -2   5  10         15.48         17.94         0.56 o                         
  -1   5  10          2.64          2.67         0.31 o                         
   0   5  10          7.02          7.06         0.35 o                         
   1   5  10         11.51         10.01         0.39 o                         
   2   5  10        100.94         94.06         1.19 o                         
   3   5  10          4.22          7.18         0.37 o                         
   4   5  10          6.59          5.31         0.45 o                         
   5   5  10         15.48         18.75         0.78 o                         
   6   5  10         48.62         57.46         1.36 o                         
  -8   6  10          1.32          0.80         0.42 o                         
  -7   6  10         39.89         48.33         1.03 o                         
  -6   6  10          0.19          0.12         0.30 o                         
  -5   6  10          0.09          0.00         0.34 o                         
  -4   6  10          0.24         -0.17         0.31 o                         
  -3   6  10          0.02          0.09         0.28 o                         
  -2   6  10          0.33          0.18         0.30 o                         
  -1   6  10          4.18          4.97         0.44 o                         
   0   6  10         17.62         21.92         0.76 o                         
   1   6  10         10.94          8.37         0.51 o                         
   2   6  10         34.33         41.88         1.03 o                         
   3   6  10         18.00         15.39         0.67 o                         
   4   6  10          6.95          7.31         0.51 o                         
  -5   7  10          7.58          4.87         1.10 o                         
  -4   7  10          0.85          0.62         0.38 o                         
  -3   7  10          0.32          0.13         0.33 o                         
  -2   7  10          3.24          3.24         0.52 o                         
  -1   7  10         18.94         20.68         0.92 o                         
   0   7  10          0.68          0.12         0.51 o                         
 -13   0  11          0.01         -0.03         0.59 o                         
 -11   0  11         25.80         28.62         0.81 o                         
  -9   0  11        158.34        156.23         1.79 o                         
  -7   0  11         12.61          7.24         0.33 o                         
  -5   0  11        378.12        370.57         3.25 o                         
  -3   0  11         76.85         93.91         0.99 o                         
  -1   0  11        191.33        188.92         1.77 o                         
   1   0  11          6.33          4.96         0.22 o                         
   3   0  11         23.34         22.56         0.80 o                         
   5   0  11         87.52         90.47         1.29 o                         
   7   0  11          3.38          2.05         0.63 o                         
 -13   1  11          0.01         -0.07         0.49 o                         
 -12   1  11         14.69         13.84         0.68 o                         
 -11   1  11          0.57          0.02         0.21 o                         
 -10   1  11         16.99         16.54         0.61 o                         
  -9   1  11          2.43          1.36         0.17 o                         
  -8   1  11          0.74          0.23         0.20 o                         
  -7   1  11          7.08          5.78         0.22 o                         
  -6   1  11         89.58         92.93         0.80 o                         
  -5   1  11         57.18         55.38         0.60 o                         
  -4   1  11         73.44         77.61         0.64 o                         
  -3   1  11          1.40          2.90         0.16 o                         
  -2   1  11          7.98          5.34         0.19 o                         
  -1   1  11          1.70          2.28         0.14 o                         
   0   1  11         30.48         29.89         0.37 o                         
   1   1  11          9.47          8.64         0.28 o                         
   2   1  11        435.53        432.32         2.59 o                         
   3   1  11         93.03         87.59         0.85 o                         
   4   1  11        305.67        300.44         2.19 o                         
   5   1  11          8.35          8.18         0.31 o                         
   6   1  11          5.23          4.94         0.28 o                         
   7   1  11         19.43         19.00         0.78 o                         
   8   1  11         75.05         80.25         1.09 o                         
 -13   2  11          0.75          0.91         0.49 o                         
 -12   2  11         45.98         48.23         0.99 o                         
 -11   2  11          1.64          2.63         0.39 o                         
 -10   2  11         17.67         19.37         0.59 o                         
  -9   2  11          0.02         -0.02         0.24 o                         
  -8   2  11         17.78         15.02         0.59 o                         
  -7   2  11         25.21         28.04         0.56 o                         
  -6   2  11        401.76        394.32         2.41 o                         
  -5   2  11         10.15          8.27         0.32 o                         
  -4   2  11         56.09         60.67         0.64 o                         
  -3   2  11          3.05          4.51         0.20 o                         
  -2   2  11         15.43         17.36         0.33 o                         
  -1   2  11         18.27         16.43         0.32 o                         
   0   2  11         66.58         65.69         0.58 o                         
   1   2  11         19.70         19.81         0.29 o                         
   2   2  11        148.04        136.96         1.17 o                         
   3   2  11         73.08         75.74         1.02 o                         
   4   2  11         27.19         28.87         0.73 o                         
   5   2  11          4.09          3.05         0.33 o                         
   6   2  11         14.31         13.06         0.61 o                         
   7   2  11          6.60          8.96         0.62 o                         
   8   2  11         22.19         24.53         1.06 o                         
 -12   3  11          0.00         -0.04         0.31 o                         
 -11   3  11         12.00         13.23         0.61 o                         
 -10   3  11         35.13         32.66         0.79 o                         
  -9   3  11          3.97          3.80         0.36 o                         
  -8   3  11          2.30          1.51         0.33 o                         
  -7   3  11         13.32         11.93         0.46 o                         
  -6   3  11         30.58         31.34         0.64 o                         
  -5   3  11        159.72        158.96         1.46 o                         
  -4   3  11         44.34         44.28         0.65 o                         
  -3   3  11          5.13          5.84         0.27 o                         
  -2   3  11         21.71         17.79         0.35 o                         
  -1   3  11         57.70         46.98         0.56 o                         
   0   3  11         69.28         74.01         0.78 o                         
   1   3  11        162.13        148.48         1.30 o                         
   2   3  11         81.17         74.02         0.87 o                         
   3   3  11          8.22          7.74         0.39 o                         
   4   3  11          7.19          7.55         0.49 o                         
   5   3  11          5.95          6.60         0.47 o                         
   6   3  11          4.42          4.82         0.51 o                         
   7   3  11          2.74          2.05         0.45 o                         
 -11   4  11          7.14          6.60         0.49 o                         
 -10   4  11          4.00          3.82         0.37 o                         
  -9   4  11          3.33          2.72         0.35 o                         
  -8   4  11         10.45         10.69         0.45 o                         
  -7   4  11        192.93        182.36         1.65 o                         
  -6   4  11         36.39         43.11         0.73 o                         
  -5   4  11          0.15          0.24         0.20 o                         
  -4   4  11         24.55         24.47         0.66 o                         
  -3   4  11         76.45         80.51         0.96 o                         
  -2   4  11         88.15         86.80         1.00 o                         
  -1   4  11          0.00         -0.15         0.15 o                         
   0   4  11         59.09         52.85         0.69 o                         
   1   4  11         32.59         27.91         0.47 o                         
   2   4  11         30.31         28.51         0.54 o                         
   3   4  11         24.46         19.87         0.66 o                         
   4   4  11         16.52         18.11         0.71 o                         
   5   4  11          0.03          0.71         0.34 o                         
   6   4  11          2.95          3.24         0.54 o                         
 -10   5  11          0.28          0.34         0.41 o                         
  -9   5  11          0.58          0.16         0.28 o                         
  -8   5  11          1.99          1.61         0.35 o                         
  -7   5  11         62.04         62.51         1.03 o                         
  -6   5  11          0.28          0.29         0.24 o                         
  -5   5  11          0.72         -0.01         0.24 o                         
  -4   5  11         23.12         21.55         0.59 o                         
  -3   5  11         16.72         15.88         0.56 o                         
  -2   5  11          1.57          1.68         0.29 o                         
  -1   5  11          5.45          5.60         0.34 o                         
   0   5  11          3.19          2.19         0.26 o                         
   1   5  11         21.33         26.14         0.52 o                         
   2   5  11         60.06         56.43         0.87 o                         
   3   5  11          2.97          3.89         0.32 o                         
   4   5  11          8.19          6.58         0.53 o                         
   5   5  11          3.22          4.23         0.57 o                         
  -8   6  11         36.60         41.69         1.61 o                         
  -7   6  11          0.20          0.41         0.37 o                         
  -6   6  11         19.09         19.02         0.85 o                         
  -5   6  11         13.26         11.20         0.65 o                         
  -4   6  11          0.88          1.48         0.39 o                         
  -3   6  11         33.94         38.63         1.08 o                         
  -2   6  11         10.08         12.11         0.68 o                         
  -1   6  11          1.45          1.15         0.39 o                         
   0   6  11         10.18          7.76         0.55 o                         
   1   6  11          0.28          0.56         0.41 o                         
   2   6  11          0.01          0.16         0.39 o                         
 -12   0  12          9.39         10.96         0.81 o                         
 -10   0  12          0.28         -0.21         0.35 o                         
  -8   0  12         40.17         42.74         0.94 o                         
  -6   0  12         39.84        107.18         5.33 o                         
  -4   0  12         37.75         38.15         0.65 o                         
  -2   0  12         63.36         71.79         0.86 o                         
   0   0  12        113.95        118.66         1.26 o                         
   2   0  12          1.90          1.70         0.28 o                         
   4   0  12        328.90        319.59         3.66 o                         
   6   0  12          9.05         11.26         0.62 o                         
 -13   1  12          8.91          8.01         0.78 o                         
 -12   1  12          0.01         -0.30         0.30 o                         
 -11   1  12         35.08         35.23         0.85 o                         
 -10   1  12         16.31         12.77         0.50 o                         
  -9   1  12          2.56          2.88         0.24 o                         
  -8   1  12          2.31          1.57         0.21 o                         
  -7   1  12          0.20          0.43         0.16 o                         
  -6   1  12         30.00         27.13         0.54 o                         
  -5   1  12         50.79         54.59         0.57 o                         
  -4   1  12         42.92         37.64         0.45 o                         
  -3   1  12         80.99         76.80         0.67 o                         
  -2   1  12         28.73         25.15         0.35 o                         
  -1   1  12         82.15         81.13         0.69 o                         
   0   1  12          0.01          0.07         0.10 o                         
   1   1  12         59.54         56.97         0.65 o                         
   2   1  12        238.24        241.54         1.82 o                         
   3   1  12        156.14        148.45         1.36 o                         
   4   1  12         11.18         11.49         0.36 o                         
   5   1  12          1.44          1.27         0.17 o                         
   6   1  12          2.39          3.77         0.38 o                         
   7   1  12          0.01          0.39         0.33 o                         
 -13   2  12          9.21          8.46         0.74 o                         
 -12   2  12          5.11          6.04         0.50 o                         
 -11   2  12          0.62          0.42         0.33 o                         
 -10   2  12         17.96         18.24         0.60 o                         
  -9   2  12          4.99          5.32         0.43 o                         
  -8   2  12         10.93         10.40         0.45 o                         
  -7   2  12        250.94        256.33         2.12 o                         
  -6   2  12        101.18        105.33         1.27 o                         
  -5   2  12        131.03        128.62         1.11 o                         
  -4   2  12          0.15          0.19         0.16 o                         
  -3   2  12         52.95         50.36         0.56 o                         
  -2   2  12          4.21          4.95         0.22 o                         
  -1   2  12         38.85         40.90         0.48 o                         
   0   2  12         36.27         32.82         0.50 o                         
   1   2  12         76.09         74.71         0.77 o                         
   2   2  12         16.90         17.65         0.45 o                         
   3   2  12          0.95          1.62         0.31 o                         
   4   2  12          9.67          8.34         0.51 o                         
   5   2  12          1.12          0.95         0.29 o                         
   6   2  12          0.17          0.44         0.33 o                         
   7   2  12          2.39          2.87         0.52 o                         
 -12   3  12         17.91         21.87         0.86 o                         
 -11   3  12         10.78          9.78         0.61 o                         
 -10   3  12         12.83         15.45         0.68 o                         
  -9   3  12          1.75          2.37         0.35 o                         
  -8   3  12         92.72         86.64         1.15 o                         
  -7   3  12         51.28         53.82         0.87 o                         
  -6   3  12         57.72         68.65         0.94 o                         
  -5   3  12          2.74          3.65         0.30 o                         
  -4   3  12         12.75         11.99         0.44 o                         
  -2   3  12          0.53          0.05         0.19 o                         
  -1   3  12         13.37         13.94         0.38 o                         
   0   3  12        121.71        130.51         1.15 o                         
   1   3  12        105.30        107.46         1.06 o                         
   2   3  12         18.88         17.15         0.60 o                         
   3   3  12        167.76        170.96         1.93 o                         
   4   3  12        128.07        133.41         1.86 o                         
   5   3  12         11.12         15.04         0.72 o                         
   6   3  12          1.54          2.83         0.47 o                         
 -11   4  12          3.33          3.17         0.41 o                         
 -10   4  12          3.39          2.53         0.43 o                         
  -9   4  12         10.19          8.24         0.48 o                         
  -8   4  12         48.19         53.34         1.10 o                         
  -7   4  12        167.60        148.62         1.53 o                         
  -6   4  12         17.23         23.34         0.78 o                         
  -5   4  12          0.12          0.00         0.21 o                         
  -4   4  12         71.30         81.19         1.05 o                         
  -3   4  12         50.74         51.92         0.83 o                         
  -2   4  12          4.07          2.09         0.29 o                         
  -1   4  12          0.13          0.33         0.21 o                         
   0   4  12         33.61         28.63         0.57 o                         
   1   4  12         24.05         22.65         0.53 o                         
   2   4  12          4.45          4.10         0.26 o                         
   3   4  12          5.83          5.34         0.46 o                         
   4   4  12         46.40         55.22         1.19 o                         
   5   4  12         11.08         11.95         0.71 o                         
  -9   5  12         17.00         16.33         0.67 o                         
  -8   5  12          4.19          4.96         0.44 o                         
  -7   5  12         18.05         18.42         0.68 o                         
  -6   5  12         11.67         12.93         0.56 o                         
  -5   5  12          5.29          5.03         0.39 o                         
  -4   5  12          0.31          0.42         0.27 o                         
  -3   5  12         52.74         53.74         1.10 o                         
  -2   5  12         28.63         32.22         0.78 o                         
  -1   5  12          7.68          8.14         0.44 o                         
   0   5  12         47.81         42.76         0.81 o                         
   1   5  12         25.77         24.65         0.70 o                         
   2   5  12          1.52          2.24         0.32 o                         
   3   5  12         23.73         26.15         1.03 o                         
  -6   6  12          3.68          4.13         0.50 o                         
  -5   6  12         14.09         15.22         0.78 o                         
  -4   6  12          7.23          9.07         0.62 o                         
  -3   6  12          0.93          2.13         0.38 o                         
  -2   6  12          0.09          0.01         0.32 o                         
  -1   6  12          9.08          9.22         0.52 o                         
   0   6  12          1.79          5.21         0.45 o                         
   1   6  12          1.40          2.45         0.39 o                         
 -13   0  13         13.89         16.20         1.73 o                         
 -11   0  13         28.11         28.01         1.12 o                         
  -9   0  13          1.72          3.86         0.44 o                         
  -7   0  13         17.24         16.94         0.62 o                         
  -5   0  13          2.65          1.78         0.31 o                         
  -3   0  13         76.65         74.06         1.18 o                         
  -1   0  13          1.83          2.14         0.28 o                         
   1   0  13        692.44        691.64         6.59 o                         
   3   0  13         65.27         64.61         1.04 o                         
   5   0  13         57.64         53.52         1.37 o                         
 -13   1  13          4.89          4.23         0.76 o                         
 -12   1  13          1.87          2.52         0.44 o                         
 -11   1  13         15.25         16.23         0.67 o                         
 -10   1  13         14.08         12.62         0.61 o                         
  -9   1  13          1.69          1.83         0.28 o                         
  -8   1  13          2.05          2.20         0.26 o                         
  -7   1  13         32.37         36.02         0.64 o                         
  -6   1  13         23.46         25.75         0.54 o                         
  -5   1  13         23.98         20.58         0.53 o                         
  -4   1  13          9.03         11.00         0.44 o                         
  -3   1  13          0.40          0.50         0.19 o                         
  -2   1  13         11.32         10.81         0.38 o                         
  -1   1  13          4.86          4.37         0.25 o                         
   0   1  13         71.82         78.87         0.88 o                         
   1   1  13         23.90         24.58         0.50 o                         
   2   1  13        146.69        147.92         1.33 o                         
   3   1  13          4.22          4.77         0.29 o                         
   4   1  13         76.22         72.26         1.02 o                         
   5   1  13         27.82         28.97         0.92 o                         
   6   1  13          0.10         -0.19         0.29 o                         
 -12   2  13          9.78          8.88         0.58 o                         
 -11   2  13          6.88          8.96         0.53 o                         
 -10   2  13          9.07          9.31         0.52 o                         
  -9   2  13          0.11         -0.25         0.25 o                         
  -8   2  13          4.69          5.24         0.38 o                         
  -7   2  13         48.88         51.07         0.85 o                         
  -6   2  13          9.13          7.95         0.46 o                         
  -5   2  13          0.03         -0.17         0.17 o                         
  -4   2  13          6.01          6.51         0.33 o                         
  -3   2  13         13.82         14.92         0.43 o                         
  -2   2  13         84.01         81.03         0.92 o                         
  -1   2  13         26.51         26.24         0.51 o                         
   0   2  13         17.74         16.07         0.39 o                         
   1   2  13         53.02         52.08         0.76 o                         
   2   2  13         31.99         31.26         0.80 o                         
   3   2  13         56.84         57.90         1.11 o                         
   4   2  13          0.32         -0.14         0.30 o                         
   5   2  13          1.10          1.76         0.32 o                         
   6   2  13         19.99         19.47         1.13 o                         
 -11   3  13          0.09         -0.11         0.35 o                         
 -10   3  13          5.03          5.85         0.49 o                         
  -9   3  13         14.67         11.73         0.54 o                         
  -8   3  13         24.97         19.93         0.66 o                         
  -7   3  13        210.99        186.71         1.83 o                         
  -6   3  13         31.09         34.65         0.72 o                         
  -5   3  13         19.62         17.71         0.59 o                         
  -4   3  13         50.86         49.55         0.89 o                         
  -3   3  13          0.25          0.07         0.22 o                         
  -2   3  13         11.67         11.49         0.44 o                         
  -1   3  13         28.74         27.48         0.58 o                         
   0   3  13         28.91         28.29         0.57 o                         
   1   3  13         25.04         21.75         0.68 o                         
   2   3  13          3.57          4.19         0.38 o                         
   3   3  13         45.99         49.79         1.08 o                         
   4   3  13         69.54         79.15         1.43 o                         
   5   3  13          0.04          0.35         0.35 o                         
 -10   4  13          5.72          6.13         0.45 o                         
  -9   4  13          2.43          3.88         0.51 o                         
  -8   4  13         43.08         37.63         0.87 o                         
  -7   4  13         30.96         30.82         0.76 o                         
  -6   4  13          2.54          1.82         0.31 o                         
  -5   4  13          4.41          3.99         0.34 o                         
  -4   4  13          4.11          4.83         0.37 o                         
  -3   4  13          9.95          9.92         0.48 o                         
  -2   4  13          0.57         -0.21         0.21 o                         
  -1   4  13          0.34          0.17         0.23 o                         
   0   4  13         18.55         15.68         0.45 o                         
   1   4  13          8.92          7.12         0.34 o                         
   2   4  13          0.01          0.21         0.30 o                         
   3   4  13          0.71          0.47         0.34 o                         
   4   4  13         61.21         71.14         1.69 o                         
  -8   5  13          7.16          8.15         0.49 o                         
  -7   5  13          5.05          3.89         0.40 o                         
  -6   5  13          0.12         -0.10         0.28 o                         
  -5   5  13          0.00          0.01         0.27 o                         
  -4   5  13          0.18         -0.04         0.27 o                         
  -3   5  13          4.75          3.95         0.39 o                         
  -2   5  13          2.18          1.84         0.31 o                         
  -1   5  13         10.12         13.83         0.54 o                         
   0   5  13          1.94          4.10         0.39 o                         
   1   5  13          1.24          0.54         0.31 o                         
   2   5  13          8.36          9.45         0.42 o                         
  -4   6  13          1.57          0.93         0.38 o                         
  -3   6  13         16.24         16.23         0.81 o                         
  -2   6  13          5.28          6.25         0.55 o                         
 -12   0  14          1.28          1.22         0.64 o                         
 -10   0  14          0.24          0.19         0.41 o                         
  -8   0  14         31.09         30.65         0.81 o                         
  -6   0  14         50.57         43.90         0.97 o                         
  -4   0  14          4.95          4.25         0.38 o                         
  -2   0  14          2.75          1.92         0.35 o                         
   0   0  14        256.15        263.38         3.32 o                         
   2   0  14        246.26        238.66         3.34 o                         
   4   0  14          1.52          1.00         0.39 o                         
 -12   1  14          3.09          2.68         0.56 o                         
 -11   1  14         19.75         18.86         0.76 o                         
 -10   1  14          1.23          1.01         0.34 o                         
  -9   1  14         21.17         23.04         0.62 o                         
  -8   1  14         55.02         60.99         0.90 o                         
  -7   1  14          0.36          0.25         0.24 o                         
  -6   1  14         48.31         47.16         0.75 o                         
  -5   1  14          4.60          3.82         0.27 o                         
  -4   1  14          0.41          0.24         0.19 o                         
  -3   1  14         11.65         11.75         0.43 o                         
  -2   1  14         16.23         14.98         0.47 o                         
  -1   1  14          3.35          3.28         0.37 o                         
   0   1  14         16.51         14.24         0.47 o                         
   1   1  14         65.05         62.59         0.97 o                         
   2   1  14         42.92         43.39         0.72 o                         
   3   1  14         12.84         13.51         0.63 o                         
   4   1  14          1.09          1.37         0.22 o                         
   5   1  14         16.26         17.18         0.70 o                         
 -11   2  14         14.62         13.62         0.67 o                         
 -10   2  14          0.04         -0.27         0.27 o                         
  -9   2  14          1.54          0.00         0.28 o                         
  -8   2  14         17.21         14.98         0.56 o                         
  -7   2  14         37.83         39.12         0.78 o                         
  -6   2  14         32.98         36.62         0.75 o                         
  -5   2  14          0.41         -0.13         0.22 o                         
  -4   2  14          4.16          3.86         0.30 o                         
  -3   2  14          0.38          0.59         0.21 o                         
  -2   2  14          1.64          1.23         0.23 o                         
  -1   2  14         16.53         15.85         0.49 o                         
   0   2  14          2.14          2.43         0.25 o                         
   1   2  14         16.36         16.20         0.50 o                         
   2   2  14         11.85         11.84         0.50 o                         
   3   2  14          9.13          8.98         0.51 o                         
   4   2  14          0.39          0.37         0.29 o                         
   5   2  14         12.03         11.94         0.89 o                         
 -11   3  14          0.57          0.47         0.36 o                         
 -10   3  14          1.98          1.29         0.36 o                         
  -9   3  14          8.98         10.01         0.54 o                         
  -8   3  14          3.34          5.90         0.45 o                         
  -7   3  14         52.82         52.89         1.03 o                         
  -6   3  14         42.79         40.83         0.85 o                         
  -5   3  14         16.79         17.84         0.66 o                         
  -4   3  14         32.32         35.49         0.76 o                         
  -3   3  14         17.24         19.47         0.62 o                         
  -2   3  14         39.99         35.67         0.72 o                         
  -1   3  14         13.62         11.53         0.47 o                         
   0   3  14         23.93         23.84         0.65 o                         
   1   3  14          8.82          7.54         0.37 o                         
   2   3  14          0.82          0.75         0.35 o                         
   3   3  14         14.64         14.15         0.87 o                         
   4   3  14          1.79          1.86         0.46 o                         
  -9   4  14          8.99          8.96         0.53 o                         
  -8   4  14          8.76         11.95         0.58 o                         
  -7   4  14         15.53         13.27         0.57 o                         
  -6   4  14          2.33          1.59         0.31 o                         
  -5   4  14         11.32         10.56         0.52 o                         
  -4   4  14         18.43         15.93         0.63 o                         
  -3   4  14         10.98          8.43         0.44 o                         
  -2   4  14         13.60         13.49         0.54 o                         
  -1   4  14         20.44         16.35         0.60 o                         
   0   4  14          8.67          7.93         0.55 o                         
   1   4  14          0.06          0.02         0.18 o                         
   2   4  14          0.01          0.27         0.32 o                         
  -7   5  14          0.10          0.39         0.32 o                         
  -6   5  14          7.24          7.27         0.50 o                         
  -5   5  14         15.22         18.27         0.68 o                         
  -4   5  14         14.31         16.43         0.66 o                         
  -3   5  14          2.11          1.86         0.32 o                         
  -2   5  14          3.53          3.96         0.36 o                         
  -1   5  14          1.60          0.56         0.33 o                         
   0   5  14          7.07          6.42         0.47 o                         
 -11   0  15          6.21          4.63         0.66 o                         
  -9   0  15         13.07         15.35         0.85 o                         
  -7   0  15          5.37          4.51         0.46 o                         
  -5   0  15         21.77         22.99         0.83 o                         
  -3   0  15         54.86         61.04         2.20 o                         
  -1   0  15          0.50          0.42         0.34 o                         
   1   0  15         25.00         25.74         0.89 o                         
   3   0  15         13.60         14.15         1.22 o                         
 -11   1  15          2.00          0.94         0.36 o                         
 -10   1  15         30.34         30.67         0.79 o                         
  -9   1  15         30.49         32.66         0.73 o                         
  -8   1  15         14.44         14.80         0.57 o                         
  -7   1  15          1.94          1.69         0.29 o                         
  -6   1  15         15.43         16.30         0.58 o                         
  -5   1  15          2.99          2.55         0.29 o                         
  -4   1  15         15.71         16.70         0.54 o                         
  -3   1  15          0.17          0.19         0.22 o                         
  -2   1  15         11.00         12.11         0.47 o                         
  -1   1  15         28.93         28.51         0.66 o                         
   0   1  15         22.23         22.41         0.60 o                         
   1   1  15          0.00         -0.12         0.19 o                         
   2   1  15         46.78         43.14         0.78 o                         
   3   1  15         11.74         12.37         0.46 o                         
   4   1  15          1.50          1.32         0.21 o                         
 -11   2  15          0.00         -0.23         0.34 o                         
 -10   2  15          4.21          4.26         0.42 o                         
  -9   2  15         21.16         20.91         0.85 o                         
  -8   2  15         76.25         73.67         1.16 o                         
  -7   2  15          2.34          2.20         0.33 o                         
  -6   2  15         38.97         40.15         0.83 o                         
  -5   2  15          1.85          1.24         0.28 o                         
  -4   2  15          0.38          0.21         0.22 o                         
  -3   2  15          1.81          1.76         0.26 o                         
  -2   2  15         33.70         34.46         0.72 o                         
  -1   2  15         80.52         85.06         1.21 o                         
   0   2  15        102.76        101.54         1.37 o                         
   1   2  15          3.43          3.21         0.30 o                         
   2   2  15          0.05          0.22         0.22 o                         
   3   2  15         25.20         26.11         0.79 o                         
 -10   3  15          3.23          4.30         0.47 o                         
  -9   3  15         29.68         29.00         0.91 o                         
  -8   3  15         34.52         39.45         0.90 o                         
  -7   3  15         19.72         18.22         0.68 o                         
  -6   3  15          6.09          7.33         0.47 o                         
  -5   3  15         13.41         14.78         0.66 o                         
  -4   3  15         15.73         16.89         0.61 o                         
  -3   3  15         10.10         16.34         0.73 o                         
  -2   3  15          0.52          0.39         0.25 o                         
  -1   3  15         11.72         10.35         0.65 o                         
   0   3  15         24.54         23.55         0.87 o                         
   1   3  15         12.35         12.84         0.47 o                         
   2   3  15          3.92          4.79         0.54 o                         
  -8   4  15          3.59          4.72         0.45 o                         
  -7   4  15          0.22          0.92         0.32 o                         
  -6   4  15         15.50         15.54         0.66 o                         
  -5   4  15         24.44         29.59         0.81 o                         
  -4   4  15         32.45         35.50         0.83 o                         
  -3   4  15          1.58          1.22         0.30 o                         
  -2   4  15         23.78         20.96         0.71 o                         
  -1   4  15         34.27         32.83         0.88 o                         
   0   4  15          2.15          1.41         0.33 o                         
   1   4  15         42.87         45.98         0.83 o                         
 -10   0  16         11.54         11.64         0.85 o                         
  -8   0  16          7.63         21.76         1.82 o                         
  -6   0  16          6.03          6.58         0.54 o                         
  -4   0  16         10.24         10.67         0.72 o                         
  -2   0  16         17.03         14.16         0.76 o                         
   0   0  16         45.70         45.71         1.20 o                         
   2   0  16        101.93         98.92         2.95 o                         
 -10   1  16          7.51         11.19         0.74 o                         
  -9   1  16          0.20          0.59         0.36 o                         
  -8   1  16          4.06          3.18         0.39 o                         
  -7   1  16          0.01         -0.15         0.29 o                         
  -6   1  16          9.13          8.40         0.48 o                         
  -5   1  16         21.76         21.07         0.68 o                         
  -4   1  16         12.97         15.92         0.60 o                         
  -3   1  16         32.31         31.63         0.71 o                         
  -2   1  16          6.79          6.91         0.39 o                         
  -1   1  16        122.09        123.91         1.55 o                         
   0   1  16         24.57         22.39         0.78 o                         
   1   1  16         22.95         19.64         0.64 o                         
   2   1  16          4.56          4.80         0.39 o                         
 -10   2  16          1.05          0.88         0.39 o                         
  -9   2  16         31.05         32.44         0.88 o                         
  -8   2  16         29.92         27.92         0.87 o                         
  -7   2  16          2.01          1.54         0.32 o                         
  -6   2  16          3.61          2.83         0.34 o                         
  -5   2  16          2.22          1.96         0.33 o                         
  -4   2  16          0.37          0.22         0.26 o                         
  -3   2  16          0.51          0.70         0.28 o                         
  -2   2  16          0.00          0.10         0.25 o                         
  -1   2  16        107.46        111.78         1.34 o                         
   0   2  16          7.80          7.72         0.48 o                         
   1   2  16         35.60         38.59         0.85 o                         
   2   2  16          5.67          8.47         0.35 o                         
  -8   3  16          2.32          2.23         0.39 o                         
  -7   3  16          4.32          6.18         0.44 o                         
  -6   3  16          2.27          2.33         0.33 o                         
  -5   3  16          0.85          0.62         0.31 o                         
  -4   3  16          0.05         -0.01         0.27 o                         
  -3   3  16          0.41          0.12         0.28 o                         
  -2   3  16          6.36          5.61         0.41 o                         
  -1   3  16         15.47         14.72         0.65 o                         
   0   3  16          0.18          0.47         0.32 o                         
   1   3  16          9.86         10.64         0.49 o                         
  -6   4  16          0.11          0.22         0.32 o                         
  -5   4  16          9.62          8.03         0.50 o                         
  -4   4  16          0.01          1.23         0.31 o                         
  -3   4  16          3.76          4.79         0.41 o                         
  -2   4  16          0.04          0.52         0.31 o                         
  -9   0  17         21.22         18.79         1.02 o                         
  -7   0  17          0.61          0.72         0.45 o                         
  -5   0  17          0.38          0.41         0.35 o                         
  -3   0  17          9.02          9.74         0.67 o                         
  -1   0  17        120.58        114.26         2.00 o                         
   1   0  17          0.91          2.31         0.50 o                         
  -9   1  17          2.54          2.55         0.45 o                         
  -8   1  17         20.99         21.35         0.82 o                         
  -7   1  17          0.07          0.29         0.33 o                         
  -6   1  17          0.22         -0.26         0.26 o                         
  -5   1  17          0.00         -0.25         0.25 o                         
  -4   1  17          0.01         -0.20         0.25 o                         
  -3   1  17          5.15          5.62         0.44 o                         
  -2   1  17         13.53         12.49         0.55 o                         
  -1   1  17         43.37         44.80         0.95 o                         
   0   1  17         13.13         11.81         0.60 o                         
   1   1  17          5.94          5.22         0.43 o                         
  -8   2  17          9.14          7.23         0.53 o                         
  -7   2  17          1.50          2.27         0.39 o                         
  -6   2  17          7.07          8.33         0.52 o                         
  -5   2  17          7.86          9.00         0.51 o                         
  -4   2  17         30.35         27.69         0.76 o                         
  -3   2  17          8.85          7.94         0.53 o                         
  -2   2  17          0.30         -0.15         0.27 o                         
  -1   2  17         17.68         17.89         0.80 o                         
   0   2  17          9.08          9.76         0.51 o                         
  -6   3  17          9.84          9.60         0.55 o                         
  -5   3  17          1.35          0.54         0.33 o                         
  -4   3  17          0.48          0.16         0.29 o                         
  -3   3  17          3.00          2.23         0.36 o                         
  -2   3  17          3.99          3.58         0.42 o                         
  -6   0  18          4.11          3.93         0.68 o                         
  -4   0  18          0.83          1.32         0.53 o                         
  -2   0  18         34.53         33.71         1.42 o                         
  -6   1  18          1.53          1.14         0.36 o                         
  -5   1  18          3.28          2.25         0.36 o                         
  -4   1  18         14.08         14.07         0.64 o                         
  -3   1  18          6.84          6.86         0.49 o                         
  -2   1  18          3.00          3.15         0.38 o                         
                                                                                
